# Supplementary material for: Phytohormones and Transcriptome Analyses Revealed the Dynamics Involved in Spikelet Abortion and Inflorescence Development in Rice
Source: Int J Mol Sci. 2022 Jul 17;23(14):7887. doi: 10.3390/ijms23147887 (PMC9324563; doi:10.3390/ijms23147887)
Supplement: Supplementary file 1 [file ijms-23-07887-s001.zip]

Archive with 2 entries (2 files):
- Supplementry data file.xlsx
- Supplementry Tables.pdf
