# Supplementary material for: Phytohormones and Transcriptome Analyses Revealed the Dynamics Involved in Spikelet Abortion and Inflorescence Development in Rice
Source: Int J Mol Sci. 2022 Jul 17;23(14):7887. doi: 10.3390/ijms23147887 (PMC9324563; doi:10.3390/ijms23147887)
Supplement: Supplementary file 1 [file ijms-23-07887-s001.zip › Supplementry data file.xlsx]

## Sheet: Reads counts data
gene_id	apa1331_1	apa1331_2	apa1331_3	WT_1	WT_2	WT_3
OS01G0978100	779	813	912	728	943	966
OS01G0977600	2410	2189	2041	1873	1856	1972
OS01G0977300	0	0	0	0	0	0
OS01G0976950	548	397	250	207	253	246
OS01G0976800	227	240	175	84	52	177
OS01G0976700	590	647	620	646	602	692
OS01G0976600	807	962	829	615	557	677
OS01G0976200	0	0	8	8	6	16
OS01G0976000	3255	3071	2949	2942	2779	2590
OS01G0975900	10	3	4	13	13	8
OS01G0974800	300	303	291	195	253	165
OS01G0974800	703	778	907	868	592	676
OS01G0974500	249	275	215	189	124	224
OS01G0974300	2056	1488	1319	1685	1604	1312
OS01G0973500	39	71	69	107	82	132
OS01G0973400	290	290	338	162	253	335
OS01G0973200	360	279	312	131	295	184
OS01G0972300	196	191	213	64	115	115
OS01G0972200	14	1	21	9	0	0
OS01G0971900	1504	1187	963	702	958	613
OS08G0533900	25	11	3	11	9	7
OS08G0399050	0	0	0	0	0	0
OS01G0971800	332	483	386	455	416	648
OS01G0971700	191	237	251	133	220	293
OS07G0203900	46	35	41	48	36	21
OS01G0971600	128	90	89	162	74	82
OS01G0971200	929	942	1095	865	1002	776
OS01G0970900	374	288	211	160	232	219
OS01G0970700	15	45	42	33	29	57
OS01G0970600	491	387	423	326	324	216
OS01G0969200	0	0	7	4	2	2
OS01G0969700	351	315	373	390	384	388
OS01G0969200	395	363	331	267	290	324
OS01G0969000	0	0	0	0	0	0
OS01G0969100	4887	4216	3586	4176	3687	3475
OS01G0969000	166	144	143	82	129	167
OS01G0968500	0	0	0	0	0	0
OS01G0968300	0	0	0	0	0	0
OS01G0968300	0	0	0	0	0	0
OS01G0968300	0	0	0	0	0	0
OS01G0968000	193	288	191	256	299	234
OS02G0824100	0	0	0	0	0	0
OS01G0967000	67	93	60	56	65	79
OS01G0966900	0	0	6	0	0	0
OS01G0966400	2716	2482	2029	1923	2122	1615
OS01G0966200	11	18	27	23	12	28
OS01G0966000	1567	1498	1345	1329	1401	1339
OS01G0966000	174	228	283	184	187	218
OS01G0965900	1	0	4	0	0	0
OS01G0965800	29	7	0	0	13	3
OS01G0965600	471	526	526	414	528	356
OS01G0965000	48	40	8	20	22	17
OS01G0964400	0	0	0	0	0	0
OS01G0964133	4324	3940	3739	3735	3634	3753
OS01G0964000	41	75	116	56	122	119
OS01G0963300	505	572	557	608	537	722
OS01G0962600	1778	1513	1292	824	1092	999
OS01G0962500	170	175	104	193	134	128
OS01G0962400	358	391	388	318	394	424
OS01G0962200	513	658	809	550	713	510
OS01G0961600	427	354	382	275	349	333
OS01G0961300	0	0	0	0	0	0
OS01G0960900	57	85	60	41	24	70
OS01G0960800	88	151	126	74	63	75
OS01G0960600	16	19	17	49	83	27
OS01G0960500	573	912	917	434	573	716
OS01G0960400	2011	1746	1732	2128	1883	2497
OS01G0960300	0	0	0	0	0	1
OS01G0960400	90	99	144	71	127	153
OS01G0960300	420	470	363	481	392	455
OS01G0959800	356	410	374	480	435	517
OS01G0959100	0	5	0	0	0	9
OS01G0958800	350	304	253	211	302	198
OS01G0958100	110	167	170	210	176	237
OS01G0956700	225	166	262	346	210	394
OS01G0956300	0	0	0	0	0	0
OS01G0956300	20	70	91	0	0	40
OS01G0956075	11	67	37	24	37	75
OS01G0955550	34	70	84	58	43	38
OS01G0955400	0	0	7	0	0	0
OS01G0955100	11	140	51	296	140	161
OS01G0955000	193	262	376	510	532	606
OS01G0954900	276	169	195	419	298	298
OS01G0954500	1743	3595	3615	1132	706	2379
OS01G0954100	11	40	51	21	5	15
OS01G0953600	581	916	1015	633	755	1201
OS01G0953500	71	50	97	93	125	382
OS01G0953500	3	3	4	31	29	34
OS01G0952800	0	15	0	0	0	0
OS01G0952300	2592	2309	2133	2122	2266	2137
OS01G0952700	0	0	0	8	2	7
OS01G0951800	0	2	0	0	0	0
OS01G0951500	79	276	628	0	2	264
OS01G0951500	1	24	6	3	12	19
OS01G0951000	2719	2336	2001	1604	2074	1427
OS01G0950866	63	98	60	98	62	75
OS01G0950800	233	260	180	179	202	275
OS01G0951800	0	0	0	0	8	0
OS01G0949500	561	1039	490	1455	1707	1219
OS01G0949400	113	226	191	129	159	108
OS01G0949060	962	699	766	595	637	555
OS01G0948900	95	75	71	33	38	72
OS01G0948500	106	170	104	140	165	130
OS01G0948400	337	300	213	203	192	180
OS01G0948900	1	0	0	5	1	0
OS01G0947767	0	0	0	0	0	0
OS01G0946800	0	2	0	0	0	0
OS01G0947000	0	0	0	0	0	0
OS01G0945600	0	0	0	0	0	0
OS01G0944700	0	0	0	0	0	0
OS01G0944100	0	0	0	0	0	0
OS01G0946850	0	0	0	0	0	0
OS01G0946300	0	4	0	0	1	7
OS01G0946600	86	161	154	31	38	82
OS01G0945800	973	1123	956	821	858	1019
OS01G0945300	0	4	0	0	0	0
OS01G0945200	0	3	0	0	0	0
OS01G0945150	6	2	0	0	0	0
OS01G0945001	498	565	692	298	370	513
OS01G0944900	4	4	11	0	5	0
OS01G0944800	0	2	0	0	0	0
OS01G0944700	302	2571	5213	127	291	2798
OS01G0942300	12	37	39	79	124	303
OS01G0942200	19	19	20	0	12	0
OS01G0941800	349	439	378	648	653	772
OS01G0940100	1534	1164	1490	1379	1553	905
OS01G0939400	192	226	216	93	132	143
OS01G0939300	103	61	67	28	48	88
OS01G0939200	231	213	232	181	203	220
OS01G0938600	4026	3596	3618	4858	4359	5791
OS01G0938400	0	18	43	45	35	76
OS01G0937400	439	190	185	177	226	239
OS01G0937300	25	28	36	27	40	10
OS01G0937300	546	537	458	426	450	538
OS01G0937200	48	64	130	44	27	45
OS01G0937100	228	1071	1080	21	107	285
OS01G0937050	0	0	0	0	4	1
OS01G0937000	0	0	0	0	0	0
OS01G0936950	0	0	0	0	0	0
OS03G0577800	1	0	2	0	0	0
OS01G0936900	0	0	9	16	0	3
OS01G0936800	187	135	108	226	248	235
OS01G0936800	1914	1488	1813	3170	3264	3230
OS01G0936700	6	21	19	18	5	3
OS01G0936200	219	324	348	223	296	390
OS01G0935900	1913	1851	2079	1207	1583	1515
OS01G0935800	69	95	60	47	68	57
OS01G0935600	560	488	669	624	829	646
OS01G0935400	71	94	66	38	52	87
OS01G0935200	46	30	16	0	23	6
OS01G0935200	0	0	0	0	0	0
OS01G0935000	6	21	5	0	2	11
OS01G0934900	97	59	61	234	136	289
OS01G0934800	17	38	8	48	33	158
OS01G0934700	5	23	26	90	61	178
OS01G0934500	0	17	1	201	116	421
OS01G0934100	271	726	387	2115	2403	1774
OS01G0934000	443	457	470	373	403	530
OS01G0933950	980	1466	1485	790	905	1668
OS01G0933600	562	700	610	455	588	506
OS01G0933500	129	252	276	48	94	249
OS01G0933200	674	553	548	218	410	336
OS01G0933075	23	3	10	8	2	12
OS01G0932950	9	0	0	0	0	0
OS01G0932500	0	5	0	62	62	8
OS02G0147700	1558	1535	1138	1337	1366	1264
OS02G0147800	131	148	107	108	125	104
OS02G0146700	1022	1003	1000	762	919	649
OS01G0932525	0	0	0	0	0	0
OS01G0931600	14	19	26	0	0	13
OS01G0931400	212	224	196	289	238	310
OS01G0931300	1292	1187	1173	734	980	1004
OS01G0931200	362	314	175	19	144	56
OS01G0931100	102	224	158	102	156	356
OS01G0931100	0	2	1	0	2	0
OS01G0930500	11	6	10	8	63	14
OS01G0929600	0	0	0	0	103	0
OS01G0929500	263	182	155	65	101	106
OS01G0929200	181	337	251	180	162	281
OS01G0928800	833	955	979	751	586	770
OS01G0928700	24	27	38	0	7	2
OS01G0928600	0	3	8	0	0	0
OS01G0928400	0	5	11	8	0	10
OS01G0928600	5	6	0	0	0	1
OS01G0928100	3851	3247	3332	3753	3470	3116
OS01G0928000	634	465	398	185	342	230
OS01G0927900	756	802	847	575	732	787
OS01G0927400	325	222	175	179	216	198
OS01G0927300	274	242	291	197	148	294
OS01G0927400	1	0	0	2	2	1
OS01G0927300	0	0	0	0	2	0
OS01G0926700	887	1959	1821	4366	3900	7658
OS01G0926600	1860	2516	2480	3564	3156	4959
OS01G0926400	612	750	684	676	658	1300
OS01G0926300	2715	4156	3950	2107	2384	4430
OS01G0926200	3	13	4	0	4	4
OS01G0926300	33	16	30	22	30	32
OS01G0925800	1078	1228	1302	759	1129	1042
OS01G0925700	214	959	1191	334	370	1143
OS01G0925300	2877	2309	2614	1379	1859	1059
OS01G0925000	191	463	423	222	231	562
OS01G0925000	1512	1151	1062	1317	1289	1026
OS01G0924966	0	0	5	0	0	4
OS01G0924800	1517	1648	1561	1166	1276	1331
OS01G0924600	4253	3391	2952	3015	2759	3057
OS01G0924300	1104	997	953	1148	862	958
OS01G0923900	1116	794	959	929	868	941
OS01G0923700	4533	6654	7105	5067	4436	5639
OS01G0922700	20	9	11	2	17	36
OS01G0922350	2295	1903	1238	726	1087	564
OS01G0921800	86	81	78	32	42	131
OS01G0921500	0	4	0	8	0	0
OS01G0920400	2177	2037	2167	1891	1951	1791
OS01G0917900	0	1	4	0	4	1
OS01G0920200	688	680	688	475	602	577
OS01G0920000	271	307	305	238	333	419
OS01G0919900	879	575	530	569	755	444
OS01G0919800	3	0	0	0	0	0
OS01G0919400	255	256	308	357	421	348
OS01G0919200	0	0	0	0	4	0
OS01G0918500	593	509	646	453	579	476
OS01G0918300	2068	1963	1961	1358	1751	1817
OS01G0918200	740	783	784	514	555	714
OS01G0918100	1047	921	957	960	659	815
OS01G0917900	71	116	129	99	47	123
OS01G0917700	46	82	69	65	72	102
OS01G0917400	1682	1604	1812	1923	1874	1962
OS01G0917300	284	387	305	304	347	379
OS11G0650500	6	10	7	24	8	1
OS11G0650700	0	0	0	0	0	0
OS11G0650700	1	0	0	0	0	0
OS01G0916950	5708	4489	3914	3972	4087	3063
OS01G0916300	960	743	907	806	873	647
OS01G0916200	2576	2075	2058	2015	1964	2010
OS01G0916100	0	0	0	0	0	0
OS01G0916000	0	1	0	0	0	0
OS01G0915900	0	3	0	0	0	0
OS01G0915800	1693	1723	1572	1308	1270	1518
OS01G0915600	1865	1907	2087	1645	1484	2382
OS01G0915350	574	584	441	726	885	1199
OS01G0915000	44	148	169	53	85	126
OS06G0292100	3	5	0	0	4	3
OS01G0914600	74	35	25	27	34	33
OS01G0914000	456	442	499	467	436	270
OS01G0913900	11	17	1	31	12	27
OS01G0913600	10	24	12	65	41	59
OS01G0913400	120	102	109	87	55	99
OS01G0913100	209	298	400	129	243	241
OS01G0912900	94	24	22	31	53	59
OS01G0911900	290	321	320	232	216	252
OS01G0911700	0	0	0	0	0	0
OS01G0911300	313	322	416	372	384	510
OS11G0425600	2	5	0	0	4	3
OS01G0911100	3820	3440	3486	3292	4087	3543
OS01G0911000	411	394	274	413	336	455
OS01G0910900	0	0	11	0	0	34
OS01G0910800	4	3	4	0	5	17
OS01G0910500	82	318	466	206	342	608
OS01G0909500	3083	3114	2927	2264	2473	2008
OS01G0909400	143	129	135	122	137	200
OS01G0909200	2686	1944	1730	1288	1726	1443
OS01G0909000	19	20	21	10	6	17
OS01G0909000	0	0	12	3	2	0
OS01G0908700	1126	1661	1535	1458	1219	1622
OS01G0908500	1417	1482	1431	1463	1506	1314
OS01G0908400	1450	1384	1354	1205	1187	1171
OS01G0908100	1194	964	1002	954	995	748
OS01G0906600	933	991	846	763	813	794
OS01G0906450	17	24	12	4	25	19
OS11G0589600	0	0	0	0	0	0
OS01G0906200	2675	2571	2311	2916	2586	2302
OS01G0906000	561	506	366	329	516	405
OS01G0905800	4186	3776	3416	3551	4313	5555
OS01G0905400	0	0	0	0	0	0
OS01G0904700	6	7	11	0	1	2
OS01G0904700	217	236	231	250	242	234
OS01G0904500	807	776	784	598	626	519
OS01G0904400	2311	1403	908	345	972	213
OS01G0904200	594	585	512	736	552	790
OS12G0483450	0	0	0	0	0	0
OS01G0902300	398	443	494	474	585	477
OS01G0902100	171	124	158	219	138	194
OS01G0901900	1565	1308	1211	1366	1221	938
OS01G0901800	148	229	360	204	215	285
OS01G0901200	550	523	416	166	332	201
OS01G0901000	2559	2172	2213	2236	2823	1851
OS01G0900900	99	143	143	198	113	198
OS01G0899800	0	0	0	0	0	0
OS01G0899700	0	14	6	49	11	39
OS01G0899500	404	343	327	356	324	324
OS01G0899200	92	99	63	177	102	207
OS01G0899000	337	489	460	773	675	896
OS01G0898600	0	0	4	0	5	7
OS01G0898300	2093	2341	2001	1996	1925	2442
OS01G0897800	6050	5584	5745	4370	4768	3764
OS01G0897700	1927	2424	2123	2038	1971	2382
OS01G0897300	1314	974	1031	1145	1079	999
OS01G0897200	461	623	588	543	472	542
OS01G0897000	1442	1187	1066	754	1180	794
OS01G0896500	170	115	119	145	183	161
OS01G0896400	1401	1105	685	117	498	110
OS01G0895600	4072	5237	4662	3088	2698	3610
OS01G0895100	1175	1107	1056	1193	1152	1219
OS01G0895000	13	19	35	0	2	0
OS01G0894700	59	42	51	49	69	62
OS01G0894600	357	562	610	1024	797	1273
OS01G0894300	1126	1987	2135	561	626	883
OS01G0893700	0	0	0	12	3	2
OS01G0893700	0	0	0	0	0	0
OS01G0892600	70	63	27	49	19	33
OS01G0892500	7	22	16	29	14	76
OS01G0892600	459	441	314	192	227	246
OS01G0891400	3	15	3	0	4	26
OS01G0891000	621	1656	1068	2846	1820	3499
OS01G0890500	2	3	0	0	0	0
OS01G0890300	11	12	16	0	0	8
OS01G0890001	18	20	11	2	11	21
OS01G0891400	11	8	27	17	2	6
OS01G0889900	24	135	177	50	85	154
OS01G0889800	231	216	178	227	192	254
OS01G0889200	3335	2622	3008	2257	2602	1891
OS01G0888900	12	57	109	0	3	14
OS01G0888700	1172	982	1053	1111	1004	906
OS05G0104650	662	759	557	613	501	975
OS09G0523200	0	0	0	0	0	0
OS01G0887700	2216	1975	2105	1733	1794	1177
OS01G0887400	102	80	28	56	85	43
OS01G0886600	1357	1606	1901	3284	2300	1431
OS01G0886500	240	177	178	204	205	207
OS08G0462000	2	1	1	7	14	6
OS01G0886000	328	288	192	205	262	307
OS01G0885500	235	171	161	249	140	237
OS01G0885300	5298	5724	6097	8558	7793	10169
OS01G0885200	680	860	692	438	402	536
OS01G0884900	466	346	420	327	356	282
OS01G0884800	65	127	94	69	115	90
OS01G0884500	1270	1040	1061	927	1302	870
OS01G0884300	504	1533	1946	334	382	565
OS01G0883900	6375	5439	5021	9960	7388	7254
OS01G0883100	1376	1321	1705	1710	1929	2220
OS01G0882800	32	66	26	37	36	72
OS01G0882500	2	23	31	55	38	51
OS01G0882200	23	39	49	28	25	59
OS01G0881966	142	184	136	59	171	119
OS01G0881900	5095	2960	3854	3101	3632	2759
OS01G0881500	766	818	868	603	662	729
OS01G0881100	0	7	0	0	6	1
OS01G0881000	139	107	130	40	56	27
OS01G0880900	19	22	19	3	1	16
OS11G0107266	0	0	0	0	0	0
OS11G0107266	0	0	0	0	0	0
OS01G0880400	374	337	351	453	502	453
OS01G0880300	1650	1804	2106	1805	1890	2019
OS01G0879500	292	179	155	117	177	148
OS01G0878900	0	5	7	0	0	6
OS01G0878800	29	26	54	42	86	195
OS01G0878700	3	4	5	0	3	12
OS01G0878400	29	33	31	103	70	79
OS01G0878000	271	187	174	98	156	263
OS01G0877900	14	49	39	22	28	12
OS01G0877001	169	109	135	61	73	64
OS01G0876400	1358	1367	1268	2027	1780	2365
OS01G0876300	4	17	7	39	22	28
OS01G0875800	5	27	64	30	11	21
OS01G0875400	1234	949	871	750	927	591
OS01G0875000	41	28	16	0	27	27
OS01G0874800	207	174	127	118	184	220
OS01G0874100	310	291	230	270	213	243
OS01G0873900	1834	1666	1579	1647	1541	1432
OS01G0873800	729	588	561	412	490	321
OS01G0873200	106	221	153	50	43	137
OS01G0873000	0	0	0	0	0	0
OS01G0872800	3102	2595	2822	1966	2239	1748
OS01G0872700	3631	3375	2768	2661	2892	2709
OS01G0176500	0	0	0	0	0	0
OS01G0873000	0	0	0	0	0	0
OS01G0871350	119	182	139	117	106	126
OS01G0349000	0	0	0	0	0	0
OS01G0870500	0	0	0	0	0	0
OS01G0870400	0	0	0	0	0	0
OS01G0870100	410	564	468	261	289	310
OS01G0869500	490	550	399	298	466	377
OS01G0869450	0	0	0	0	0	0
OS01G0869300	579	461	361	142	375	105
OS07G0232900	0	8	0	0	2	6
OS01G0869000	617	818	811	482	500	582
OS01G0868300	1819	969	705	260	533	156
OS01G0868200	811	797	588	396	339	387
OS01G0868000	58	119	161	121	89	167
OS01G0867900	1766	2012	2021	1991	2013	2086
OS01G0867300	264	346	241	503	474	352
OS01G0866700	645	546	510	371	486	305
OS01G0866600	370	409	365	170	285	410
OS01G0866500	31	11	17	58	61	34
OS01G0865800	27	16	0	8	14	76
OS01G0865700	0	0	0	0	8	0
OS04G0498725	18	43	35	18	8	14
OS01G0865400	14	43	93	2	10	14
OS01G0865100	2768	5084	5617	2220	1866	2570
OS01G0864700	1792	2521	2363	4311	3808	4771
OS01G0864500	0	26	0	10	6	26
OS01G0864300	8	28	19	0	0	0
OS01G0864100	119	118	108	25	111	50
OS01G0863400	330	404	351	229	244	251
OS08G0184600	656	645	754	462	643	590
OS01G0862300	1092	1136	1218	914	1117	939
OS01G0862000	339	490	472	312	314	352
OS01G0861900	94	123	121	137	172	201
OS01G0861000	97	82	53	43	37	73
OS01G0860900	308	317	228	67	115	113
OS01G0859600	525	482	482	426	413	458
OS01G0859500	119	82	40	62	60	67
OS01G0859100	27	130	78	59	43	113
OS01G0858500	1789	1218	1231	1253	1268	798
OS01G0858350	447	1109	1412	557	657	1155
OS01G0857950	591	566	546	347	494	417
OS01G0857700	1090	1019	1244	1157	1124	1128
OS01G0857600	425	411	566	478	509	320
OS01G0857650	52	60	72	97	53	24
OS01G0857400	187	247	232	135	170	173
OS01G0857300	894	854	903	471	633	596
OS01G0857200	57	54	67	188	191	179
OS01G0857000	982	998	1047	949	1047	756
OS01G0856600	1900	1187	1080	809	995	593
OS01G0856600	863	662	631	360	418	318
OS01G0855700	54	211	228	152	116	119
OS01G0855000	1462	1988	2337	2344	1811	3495
OS01G0854500	0	3	0	0	2	18
OS02G0141500	0	0	0	0	0	0
OS01G0855000	0	0	0	0	0	0
OS01G0853700	672	547	421	388	425	606
OS01G0853000	148	209	349	189	209	327
OS01G0852500	1504	1227	1184	1486	1347	826
OS01G0852400	2735	1277	1080	314	815	165
OS01G0852200	212	267	284	190	276	275
OS01G0851700	2526	2128	1703	1515	1704	1442
OS01G0851400	570	510	559	544	531	549
OS01G0851300	138	115	176	73	157	149
OS01G0851100	185	761	981	562	381	788
OS01G0660300	1908	1833	1782	2107	1702	1722
OS01G0850400	105	108	47	70	46	74
OS01G0850200	62	97	116	68	85	100
OS01G0849600	0	2	0	0	0	0
OS01G0849100	628	519	399	719	677	853
OS01G0849000	2	39	27	28	54	86
OS01G0848700	122	163	80	105	180	97
OS01G0848550	5	2	4	10	11	34
OS01G0848475	1284	1478	1383	1369	1405	1351
OS01G0848300	16	29	20	0	12	16
OS01G0847900	488	457	462	293	395	401
OS01G0847300	100	204	201	122	224	378
OS01G0846900	984	929	1059	995	889	1027
OS01G0846600	633	617	529	498	577	372
OS01G0845000	16	75	72	55	63	150
OS01G0844700	33	20	44	7	29	29
OS01G0844500	3164	3358	3748	1852	2684	2527
OS01G0844400	612	800	843	719	726	694
OS01G0843500	14	20	12	0	29	16
OS03G0123800	0	0	0	0	3	0
OS01G0842801	0	0	5	0	0	10
OS01G0842600	932	663	626	705	770	617
OS01G0842500	100	165	157	706	1014	1618
OS02G0753000	265	363	398	204	261	189
OS01G0840700	1214	1137	1009	1065	855	805
OS01G0842400	16	117	81	239	144	427
OS01G0841800	448	530	439	447	562	801
OS01G0841200	696	828	826	467	672	519
OS01G0841100	227	269	169	198	247	338
OS01G0840300	0	1	0	0	0	0
OS01G0840200	2553	3128	3243	2994	2371	3695
OS01G0839900	3364	3202	2604	1019	2010	632
OS01G0839700	267	321	266	365	381	498
OS01G0839500	2427	1874	1679	925	1362	777
OS01G0839200	104	188	159	110	203	300
OS01G0838900	41	80	79	40	91	89
OS01G0838600	18	67	57	2	0	26
OS01G0838200	0	0	0	0	0	0
OS01G0837900	1636	1834	1574	1457	1405	1930
OS01G0837800	428	800	920	490	563	521
OS01G0837700	0	0	0	0	1	1
OS01G0837000	223	659	642	477	714	484
OS01G0836800	3810	4633	4703	4835	4878	5944
OS01G0836700	0	2	0	0	0	0
OS01G0835800	491	501	479	555	452	546
OS01G0835700	15	31	30	16	11	45
OS01G0835600	3488	3348	3504	2680	3326	2259
OS01G0835000	4357	4330	3967	5666	4221	4478
OS01G0834800	4	1	2	0	1	0
OS01G0834500	3163	3311	2745	1998	2376	2545
OS01G0834400	373	327	403	550	377	347
OS01G0834125	367	515	431	301	402	521
OS01G0833800	5769	5133	4654	4004	4452	3298
OS01G0833700	3174	2640	2984	4121	3620	3701
OS01G0833600	8	4	14	17	0	5
OS01G0833500	255	321	297	447	316	242
OS01G0833100	652	876	920	920	836	745
OS01G0832200	728	786	791	630	727	718
OS01G0832000	342	336	358	332	365	285
OS01G0831900	0	0	0	0	0	0
OS01G0831900	21	45	30	40	2	44
OS01G0830900	0	0	0	0	0	3
OS01G0830500	113	293	307	44	93	232
OS01G0830200	1079	1068	1111	609	817	683
OS01G0830000	840	914	1028	829	739	838
OS01G0829900	0	3	0	0	0	0
OS01G0829700	46	95	115	91	94	188
OS01G0829500	4	0	0	0	0	1
OS11G0422000	0	0	0	0	0	0
OS01G0827700	17	51	32	29	55	59
OS01G0827400	361	486	394	250	293	483
OS01G0827200	343	337	427	383	281	481
OS01G0826900	285	297	373	329	293	326
OS01G0826800	52	24	21	82	41	145
OS01G0825800	86	332	366	73	102	207
OS01G0825700	1232	1189	1588	1215	1414	1306
OS01G0825500	332	321	361	290	321	450
OS01G0823900	215	416	414	280	298	584
OS01G0823700	24	17	6	26	4	9
OS01G0823500	126	191	306	256	241	494
OS01G0823500	0	0	0	0	0	0
OS06G0114366	18	13	10	0	1	6
OS01G0822900	15217	16710	16254	5888	8322	10390
OS01G0822800	56	68	72	58	78	84
OS01G0809000	0	0	0	0	0	0
OS01G0822200	2153	2395	2198	1675	1541	1660
OS01G0821900	2184	1755	1526	988	1212	947
OS01G0821800	1021	1011	880	801	878	849
OS01G0821700	1628	1646	1679	1151	1323	1200
OS01G0821300	55	228	342	271	174	214
OS01G0820800	0	0	0	0	0	0
OS01G0820000	0	0	0	0	0	4
OS01G0819900	5961	6016	6674	6493	6701	6379
OS09G0538800	414	346	369	423	360	403
OS01G0819200	231	356	468	332	225	153
OS01G0818900	0	0	1	0	4	0
OS01G0818600	1296	1082	1331	1960	1535	2025
OS01G0818200	94	34	36	90	49	30
OS01G0817800	2580	2372	2012	1835	2281	1456
OS01G0817100	55	78	113	41	45	143
OS01G0817000	268	268	342	336	314	251
OS01G0816500	4	9	23	16	11	29
OS01G0816400	9949	7958	7480	8004	8258	7176
OS01G0816100	439	1216	1556	141	598	306
OS01G0815900	3	7	2	5	10	3
OS01G0815400	105	83	64	152	141	174
OS01G0815100	96	87	130	145	130	189
OS01G0814900	1189	1776	1867	1348	1192	1966
OS01G0814800	338	217	352	173	218	155
OS01G0814400	1442	1668	1637	1606	1620	1811
OS01G0814200	203	115	122	121	102	65
OS01G0813800	29	46	36	95	40	100
OS01G0813700	7	33	27	29	31	8
OS01G0813800	0	0	0	0	0	0
OS01G0812800	0	0	0	0	0	0
OS01G0812600	0	0	0	0	0	0
OS01G0813500	965	870	983	755	943	794
OS01G0813100	387	233	250	213	205	228
OS01G0812900	595	769	573	258	457	518
OS01G0812800	39	46	31	33	14	46
OS01G0812600	0	0	0	0	0	0
OS01G0811400	345	333	290	319	250	301
OS01G0811001	0	0	0	0	3	1
OS01G0810800	2	6	1	9	9	20
OS01G0810500	0	0	0	0	4	0
OS01G0810100	182	177	175	77	109	113
OS01G0810000	954	684	618	613	509	523
OS01G0808100	385	298	345	228	252	258
OS01G0807800	199	111	132	120	75	80
OS01G0807532	0	5	1	7	3	15
OS01G0806200	791	896	977	716	547	682
OS01G0806000	668	809	1062	848	723	842
OS01G0805800	511	816	729	848	616	962
OS01G0805700	3866	2836	2667	2987	3430	2450
OS01G0805200	303	221	342	246	402	410
OS01G0805000	103	163	105	88	136	210
OS01G0803300	3	17	11	17	7	15
OS01G0803300	63	39	19	101	174	107
OS06G0626200	0	0	0	0	0	0
OS06G0626200	0	0	0	0	0	0
OS01G0802850	2135	2820	2614	2751	2851	4328
OS01G0802700	27	36	44	0	0	0
OS01G0802200	25	18	25	35	44	31
OS01G0801700	446	467	409	338	359	342
OS01G0801600	2864	2688	2527	2114	2210	1583
OS01G0801500	24	75	71	85	65	185
OS01G0801200	332	358	504	189	346	292
OS01G0800300	499	622	668	602	832	684
OS01G0800200	0	0	0	0	0	0
OS01G0800101	0	0	0	0	0	0
OS01G0800000	0	0	0	0	0	0
OS01G0799050	12	19	22	10	5	11
OS01G0798800	16	26	9	11	3	10
OS01G0798100	37	32	30	21	27	37
OS01G0796700	461	370	424	386	432	307
OS01G0796500	169	187	276	180	187	306
OS01G0794500	319	924	1051	878	749	822
OS01G0794100	7	33	29	66	52	112
OS01G0793900	0	50	27	215	156	141
OS01G0793800	8	22	38	71	29	54
OS01G0793600	5	7	6	10	10	1
OS01G0793500	431	389	397	318	349	376
OS01G0793500	414	515	649	427	418	339
OS01G0793300	21	74	44	0	0	3
OS01G0793300	0	15	18	0	0	0
OS01G0793200	0	0	0	0	0	0
OS01G0793100	4	0	0	12	0	0
OS01G0789100	163	185	185	138	170	103
OS01G0789000	43	26	30	61	29	26
OS01G0788950	143	145	91	138	108	138
OS12G0537000	0	0	0	0	0	0
OS01G0788900	31	29	12	18	13	38
OS01G0788900	0	0	0	1	0	0
OS01G0788500	280	217	298	200	172	189
OS06G0669600	1	0	10	0	2	2
OS01G0787000	61	164	230	306	289	571
OS01G0786900	936	1222	1216	1100	1128	1150
OS01G0786800	24	24	52	23	28	38
OS01G0786700	20	13	9	13	23	11
OS01G0786500	176	238	126	163	145	243
OS11G0417400	413	289	340	290	377	247
OS01G0785900	312	377	332	150	244	164
OS01G0785600	0	5	0	0	4	5
OS01G0784900	52	101	17	19	46	63
OS01G0784700	0	11	0	0	0	8
OS01G0783700	9	20	15	0	0	0
OS01G0783500	517	827	941	623	633	1286
OS03G0173500	0	0	0	0	0	0
OS01G0783400	546	507	589	389	535	476
OS01G0783200	694	1252	1471	1642	1827	1472
OS01G0783000	0	0	0	0	0	0
OS01G0782800	28	37	41	24	27	49
OS01G0782500	649	839	760	613	507	639
OS01G0782200	50	59	75	103	104	137
OS10G0428200	0	0	0	0	0	0
OS01G0780800	251	563	571	207	91	261
OS01G0780600	0	0	0	0	0	9
OS01G0779800	209	221	239	62	166	64
OS01G0779400	2374	2620	2619	2610	2646	2318
OS01G0215750	8	1	0	0	0	0
OS10G0187366	1	5	0	0	0	0
OS01G0215750	11	0	7	0	0	0
OS01G0778900	0	5	0	0	0	0
OS10G0152000	0	0	0	0	0	0
OS01G0778500	13	41	56	42	35	110
OS01G0778400	5	13	21	7	21	25
OS01G0777800	220	208	203	128	157	123
OS01G0777700	544	601	450	459	470	501
OS01G0776700	164	350	313	403	497	547
OS01G0776600	526	692	670	302	350	540
OS01G0776400	682	793	917	629	806	812
OS01G0775500	740	703	558	581	593	578
OS01G0775400	160	333	440	83	143	301
OS01G0775300	2018	1835	1860	2008	1721	1911
OS01G0775100	135	137	120	114	130	189
OS01G0774500	3	0	4	6	0	4
OS01G0773700	243	366	297	315	562	835
OS01G0773500	6	7	23	8	10	7
OS01G0773200	532	512	470	381	284	347
OS01G0773000	257	275	337	162	280	201
OS01G0772900	0	0	0	0	0	0
OS01G0772500	4	8	4	0	6	6
OS01G0772200	1127	1195	1263	904	1137	1259
OS01G0772150	19	26	90	24	29	36
OS01G0772100	0	0	35	494	514	408
OS01G0771900	1605	1495	1447	1071	1260	1114
OS01G0771350	3326	2875	2400	3071	2937	2371
OS01G0771100	205	160	119	130	76	119
OS01G0770200	0	0	1	0	0	0
OS01G0771000	17	39	18	25	28	20
OS01G0770500	126	137	109	104	100	117
OS01G0770400	880	807	679	721	706	578
OS01G0770200	7	3	0	0	6	14
OS01G0770000	15	45	31	30	24	49
OS01G0770000	371	303	210	72	147	69
OS01G0768200	253	393	500	423	260	380
OS01G0768100	42	27	46	46	32	32
OS01G0767100	712	867	873	517	669	648
OS01G0767000	9236	6984	6823	6657	6634	4764
OS05G0510800	846	942	958	1135	895	1163
OS01G0766300	0	6	4	0	3	5
OS01G0766200	57	147	127	47	64	103
OS01G0766000	0	0	12	0	0	0
OS01G0765600	17	16	21	3	0	0
OS01G0765500	28	27	14	10	7	7
OS01G0765400	21	24	21	34	31	54
OS01G0765000	73	57	57	24	42	28
OS01G0764950	165	114	89	76	60	161
OS01G0765500	119	88	50	31	48	20
OS01G0764900	41	27	22	27	10	31
OS01G0764600	647	609	613	463	568	460
OS08G0172200	392	351	450	245	301	345
OS01G0764400	606	1009	956	1078	778	1387
OS01G0764050	2687	2648	2628	3222	3375	4874
OS01G0763900	394	324	389	170	436	124
OS01G0763800	0	0	0	3	4	0
OS01G0763300	357	587	534	337	358	453
OS01G0763200	318	322	258	224	265	437
OS01G0763300	66	35	36	39	82	77
OS01G0763000	908	827	729	559	614	598
OS01G0762900	142	167	152	14	63	87
OS01G0762400	287	177	126	134	148	128
OS01G0762300	20	24	35	30	11	25
OS01G0762000	702	583	694	489	470	439
OS04G0650700	0	0	0	0	0	0
OS01G0761500	9	35	21	80	143	94
OS01G0761400	3	19	14	214	182	235
OS01G0761100	913	778	845	490	710	521
OS01G0760900	406	273	266	302	506	98
OS01G0760800	0	0	11	0	0	0
OS01G0760600	2421	2310	2413	1892	2196	2645
OS01G0760400	666	574	514	737	621	506
OS01G0759200	0	0	0	0	0	0
OS01G0759400	149	108	109	73	58	55
OS01G0759200	0	0	0	0	0	0
OS01G0759100	14	8	0	4	9	8
OS01G0758500	194	430	556	214	337	595
OS01G0758400	442	588	588	418	588	477
OS01G0758300	1025	715	691	622	641	325
OS01G0758200	94	145	184	95	114	145
OS01G0758000	6	5	0	38	25	18
OS01G0757900	88	88	58	130	157	104
OS01G0757700	606	393	395	399	500	250
OS01G0757600	3598	3189	3188	3297	3625	3286
OS01G0757500	702	563	601	534	474	481
OS06G0727900	0	0	0	0	0	2
OS01G0756400	2516	2433	2413	2406	2458	2006
OS01G0756300	163	150	111	123	144	162
OS01G0756101	1	0	0	0	0	0
OS01G0756000	368	388	320	526	480	319
OS01G0755100	1264	1006	1051	641	928	787
OS01G0754800	0	6	10	11	16	1
OS01G0754700	23	10	24	17	12	12
OS01G0754500	2160	1804	2162	2635	2253	2415
OS01G0754200	860	881	855	488	615	722
OS01G0754100	201	265	301	184	201	263
OS01G0753500	1692	1580	1345	1227	1607	1236
OS01G0753200	230	344	276	284	267	379
OS01G0753150	74	157	138	54	81	131
OS01G0753000	2322	2107	2474	1421	2062	1558
OS01G0752800	4995	4269	4160	4066	3778	3238
OS01G0752600	167	146	176	141	205	179
OS01G0752400	349	527	541	239	206	394
OS01G0752300	5912	5372	4975	3047	3747	3240
OS01G0752200	586	908	1249	1210	1085	1901
OS01G0751600	510	304	254	87	224	188
OS01G0750800	687	765	858	439	656	709
OS01G0750600	81	159	148	72	99	146
OS01G0750500	229	235	345	114	171	194
OS01G0750400	26	6	9	3	9	13
OS01G0750100	305	816	924	233	304	626
OS01G0749400	2728	3436	4332	3396	3511	3685
OS01G0748600	547	517	506	582	449	529
OS01G0748300	22	4	6	18	0	4
OS01G0748300	0	0	0	0	0	4
OS01G0748200	177	145	202	129	133	96
OS01G0748150	129	116	93	94	165	91
OS01G0748000	479	296	246	85	252	90
OS01G0747800	113	192	226	107	207	336
OS01G0747600	43	59	50	51	31	6
OS01G0747400	182	514	749	221	218	368
OS01G0746700	1813	2560	2504	2278	1893	3344
OS01G0746400	13	12	1	0	0	17
OS01G0745850	602	817	999	421	665	277
OS01G0745000	0	0	4	0	0	0
OS01G0744700	1	0	0	0	0	0
OS01G0744400	2049	2242	2146	2154	2168	2081
OS01G0744300	3198	2765	2805	2284	2439	2129
OS01G0743600	292	233	229	130	218	125
OS01G0743400	349	304	365	183	321	250
OS01G0743200	148	173	229	269	279	208
OS01G0742766	31	31	21	55	20	53
OS01G0742500	1906	1406	1353	1747	1864	2140
OS01G0742350	153	135	140	54	104	170
OS01G0742100	286	192	169	210	209	179
OS01G0741200	1251	1102	844	1063	898	545
OS01G0740650	551	972	999	627	586	981
OS01G0740500	227	187	346	371	250	300
OS01G0739500	1016	2593	3072	2328	2514	1953
OS01G0739000	1470	1323	1235	1091	1173	1232
OS05G0524400	3435	2895	2756	3693	3057	3239
OS01G0738100	301	244	240	147	150	161
OS01G0737800	1164	1315	1499	1339	1215	1295
OS01G0737100	8	4	3	3	1	1
OS01G0736600	72	94	121	169	180	272
OS01G0736100	36	27	35	7	23	13
OS01G0735900	23	49	40	4	47	7
OS01G0733600	916	847	849	741	700	652
OS01G0732000	107	139	127	118	126	150
OS01G0731100	0	10	0	0	1	12
OS01G0731100	29	37	93	4	20	34
OS01G0731000	1138	1072	1316	1107	962	976
OS01G0730900	1705	1764	1316	1213	1053	1097
OS01G0730700	5	14	8	11	8	27
OS01G0730600	11	6	3	7	6	2
OS01G0730400	0	0	0	0	0	0
OS01G0730200	61	66	90	84	68	68
OS01G0730100	28	24	12	40	41	35
OS01G0729600	0	5	0	0	0	2
OS01G0729500	60	40	69	18	81	105
OS01G0728900	0	0	0	0	9	0
OS01G0728700	0	0	0	0	0	1
OS01G0728375	0	0	0	0	0	0
OS01G0728300	144	534	652	260	301	442
OS01G0728200	1096	924	1017	713	790	523
OS01G0728150	175	276	387	235	204	250
OS01G0727820	71	45	55	102	128	199
OS01G0727600	15	59	65	0	1	22
OS01G0727500	10	61	66	18	19	25
OS01G0726400	628	336	278	138	279	164
OS01G0726100	0	0	0	0	0	0
OS01G0725900	9	17	21	0	3	3
OS01G0725400	7	8	17	12	9	15
OS01G0723800	151	192	241	139	195	180
OS01G0723200	1181	1299	1085	707	832	1001
OS01G0723000	23	32	37	32	10	15
OS01G0721900	4361	4086	3082	3967	2993	3264
OS01G0720600	1136	862	785	586	937	596
OS01G0720400	133	107	197	197	209	292
OS01G0720300	1087	1221	1221	833	1145	1064
OS05G0533800	1	3	0	5	52	1
OS01G0720000	0	0	0	0	0	3
OS01G0719100	321	794	966	550	642	1015
OS01G0718900	312	284	295	244	217	177
OS01G0718300	5194	4289	3683	2524	3277	2572
OS01G0718000	3	44	28	2	24	58
OS03G0695425	0	0	0	0	0	0
OS01G0717601	0	8	1	0	5	29
OS01G0717000	255	238	392	595	608	758
OS01G0716300	79	58	71	21	36	42
OS01G0716200	2677	2159	2088	2276	1831	1912
OS01G0715900	31	43	45	15	9	51
OS01G0715800	108	151	108	118	102	178
OS01G0715600	202	127	141	74	96	58
OS01G0715500	2636	3231	5116	1528	1913	2037
OS01G0715000	262	252	321	249	259	233
OS01G0714900	884	854	916	600	742	642
OS01G0714800	8	133	109	9	44	1
OS01G0714100	817	674	695	618	656	569
OS01G0713900	3620	3267	3835	5455	5066	4625
OS01G0712700	321	773	764	395	489	1215
OS01G0712600	119	146	130	131	132	191
OS01G0712500	8	0	0	0	0	5
OS01G0712500	0	0	0	0	0	0
OS01G0711800	0	0	0	27	30	6
OS01G0710700	1292	1427	1275	1907	1720	2138
OS01G0710300	0	2	0	0	0	12
OS01G0710200	59	49	47	22	38	34
OS01G0709500	12067	12821	11420	18436	11844	16959
OS01G0708700	281	184	245	159	146	83
OS01G0708500	188	199	291	165	125	224
OS01G0707500	1	3	10	9	5	9
OS01G0706900	0	2	0	4	4	4
OS01G0706800	0	2	0	27	14	10
OS01G0706700	416	362	319	290	277	352
OS01G0706000	589	509	490	254	326	327
OS01G0705300	115	126	109	55	91	135
OS01G0705200	59	129	153	310	979	173
OS01G0704400	1306	1215	1056	918	1125	1346
OS01G0704300	25	81	50	90	142	118
OS01G0704000	0	0	0	0	0	0
OS01G0703000	0	0	0	0	0	0
OS01G0702700	189	405	411	734	843	1532
OS01G0702000	204	181	132	95	171	105
OS01G0701900	249	143	284	256	336	203
OS01G0701700	2	24	55	8	38	30
OS01G0700300	7	6	4	0	3	0
OS01G0699600	131	570	488	455	574	275
OS01G0699500	226	820	917	262	596	323
OS01G0698800	25	73	100	28	10	24
OS01G0698200	0	0	0	51	42	68
OS01G0698000	1579	2803	3362	1225	1403	2365
OS01G0697700	0	0	0	0	0	4
OS01G0697700	0	29	11	24	0	13
OS01G0697400	10	14	20	20	11	12
OS01G0949500	0	0	0	0	0	0
OS01G0697100	88	172	168	262	255	438
OS01G0696500	130	103	116	97	118	80
OS01G0696100	0	0	0	1	0	1
OS01G0695800	128	301	304	66	607	74
OS01G0695600	392	319	338	328	262	282
OS01G0695300	53	63	63	34	39	35
OS07G0631500	0	0	0	0	0	0
OS01G0694300	3149	2205	2222	2048	2312	1928
OS01G0694200	333	255	272	315	278	182
OS01G0693900	122	199	120	137	118	170
OS01G0693800	753	824	785	382	533	565
OS01G0693400	440	1667	2164	425	789	691
OS01G0692700	791	1214	1366	1033	990	1296
OS01G0692400	0	0	0	0	0	0
OS01G0692100	0	17	10	0	13	9
OS01G0692000	19	45	64	7	10	35
OS01G0691500	540	678	624	557	660	538
OS01G0691200	92	744	229	720	379	1388
OS01G0690200	29	25	38	96	90	168
OS01G0689900	109	155	250	276	169	468
OS01G0689900	1474	1513	2349	3155	3165	4448
OS01G0689600	157	128	131	116	122	149
OS11G0252400	580	552	742	863	875	1165
OS01G0689451	1804	1596	1572	1449	1518	1294
OS01G0688900	0	0	0	7	0	4
OS01G0688600	73	132	99	107	98	70
OS01G0688200	392	383	361	264	285	282
OS01G0688000	0	0	0	0	0	0
OS01G0687800	45	30	50	35	18	80
OS01G0687700	632	672	611	615	662	655
OS01G0687600	282	158	162	166	153	181
OS01G0687400	63	348	173	147	58	131
OS01G0686700	42	48	41	45	33	51
OS01G0685500	869	770	706	716	731	740
OS01G0685200	67	20	41	5	32	21
OS01G0684900	57	82	86	22	21	37
OS01G0683550	129	190	152	169	132	132
OS01G0682200	943	776	697	683	614	675
OS01G0682001	2889	4194	5382	4930	5223	7354
OS01G0681800	0	0	0	0	0	0
OS01G0681700	0	0	4	0	0	8
OS01G0681400	369	279	220	302	373	324
OS01G0681400	0	0	0	0	0	0
OS01G0681200	1114	1349	1769	1310	1032	1370
OS01G0681000	27	17	35	19	45	26
OS01G0680900	500	642	605	419	374	620
OS01G0680700	1780	2062	2048	2018	1828	1870
OS01G0679700	2564	2763	2382	1419	1847	1565
OS01G0678800	0	16	9	45	34	88
OS01G0678700	551	403	471	368	450	249
OS01G0678500	2899	2553	2309	2613	2710	2462
OS07G0160050	0	0	0	0	0	0
OS01G0677100	14	12	0	16	6	5
OS01G0675800	32	54	24	80	67	50
OS01G0675500	697	1188	1428	1513	1578	2309
OS01G0675400	0	5	3	79	28	33
OS01G0675100	2436	2888	2738	1438	1906	2419
OS01G0674500	311	477	471	489	470	470
OS01G0674100	2396	2495	2662	2309	2586	1997
OS01G0674000	255	289	585	270	464	345
OS01G0673900	1276	1195	1181	1176	1344	798
OS01G0673600	4005	3862	3889	3575	3477	3931
OS01G0673500	402	357	380	253	286	288
OS01G0673400	0	0	0	0	0	0
OS01G0672800	1513	1137	1176	1130	1501	803
OS01G0672500	1922	1674	1595	1208	1659	1087
OS01G0672166	102	48	38	44	24	30
OS01G0672100	137	343	361	326	347	545
OS07G0580800	629	646	455	230	246	636
OS01G0670800	2428	1892	1529	1054	1696	883
OS01G0670600	0	4	3	0	0	0
OS01G0670100	23	154	128	11	0	42
OS01G0669100	4	0	2	0	6	9
OS01G0668600	21	42	45	58	94	157
OS01G0668400	113	69	86	46	48	72
OS01G0667800	63	86	61	41	60	64
OS01G0668100	1621	1936	2007	2980	2560	3617
OS01G0667900	165	350	404	286	323	276
OS01G0667800	41	55	19	42	20	54
OS01G0667700	1448	1511	1708	1706	1704	1555
OS01G0667400	0	5	7	0	4	8
OS01G0667200	501	511	531	359	511	538
OS01G0667000	29	35	35	44	41	123
OS05G0565000	3604	3748	3021	3092	3317	3386
OS01G0666500	353	279	318	293	284	201
OS01G0666400	5	5	0	4	2	21
OS01G0666000	0	7	3	12	10	44
OS01G0666400	0	4	0	0	0	0
OS01G0665750	58	159	120	168	244	538
OS01G0665300	1053	1195	1492	1094	1150	950
OS01G0664200	595	992	1003	1785	1178	1735
OS01G0663800	4894	3994	3813	4233	4175	3442
OS01G0663400	400	456	552	435	443	686
OS01G0663051	0	3	0	56	15	94
OS01G0662800	95	73	63	12	26	17
OS01G0662700	4	3	6	0	13	1
OS01G0662700	228	168	212	210	295	239
OS01G0662600	989	1025	1070	789	844	1025
OS01G0661650	47	16	19	0	12	18
OS01G0661601	34	37	79	155	133	172
OS01G0660800	29	9	39	0	30	22
OS01G0660700	5	4	13	13	6	5
OS01G0660500	0	0	1	149	109	93
OS01G0658900	1425	1157	2183	1742	2213	1051
OS01G0658700	2540	1867	2083	1641	1897	1173
OS01G0658500	871	975	974	1004	889	1050
OS01G0658400	4373	4108	4243	5511	4647	6136
OS10G0196000	0	0	0	0	0	0
OS01G0657400	35	21	17	6	34	13
OS01G0657100	0	0	0	0	0	0
OS01G0656600	1702	1302	1202	1552	1216	1416
OS01G0656400	38	99	55	35	12	66
OS01G0656300	0	0	0	0	0	4
OS01G0655400	3337	2577	2469	2656	2720	2142
OS01G0654500	11411	11086	11869	10133	9912	11423
OS01G0654400	15	15	54	12	204	12
OS01G0654200	817	887	884	670	647	721
OS01G0653800	6243	5323	5513	5745	5775	5653
OS01G0653500	50	41	10	27	31	63
OS01G0653350	0	0	0	12	11	2
OS01G0653300	0	1	2	0	0	0
OS01G0653100	0	1	0	0	0	0
OS01G0652800	2475	2667	2837	1994	2396	2494
OS01G0652300	27	29	42	46	42	106
OS01G0652100	167	384	445	808	781	1279
OS02G0727400	0	0	0	0	0	0
OS01G0650800	1266	810	857	924	880	721
OS01G0650700	771	577	683	527	547	475
OS01G0648700	33	34	82	32	30	68
OS01G0648000	67	79	40	109	107	81
OS01G0647800	54	123	40	96	110	87
OS01G0647100	1112	960	1044	950	1133	1194
OS02G0480200	308	172	182	234	295	369
OS01G0646300	317	284	264	174	336	152
OS01G0645900	18	37	54	8	17	60
OS03G0218400	0	0	0	0	0	0
OS11G0669200	97	92	76	23	47	56
OS01G0645000	84	413	387	954	1451	3389
OS01G0644200	2	0	0	0	4	0
OS01G0643800	853	760	606	518	665	603
OS01G0643600	44	46	33	16	13	11
OS01G0642900	195	215	173	133	172	107
OS01G0642600	18	46	21	10	15	10
OS11G0672300	3	8	3	12	12	23
OS11G0672600	0	3	0	0	0	0
OS12G0215100	0	0	0	0	0	0
OS01G0642200	2655	3797	4052	4424	4426	7369
OS01G0640200	0	0	0	0	0	0
OS01G0641700	831	743	749	628	666	538
OS01G0640800	163	245	136	132	130	140
OS01G0640700	182	262	244	140	182	169
OS01G0640200	0	0	0	0	0	0
OS01G0639200	37	74	95	360	440	360
OS11G0691050	0	0	0	0	0	0
OS01G0637600	160	174	175	171	138	164
OS01G0637300	8	3	7	6	11	8
OS01G0636700	1535	1569	1402	1388	1332	1228
OS01G0636400	301	364	487	570	454	632
OS05G0579200	2	0	0	0	0	0
OS01G0635600	0	0	0	0	0	0
OS01G0635550	0	16	4	0	1	8
OS04G0588350	0	0	0	0	0	3
OS01G0634600	0	0	0	0	0	0
OS01G0634500	5	23	2	8	15	42
OS01G0634300	4924	3166	3293	6012	4938	3805
OS01G0634300	3766	3513	3542	5125	4271	3291
OS01G0633000	232	278	284	352	357	424
OS09G0103400	24	17	43	9	18	4
OS01G0632000	48	34	19	16	20	43
OS01G0630300	0	0	0	0	0	0
OS01G0630300	164	102	139	126	162	71
OS01G0629900	2806	2340	2893	2539	3829	2477
OS01G0627600	10	7	6	65	16	14
OS01G0627550	0	0	0	0	0	0
OS01G0627500	168	243	233	260	168	225
OS01G0626900	445	712	681	589	470	786
OS01G0626300	391	318	376	202	219	379
OS01G0625900	81	201	191	219	260	305
OS01G0624700	0	0	0	0	0	0
OS01G0624700	0	0	1	1	0	3
OS01G0624000	3298	3121	3122	3594	3225	3862
OS01G0623600	0	0	0	0	0	0
OS01G0623200	53	197	303	109	89	183
OS01G0623000	73	61	51	0	16	0
OS01G0622700	2245	2548	2952	3850	3396	3966
OS01G0622300	556	512	526	441	541	492
OS01G0622033	1974	1638	1673	1328	1366	1142
OS01G0621600	3	39	43	73	90	186
OS01G0621300	3324	3035	2374	3130	3242	2798
OS05G0586500	132	218	231	217	282	292
OS01G0620301	0	0	0	0	0	0
OS01G0620301	0	0	0	0	1	10
OS01G0620100	543	506	488	349	498	401
OS01G0619900	29	18	55	140	91	154
OS01G0619900	0	0	0	0	0	0
OS01G0619000	817	886	720	664	606	819
OS01G0618800	1382	1403	1435	897	1532	1230
OS01G0618300	32	13	48	40	49	12
OS01G0618100	8	10	1	0	1	3
OS01G0618100	255	301	312	230	220	287
OS01G0618000	7	8	7	53	7	44
OS01G0617800	157	200	232	168	129	254
OS01G0617600	211	212	143	122	103	151
OS01G0617500	3176	2590	2559	2893	2544	2474
OS01G0616900	1615	1500	1360	1360	1329	1404
OS01G0616400	1249	1075	974	1055	1213	1026
OS01G0615500	23	46	46	5	16	36
OS01G0615300	1046	1385	1534	1978	1595	2807
OS01G0615200	181	347	275	227	222	590
OS01G0615050	932	2652	3808	88	42	268
OS01G0614900	1064	1228	1415	974	963	907
OS01G0614500	436	450	401	475	413	325
OS06G0623600	0	0	0	0	0	0
OS01G0614900	1	0	1	2	1	4
OS01G0613900	345	258	279	258	223	297
OS01G0613800	0	0	0	0	0	0
OS01G0613500	0	0	0	0	0	1
OS01G0612600	2891	2675	2653	2440	2907	2054
OS01G0612000	588	582	679	401	497	500
OS01G0611900	320	261	200	226	222	123
OS01G0611300	2	10	11	43	3	41
OS01G0610800	266	248	202	299	203	310
OS01G0610700	335	416	406	317	359	502
OS01G0610600	1008	1087	1030	719	948	734
OS01G0610500	451	564	403	496	386	710
OS01G0609900	0	0	0	0	0	1
OS01G0609900	284	637	645	253	446	513
OS01G0609700	0	0	8	8	0	10
OS02G0727400	0	0	7	0	0	0
OS01G0609300	1750	3098	4186	872	932	1095
OS01G0609200	169	257	220	42	58	86
OS01G0609300	0	4	0	0	0	1
OS01G0609000	8	9	21	8	32	29
OS01G0608400	0	0	0	0	1	0
OS11G0262500	0	0	0	0	0	0
OS06G0294950	0	0	0	0	0	0
OS01G0607900	1119	1177	922	864	910	1197
OS01G0607400	8	39	30	24	35	26
OS01G0607600	0	0	0	0	0	0
OS01G0607400	3069	2705	2726	2404	2798	2067
OS01G0647850	0	6	1	0	6	2
OS01G0606400	2	0	1	0	0	0
OS01G0606200	0	0	0	0	0	0
OS01G0606200	0	3	8	0	0	0
OS01G0606166	15	72	29	8	31	60
OS01G0606166	35	98	96	44	22	61
OS01G0605500	651	442	345	139	257	68
OS01G0604700	962	945	942	1492	1179	1398
OS01G0604500	131	169	133	77	144	109
OS01G0603100	26	20	9	21	47	26
OS01G0603000	2573	2169	1887	1927	1857	1508
OS01G0603000	1	2	1	3	0	3
OS01G0602600	0	0	0	9	0	11
OS01G0602500	0	0	0	1	0	3
OS01G0602466	0	9	0	0	0	2
OS01G0602433	78	95	94	5	18	27
OS01G0602400	51	147	233	12	10	10
OS01G0602200	0	0	0	4	0	0
OS01G0601700	0	0	0	0	0	0
OS01G0602400	452	591	574	723	899	1069
OS07G0230400	310	240	178	130	222	361
OS01G0519050	20	15	16	18	5	22
OS01G0601700	0	1	6	12	7	0
OS01G0601625	15	19	30	0	0	0
OS01G0601675	12	9	10	0	0	0
OS01G0601651	0	0	0	0	0	0
OS01G0601625	3	9	0	0	2	0
OS01G0601625	0	0	0	0	0	0
OS01G0601000	0	4	10	0	9	0
OS01G0600500	741	1018	816	862	1061	658
OS01G0600000	1002	1255	1139	858	1176	1393
OS02G0762300	1072	1093	1062	938	1195	765
OS01G0598400	99	120	133	36	62	44
OS12G0460400	17	14	2	46	25	50
OS01G0595001	0	0	0	0	30	9
OS01G0594900	0	0	0	531	2133	1145
OS01G0594800	0	0	18	0	14	6
OS01G0594500	51	21	10	695	2574	1027
OS01G0246200	0	0	0	0	0	0
OS01G0593500	248	278	235	116	228	193
OS01G0593100	1	7	6	0	3	0
OS01G0592900	392	325	355	159	221	193
OS01G0592500	18	37	78	0	0	27
OS01G0592500	0	0	0	0	0	0
OS01G0592500	0	0	0	0	0	0
OS01G0590800	0	0	3	0	1	0
OS01G0590200	87	107	117	74	96	88
OS01G0589900	73	68	33	37	36	45
OS01G0590200	764	683	840	765	533	604
OS01G0590200	0	0	0	0	0	0
OS01G0589000	0	0	0	0	0	0
OS01G0589500	985	905	900	1163	1058	1107
OS01G0589400	74	55	31	31	24	16
OS01G0589000	113	86	110	105	128	115
OS01G0588900	156	114	177	147	206	141
OS01G0588500	3044	2834	2976	1763	2524	2219
OS01G0588400	29	119	80	24	17	60
OS01G0588200	1454	1705	1377	1136	1093	1540
OS01G0588000	86	208	177	249	164	137
OS01G0587500	11	19	16	33	6	14
OS01G0587400	2	0	7	0	0	1
OS01G0587300	128	249	263	160	140	271
OS01G0587000	3884	3575	3429	3906	3260	4070
OS11G0442380	0	0	0	14	1	7
OS11G0442380	307	537	687	1033	846	1650
OS01G0586800	0	0	0	0	0	0
OS01G0586600	1111	1177	1133	979	1018	1045
OS01G0585700	0	0	0	0	0	0
OS01G0586450	0	0	0	22	5	2
OS01G0597400	0	0	0	0	0	0
OS01G0585300	43	25	26	18	42	38
OS01G0584250	685	999	880	1597	1179	2080
OS01G0583600	0	0	0	0	0	0
OS01G0583300	262	257	159	284	270	489
OS01G0583200	762	561	494	472	472	359
OS01G0582400	0	0	0	0	0	0
OS01G0582400	1838	1494	1677	1515	1487	1158
OS01G0581900	460	384	346	273	294	265
OS01G0581800	2	4	5	0	0	6
OS01G0580300	0	0	0	0	0	0
OS01G0580800	16	53	53	5	32	33
OS01G0580800	173	286	264	131	187	272
OS06G0109801	0	0	0	0	0	0
OS01G0580400	0	0	0	0	0	0
OS12G0117500	47	20	36	25	19	21
OS01G0580000	417	298	365	398	309	389
OS01G0579900	1273	1052	729	991	930	979
OS01G0579900	0	3	5	4	2	7
OS08G0383700	0	2	11	6	0	6
OS08G0384000	3	2	2	0	3	0
OS01G0578200	0	0	0	0	0	0
OS01G0578200	54	66	97	49	32	30
OS01G0578000	361	310	304	274	249	266
OS01G0577600	2766	1995	1929	879	1399	920
OS08G0468801	0	6	0	0	0	2
OS05G0472850	0	0	0	0	0	0
OS01G0575500	3662	3382	3269	3840	3286	3483
OS01G0574800	351	380	399	320	326	499
OS01G0574600	79	123	121	103	141	181
OS01G0572700	1108	1118	888	701	967	706
OS01G0571800	0	0	0	1	0	4
OS01G0571800	0	0	1	4	0	2
OS01G0571700	0	0	0	0	0	0
OS01G0571100	0	0	0	0	0	0
OS01G0571500	19	31	7	15	11	46
OS01G0571100	126	185	160	340	237	421
OS01G0570800	1	24	27	54	11	37
OS01G0570800	99	487	486	252	238	456
OS01G0570601	0	0	0	0	0	0
OS01G0513900	0	0	0	0	0	0
OS01G0568800	0	0	0	0	0	0
OS01G0568950	0	0	0	0	0	0
OS01G0568800	0	0	0	0	0	0
OS01G0568800	0	0	0	0	0	0
OS01G0567600	0	10	0	10	39	12
OS01G0567400	148	447	381	317	194	497
OS01G0566900	5248	6218	6449	6832	6331	7602
OS01G0566800	72	58	55	22	16	63
OS01G0566500	19	85	21	205	223	876
OS01G0566500	0	0	2	0	5	12
OS01G0566500	8	26	27	131	126	262
OS01G0565800	0	0	0	0	0	0
OS01G0565600	0	0	0	0	0	0
OS01G0566100	1531	1594	2017	2021	2127	1899
OS01G0565800	34	31	14	36	43	24
OS01G0565600	1280	1229	1373	1039	929	1306
OS01G0564600	0	0	0	0	0	0
OS01G0562600	0	0	0	0	0	0
OS01G0561950	0	0	0	0	0	0
OS05G0596300	0	0	0	0	0	0
OS05G0242000	0	0	0	0	0	0
OS05G0242000	0	3	0	0	0	0
OS01G0561600	0	0	0	0	0	0
OS01G0562600	0	0	0	0	0	0
OS01G0560200	1070	1068	953	1050	995	964
OS01G0560000	3741	3819	4067	3257	2697	3520
OS01G0559750	0	0	0	0	0	0
OS01G0558800	248	262	227	258	227	246
OS01G0558600	3133	3335	3860	2637	2577	2697
OS01G0558300	1841	1519	1512	2293	1629	1765
OS01G0558100	2	8	13	8	0	0
OS10G0471700	0	0	0	0	0	0
OS01G0557500	1430	1540	1139	1337	1295	1477
OS01G0557200	0	7	8	0	5	8
OS01G0557100	6	33	55	14	17	48
OS01G0556800	87	59	83	24	47	37
OS01G0555800	60	46	53	21	52	67
OS01G0555600	106	94	76	67	64	86
OS01G0555300	6	27	12	0	19	21
OS01G0555300	374	528	574	362	306	368
OS01G0555200	209	140	201	220	225	228
OS01G0736400	176	319	377	155	216	190
OS01G0736500	0	26	26	0	0	4
OS01G0552050	1237	1054	1032	995	1009	1178
OS01G0551100	47	81	116	39	47	116
OS01G0550300	3780	4867	4556	17144	13016	18355
OS01G0550100	3317	2882	2621	3172	2601	2428
OS01G0549500	501	489	602	527	547	475
OS01G0549200	917	868	868	604	621	753
OS06G0223200	0	0	0	0	0	0
OS01G0548600	66	152	133	16	10	53
OS11G0589600	0	0	0	0	0	0
OS01G0548000	0	0	0	0	0	0
OS01G0548000	0	0	0	0	0	0
OS01G0547600	8	0	0	0	0	10
OS01G0547500	25	1	3	10	4	11
OS01G0547200	607	431	438	335	366	418
OS01G0547133	250	257	185	126	153	157
OS01G0546800	281	377	458	413	484	802
OS01G0546500	124	136	130	55	59	102
OS01G0546400	32	45	25	40	32	94
OS01G0546100	0	0	0	0	0	0
OS01G0546100	0	0	0	0	0	0
OS01G0545800	0	0	0	0	0	0
OS01G0545500	0	0	0	0	0	0
OS01G0545500	0	0	0	0	0	0
OS05G0543600	0	0	0	0	0	0
OS01G0545100	53	318	215	986	1474	1691
OS01G0543000	0	0	0	0	0	0
OS01G0543000	0	0	0	0	0	0
OS10G0162854	0	0	0	0	0	0
OS01G0542000	0	0	0	0	0	0
OS01G0541900	424	661	789	408	372	784
OS12G0460100	61	48	27	103	49	86
OS01G0541600	263	234	247	263	251	201
OS01G0538000	0	0	0	0	0	0
OS01G0537250	2588	2608	2524	1116	1655	1325
OS01G0536501	0	0	0	0	0	0
OS01G0536400	4	2	4	12	1	2
OS01G0536000	1423	1146	1071	1108	1182	944
OS01G0535650	818	740	739	714	818	654
OS01G0535300	0	0	0	0	0	0
OS01G0535100	0	0	0	4	8	10
OS01G0534900	2207	2396	2328	2636	2330	2645
OS01G0533450	0	0	0	0	0	0
OS01G0533400	0	0	0	0	0	0
OS01G0533500	1939	1570	1344	1330	1311	880
OS01G0533450	0	0	0	0	0	0
OS01G0533400	7	1	8	22	52	0
OS12G0104300	51	12	5	19	2	9
OS01G0533100	39	8	41	20	14	5
OS01G0533100	2231	1571	1347	1357	1272	664
OS01G0533000	1111	960	957	599	632	336
OS01G0532300	23	45	92	15	77	19
OS01G0532200	7120	5220	4999	4840	4923	3558
OS01G0531400	416	474	515	338	471	217
OS01G0557400	24	3	16	18	20	30
OS01G0531200	370	383	289	388	277	325
OS01G0530500	109	173	147	55	100	79
OS02G0785600	0	0	0	0	0	0
OS02G0785200	0	1	0	0	0	0
OS01G0527900	0	0	0	0	0	0
OS01G0527700	799	846	814	801	829	923
OS01G0527600	391	403	394	243	359	338
OS10G0104900	1677	1080	750	149	577	134
OS06G0264200	0	0	0	0	0	0
OS01G0524251	9	6	0	2	0	0
OS01G0646700	0	0	0	0	0	0
OS01G0520600	28	26	19	42	51	43
OS01G0520600	0	0	0	0	0	0
OS01G0520600	0	0	0	0	0	0
OS01G0519100	118	118	140	97	147	88
OS01G0518651	0	5	2	8	12	3
OS01G0518500	1963	2064	1950	1969	2114	1867
OS01G0518651	1	0	7	1	1	2
OS01G0518300	0	0	0	0	0	0
OS01G0562600	1	0	12	0	0	13
OS01G0518300	0	0	0	0	0	0
OS01G0518000	0	0	0	0	0	0
OS01G0517800	0	0	0	0	0	0
OS01G0516900	0	0	0	4	0	0
OS01G0517500	0	0	0	0	0	0
OS01G0516900	0	1	0	0	0	0
OS01G0516900	0	4	0	0	0	0
OS01G0516700	276	302	254	194	206	256
OS05G0527100	0	0	0	0	0	0
OS10G0163040	160	201	152	174	176	231
OS01G0514000	1304	1169	1227	776	903	703
OS01G0513800	832	894	570	789	755	733
OS01G0513700	591	592	513	453	567	655
OS01G0513200	659	620	735	494	676	564
OS01G0513100	1900	1624	1698	1533	1524	940
OS01G0512400	124	134	106	49	116	55
OS01G0511600	36	47	13	52	46	79
OS01G0511300	929	846	896	778	806	780
OS01G0511200	834	874	638	555	680	549
OS01G0511100	156	330	401	174	136	341
OS01G0511000	147	213	122	272	541	373
OS01G0510800	2735	2390	2483	1562	1785	1317
OS01G0510600	324	268	246	258	346	352
OS01G0510200	27	48	109	17	8	15
OS07G0679500	0	0	0	0	0	0
OS01G0509750	0	0	0	0	0	0
OS01G0509400	26	16	27	14	23	5
OS04G0155000	0	12	18	43	25	12
OS04G0156200	490	422	533	1114	699	365
OS01G0506200	625	445	507	367	511	389
OS02G0806350	0	0	0	0	0	0
OS10G0568200	0	0	0	0	0	0
OS11G0447300	430	280	274	107	236	121
OS01G0505500	58	61	49	20	15	30
OS01G0504500	107	230	238	98	17	155
OS01G0504100	113	124	126	82	48	87
OS01G0503400	38	31	20	94	98	218
OS03G0279000	144	79	91	49	85	124
OS01G0501700	203	209	193	164	179	203
OS01G0501000	762	484	568	578	494	397
OS01G0500500	2426	1817	1797	1586	1840	1552
OS01G0500400	0	0	0	0	0	0
OS01G0498300	28	340	143	227	290	239
OS01G0393300	0	0	0	0	0	0
OS01G0393100	0	0	0	0	0	0
OS01G0392800	0	0	0	0	0	0
OS01G0390900	337	221	187	224	199	186
OS08G0171333	0	0	0	0	0	0
OS01G0388700	5	5	0	0	2	17
OS01G0388000	229	199	254	186	248	260
OS01G0385000	0	0	0	0	0	0
OS01G0385400	6	3	5	0	2	5
OS01G0385000	1	0	0	0	0	3
OS11G0425800	126	157	79	59	91	124
OS10G0575600	0	0	0	0	0	0
OS01G0383700	0	0	0	0	0	0
OS01G0383100	0	0	0	27	28	19
OS01G0383100	0	0	0	0	0	0
OS01G0382500	0	0	0	0	0	0
OS01G0382500	0	0	0	0	0	0
OS01G0382400	0	0	0	0	0	0
OS05G0210525	0	0	0	0	2	0
OS01G0382700	0	0	0	0	0	0
OS01G0382700	94	84	62	78	97	123
OS04G0139201	0	0	0	0	0	0
OS01G0389200	0	0	0	0	0	0
OS01G0389200	0	0	0	0	0	0
OS01G0378100	22	83	65	136	153	460
OS01G0377500	2497	2253	2199	2118	2173	1867
OS01G0377000	3	0	3	0	0	17
OS01G0376700	685	536	574	633	555	677
OS01G0375100	0	0	0	0	0	0
OS01G0375100	913	797	695	566	692	596
OS01G0375000	3098	2677	2287	2480	2148	2080
OS01G0374501	0	0	0	0	0	0
OS01G0374200	85	68	64	54	18	31
OS01G0372500	0	0	0	0	0	0
OS01G0372700	1256	1332	1001	1144	962	1219
OS01G0372500	0	0	0	0	2	2
OS01G0370900	0	0	0	0	0	0
OS04G0332700	36	127	108	92	100	188
OS01G0370400	0	0	0	0	0	0
OS01G0371200	286	537	548	365	284	1167
OS01G0370200	243	474	464	204	151	404
OS01G0370000	2	0	3	6	0	0
OS01G0369900	44	99	55	84	26	239
OS01G0369700	0	0	0	0	0	0
OS01G0369700	13	50	58	10	5	17
OS01G0369300	0	1	0	16	4	8
OS01G0369000	5368	4530	4783	5303	4947	5338
OS01G0367900	4141	2674	2429	2677	2699	2050
OS01G0367400	275	304	308	421	328	345
OS01G0367300	0	0	0	0	0	1
OS01G0367300	1269	1115	1097	661	1024	984
OS01G0367100	167	137	128	115	148	120
OS01G0367100	45	48	47	52	32	37
OS01G0367100	1	0	0	0	0	0
OS01G0365000	0	0	0	0	0	0
OS01G0365000	0	0	5	0	0	0
OS01G0365000	0	0	0	0	0	0
OS01G0364900	0	0	0	6	0	0
OS03G0585900	0	0	0	0	0	0
OS01G0364400	0	0	0	0	0	0
OS01G0363600	14	26	8	3	2	28
OS01G0363000	0	0	0	0	0	0
OS01G0362100	20	5	20	24	6	13
OS01G0362100	349	244	397	369	405	310
OS01G0362100	1	0	3	8	0	0
OS01G0361800	49	40	85	1128	1449	739
OS01G0361500	27	23	7	13	36	23
OS01G0360600	489	513	501	502	471	500
OS01G0360200	4588	3820	3944	5115	4187	5798
OS01G0359800	52	42	37	18	34	50
OS01G0360100	8	16	0	6	5	9
OS01G0359600	28	69	41	20	20	71
OS01G0359400	13	30	43	18	18	28
OS01G0358700	0	0	0	0	0	0
OS01G0358700	0	0	0	0	0	0
OS01G0358300	149	114	156	128	191	150
OS01G0358100	0	0	0	0	0	0
OS01G0358100	57	93	80	116	54	150
OS01G0357900	429	751	692	423	563	1075
OS01G0356900	0	0	0	0	0	0
OS01G0356951	0	0	0	0	0	0
OS01G0356900	0	0	0	0	0	0
OS01G0356500	247	222	142	194	167	220
OS01G0356400	210	421	194	199	325	796
OS01G0356400	937	1540	1462	1580	1149	2579
OS01G0355900	690	589	666	519	520	494
OS01G0356400	1	1	4	10	8	5
OS01G0355700	0	0	0	0	0	0
OS01G0355500	480	428	296	536	441	406
OS01G0355500	42	69	55	17	29	21
OS01G0355500	31	47	35	10	26	51
OS01G0354200	1	0	1	0	0	0
OS01G0350500	0	0	0	0	0	0
OS01G0350300	0	0	0	0	0	1
OS04G0444400	0	0	0	0	0	0
OS01G0349400	536	861	808	669	670	572
OS01G0348900	4554	23491	28360	504	85	19901
OS01G0347600	0	0	0	0	0	0
OS01G0347600	0	0	0	0	0	6
OS01G0348000	34	62	56	19	7	11
OS01G0347200	4	16	26	0	0	5
OS01G0347100	918	1087	1295	945	1181	1258
OS01G0346700	74	98	143	45	58	52
OS12G0608900	0	0	0	0	0	0
OS12G0608900	0	0	0	0	0	0
OS12G0608500	0	0	7	6	0	0
OS01G0343780	49	33	60	92	66	58
OS01G0343400	0	0	0	0	0	1
OS01G0342800	33	27	29	8	31	9
OS01G0342500	0	0	6	0	0	2
OS10G0427300	35	87	29	60	76	71
OS10G0427600	6	7	16	8	1	2
OS10G0427600	0	0	5	4	14	0
OS10G0427700	0	0	0	4	9	4
OS11G0559200	0	0	5	0	0	0
OS04G0319600	401	316	384	225	202	312
OS04G0319700	0	0	6	6	0	7
OS04G0319600	357	319	372	209	249	304
OS04G0319700	0	0	4	3	0	1
OS04G0319600	0	0	1	0	0	2
OS01G0339851	0	0	0	0	0	0
OS01G0339500	2	20	36	82	89	60
OS01G0338600	116	191	194	85	157	191
OS01G0337600	2461	2685	2518	2358	2241	1968
OS06G0232350	0	0	0	0	0	0
OS01G0335700	357	365	338	234	190	259
OS01G0332900	4823	4455	3769	4099	3730	2551
OS01G0332800	45	41	40	5	6	21
OS01G0332200	0	0	0	0	0	0
OS01G0332200	25	11	31	19	12	28
OS01G0330200	0	0	0	0	0	0
OS01G0330200	0	0	0	0	0	0
OS01G0329400	369	390	508	400	439	430
OS01G0329075	0	0	0	0	0	0
OS01G0328900	549	469	395	546	431	438
OS01G0328700	1508	1765	1867	1578	1484	1874
OS01G0328400	49	63	50	34	39	31
OS01G0328300	0	0	0	0	3	0
OS01G0327900	0	0	0	0	0	1
OS01G0328400	1074	1246	1106	431	673	932
OS01G0327900	142	145	108	115	137	111
OS01G0328300	205	124	86	51	62	104
OS01G0327600	769	610	577	534	582	543
OS01G0327500	40	65	46	5	20	15
OS01G0327600	1	0	0	0	0	0
OS01G0327500	0	0	0	0	0	0
OS06G0543400	0	0	0	0	0	0
OS01G0323950	0	2	0	0	0	0
OS01G0324400	0	0	0	0	0	0
OS01G0323950	0	0	0	0	0	0
OS01G0323950	0	0	3	0	0	0
OS10G0388200	234	301	337	208	249	232
OS01G0323775	9936	10606	10259	10006	12860	14172
OS01G0584032	0	0	0	0	0	0
OS01G0323500	0	0	0	0	0	0
OS01G0323100	202	156	156	272	223	220
OS01G0322300	5	7	0	0	8	0
OS01G0322800	995	697	826	558	615	568
OS01G0321900	0	0	0	0	0	0
OS01G0320400	0	7	0	0	0	0
OS01G0321900	0	0	0	0	0	0
OS01G0321700	818	954	746	668	718	692
OS01G0321500	0	0	0	0	0	0
OS01G0321300	1422	1456	1329	1497	1510	1692
OS01G0319400	0	0	0	0	0	0
OS01G0316500	567	533	454	460	573	395
OS01G0316100	3	6	2	0	3	2
OS01G0315850	456	677	553	512	685	955
OS01G0315800	814	1259	1249	1176	1052	1555
OS01G0314800	124	458	502	128	186	111
OS01G0314300	1329	1349	1315	1096	1019	1141
OS01G0314100	1472	2740	3149	1052	814	1640
OS01G0314000	300	327	422	180	332	208
OS01G0314000	6	2	9	0	21	0
OS01G0314100	0	0	0	0	0	0
OS01G0311800	97	253	264	102	99	236
OS01G0311600	0	2	0	0	0	39
OS01G0310100	1032	938	873	848	902	752
OS01G0307500	57	8	13	30	8	21
OS01G0306900	320	301	366	179	250	241
OS01G0306200	0	0	0	0	0	0
OS01G0306100	68	18	52	2	4	4
OS01G0304100	280	235	213	177	252	206
OS01G0304000	1176	1118	986	629	700	795
OS01G0303600	23	72	78	91	69	59
OS01G0303300	20	1	3	46	133	18
OS01G0303000	48	34	20	74	100	127
OS01G0302900	0	0	0	0	0	0
OS01G0302250	8	6	3	0	24	13
OS01G0301900	0	0	0	0	0	0
OS01G0301700	258	204	178	64	127	100
OS01G0301500	0	0	0	0	0	0
OS01G0301000	915	681	657	471	587	348
OS01G0300600	3615	3375	2848	2630	2713	2378
OS01G0300200	7473	6093	6087	10195	7869	10027
OS01G0300000	0	0	0	0	0	0
OS01G0299700	0	0	0	0	0	0
OS10G0349300	0	0	0	0	0	0
OS10G0349400	0	0	8	0	0	0
OS10G0349300	0	0	0	0	0	0
OS10G0133166	0	0	0	0	0	0
OS10G0133100	0	0	0	0	0	0
OS06G0241200	0	0	0	0	0	0
OS01G0299500	571	479	402	473	443	369
OS01G0299300	0	0	0	3	5	3
OS01G0299300	0	0	0	0	2	2
OS01G0298301	21	14	4	7	6	17
OS05G0539150	10	19	45	6	26	23
OS01G0296000	217	242	244	194	233	206
OS01G0295700	847	1292	1718	1834	2149	1382
OS01G0295600	0	0	1	0	0	0
OS01G0294500	0	0	0	0	0	0
OS01G0294500	0	0	0	0	0	0
OS12G0277200	0	0	0	0	0	0
OS01G0294700	0	0	0	0	0	0
OS01G0294700	56	246	336	338	600	1085
OS07G0156200	0	0	0	0	0	0
OS07G0157000	0	0	0	0	0	0
OS05G0135200	0	0	0	0	0	0
OS01G0293100	144	234	269	104	121	179
OS01G0293100	65	137	134	56	82	117
OS01G0293000	504	630	506	410	468	556
OS01G0291500	34	164	143	383	588	1693
OS01G0290800	4866	8373	8527	13723	10239	19623
OS07G0301500	0	0	0	0	0	0
OS07G0301200	1487	1389	1230	1033	1157	1077
OS01G0290100	2726	2395	2099	1860	2009	1765
OS01G0290000	2760	2803	3558	4072	3892	4959
OS01G0289900	0	5	0	0	0	0
OS01G0289900	2	3	0	0	9	4
OS01G0289100	3	13	21	0	4	0
OS01G0288800	181	312	475	17	6	144
OS01G0288200	139	105	118	147	100	159
OS01G0287700	436	361	375	323	362	601
OS01G0287600	4	4	10	3	0	11
OS11G0201966	102	61	68	37	56	25
OS01G0286100	298	357	430	330	382	407
OS12G0239300	0	0	0	0	0	0
OS01G0285300	471	488	647	1719	1263	2988
OS12G0633600	1262	971	1180	1086	1332	675
OS02G0235802	0	2	0	0	11	4
OS01G0284900	3	38	34	7	7	29
OS01G0284500	344	831	756	416	343	550
OS01G0283500	207	343	367	112	91	234
OS01G0283000	138	141	88	70	70	143
OS01G0282800	16073	15353	12312	11247	11519	15306
OS01G0281600	93	95	139	212	299	651
OS01G0281400	9419	8659	8776	11492	10627	12515
OS01G0281301	0	0	0	0	0	0
OS01G0281200	71	167	125	174	69	183
OS01G0281100	0	21	13	39	33	16
OS01G0280500	29	12	15	39	38	59
OS01G0280000	1511	1328	1352	1418	1445	1286
OS01G0279800	1511	1562	1499	979	1156	1284
OS01G0279400	2	7	6	7	3	7
OS01G0279400	122	185	183	191	107	230
OS03G0616700	750	922	882	640	721	866
OS01G0278000	32	104	31	294	273	225
OS01G0277600	660	877	809	754	764	730
OS01G0276900	0	4	2	0	3	13
OS01G0276800	6741	6145	5779	5867	5850	4280
OS01G0276700	1214	1253	1308	878	891	1080
OS01G0276500	508	497	409	422	398	357
OS01G0276400	258	214	255	248	211	225
OS01G0670800	0	0	0	0	0	0
OS01G0276200	641	682	488	330	320	379
OS01G0276000	3601	3372	3122	1805	2275	2150
OS01G0275900	48	59	123	57	117	252
OS01G0275600	8469	6459	6632	5015	7027	4668
OS01G0275500	42	87	9	58	45	67
OS01G0274800	113	69	79	86	163	76
OS01G0273000	742	681	604	423	500	523
OS01G0272850	186	102	134	73	112	114
OS01G0272700	0	0	0	0	0	0
OS01G0271700	317	334	334	349	346	406
OS01G0271400	332	367	364	336	380	335
OS01G0271200	637	468	478	392	422	340
OS01G0270100	85	57	100	42	85	98
OS01G0270100	333	324	286	355	259	262
OS01G0269900	17	22	30	1	40	43
OS01G0269900	585	495	328	324	350	342
OS01G0269800	0	0	0	0	1	0
OS01G0269550	0	0	0	0	0	0
OS01G0269100	653	540	697	493	571	559
OS01G0269000	271	501	586	179	191	240
OS01G0268700	0	0	0	0	0	0
OS01G0268100	356	699	766	396	273	633
OS01G0267900	3186	2926	2691	1523	2061	1657
OS01G0267600	290	260	278	132	145	144
OS01G0267400	371	345	368	427	340	329
OS01G0266800	1085	940	1056	1173	1518	991
OS01G0266600	273	245	183	139	194	188
OS01G0266500	164	167	203	215	154	324
OS01G0266500	32	82	31	10	13	99
OS01G0511000	55	112	41	228	243	99
OS08G0300100	352	300	346	224	298	310
OS01G0265900	337	348	316	215	326	154
OS01G0265800	779	778	714	462	462	635
OS01G0265700	180	208	185	219	176	140
OS01G0265200	0	8	0	0	0	0
OS01G0265200	447	568	518	460	299	342
OS01G0265100	1093	1772	1841	3067	2600	4263
OS01G0264700	1131	1300	1339	1715	1647	1649
OS01G0264600	4	1	20	1	57	13
OS01G0264000	177	105	115	175	315	170
OS01G0263400	63	69	24	40	29	29
OS01G0263000	0	0	0	0	0	1
OS01G0262600	703	598	610	388	406	511
OS01G0262000	0	0	0	0	0	0
OS01G0261200	655	880	886	1423	1637	952
OS01G0260100	149	143	153	491	389	727
OS01G0259600	785	647	852	797	742	991
OS01G0259400	1005	655	494	129	370	127
OS05G0162000	0	0	0	0	0	0
OS01G0258700	3157	3019	2797	3092	2856	3344
OS09G0366101	0	0	0	0	0	0
OS01G0257300	3	12	12	0	0	0
OS01G0257400	1238	1340	1201	1275	1244	1098
OS01G0257300	0	0	0	0	0	0
OS01G0257100	421	460	493	597	591	1246
OS01G0256900	2255	1727	1782	2198	1908	1646
OS01G0256800	605	493	557	512	638	399
OS01G0256500	543	1522	2033	769	1424	1871
OS01G0256500	502	1262	1538	951	1332	1309
OS01G0256300	0	0	0	0	0	0
OS01G0256300	0	1	0	0	0	0
OS01G0254900	1206	1135	1148	1291	1097	1400
OS01G0254850	0	6	25	0	0	0
OS01G0254300	323	368	304	224	131	119
OS01G0254200	323	634	317	281	225	782
OS01G0254100	3626	3529	2925	3270	3164	4278
OS01G0254000	1616	1974	1907	1538	1283	1768
OS01G0253800	294	325	297	202	210	189
OS01G0253800	0	0	0	0	0	0
OS01G0253400	15	25	22	18	9	8
OS01G0253050	2825	2575	2413	1928	2054	2176
OS01G0252900	274	233	188	218	172	195
OS01G0252400	0	21	8	424	388	361
OS01G0251400	1343	1520	1636	1502	1316	2635
OS01G0249900	8	17	20	10	12	17
OS12G0539700	8	10	10	6	3	0
OS01G0846000	234	174	187	165	300	235
OS03G0855700	0	0	0	0	0	0
OS01G0249300	1054	1172	1260	935	951	1180
OS01G0249200	1257	2852	2495	9069	12042	25709
OS01G0249100	0	0	0	0	0	0
OS01G0248900	0	0	0	0	0	0
OS01G0248600	725	731	735	576	621	541
OS01G0248500	0	3	0	0	2	1
OS01G0248500	9	6	6	0	0	3
OS01G0248500	4	0	6	0	1	1
OS01G0248000	0	0	0	0	0	0
OS01G0247900	143	200	184	292	183	144
OS01G0247700	0	0	0	3	0	0
OS01G0247500	48	119	155	215	187	498
OS01G0246601	2	13	12	60	11	110
OS01G0246500	239	259	319	253	280	199
OS01G0246601	0	0	0	0	0	0
OS01G0246100	1195	1246	1210	1334	1221	1330
OS07G0663300	33	98	95	46	30	50
OS01G0245700	38	134	136	30	43	124
OS01G0245532	11	17	5	27	4	6
OS01G0244400	53	111	177	66	64	163
OS01G0245000	0	0	0	0	0	0
OS01G0244400	74	183	223	59	60	102
OS01G0244150	1	3	5	0	1	9
OS01G0244000	38	35	40	12	56	25
OS01G0243901	14	29	40	0	29	13
OS01G0243700	168	243	234	209	227	361
OS01G0243600	0	0	0	0	0	0
OS01G0243400	606	582	713	732	405	1029
OS01G0243200	963	1228	1380	1078	1199	1031
OS01G0243000	30	73	41	55	81	99
OS06G0220500	0	0	0	0	0	0
OS01G0242600	961	1148	1288	2219	1818	2160
OS01G0242500	176	197	151	145	131	138
OS01G0241100	431	269	214	252	200	197
OS07G0480900	0	0	0	0	0	0
OS06G0623600	0	0	0	0	0	0
OS01G0239200	1263	1491	1381	2221	2022	3462
OS01G0239300	36	73	31	69	83	101
OS01G0239000	445	366	320	302	243	541
OS01G0238800	0	3	0	0	0	0
OS01G0239000	1	7	0	14	0	1
OS01G0238800	60	29	43	20	23	18
OS01G0238200	608	746	785	747	749	984
OS01G0237750	0	0	0	0	0	0
OS01G0237750	6	71	80	0	0	10
OS01G0237400	0	0	0	0	0	0
OS01G0237366	0	0	0	0	0	0
OS01G0237100	30	28	16	13	30	36
OS01G0236800	391	365	357	292	345	325
OS01G0235400	2100	1683	1300	1475	1615	1418
OS01G0235200	9	7	15	14	7	20
OS01G0235200	250	210	192	175	147	151
OS01G0234900	679	710	666	516	586	576
OS01G0234850	0	0	0	0	0	0
OS01G0234800	602	602	633	476	601	471
OS01G0234200	0	0	0	0	0	0
OS01G0233900	255	288	399	306	270	307
OS01G0233500	1347	1001	835	500	665	393
OS12G0298950	157	111	113	33	96	13
OS01G0233100	218	221	158	32	128	35
OS01G0233000	199	374	415	593	492	1205
OS01G0232800	2933	3597	3570	3658	3633	4059
OS12G0298950	0	0	0	0	0	0
OS01G0232200	314	350	322	312	297	269
OS01G0231700	509	568	560	195	360	525
OS01G0230200	97	114	102	76	71	121
OS01G0229800	0	0	0	0	0	0
OS04G0293700	2	0	2	0	5	3
OS01G0229400	362	258	266	143	197	149
OS01G0229100	1293	1017	928	1089	1069	854
OS01G0228800	2221	2505	2598	2229	1933	1798
OS01G0228600	364	456	621	340	582	747
OS01G0228500	9	35	28	10	17	37
OS01G0228300	341	213	223	273	250	229
OS01G0229100	0	0	0	0	0	0
OS01G0228800	0	0	0	0	0	0
OS01G0228500	0	0	0	0	0	0
OS01G0226400	330	251	347	328	306	309
OS01G0225550	0	0	0	0	3	10
OS01G0225500	0	0	0	9	10	8
OS01G0225400	61	87	122	202	131	180
OS01G0225000	75	124	173	83	109	112
OS01G0224500	1281	1215	1022	1204	907	883
OS01G0224200	76	56	46	8	11	9
OS01G0224000	148	111	144	40	57	49
OS01G0223800	107	79	106	78	105	77
OS01G0223700	163	89	158	201	178	149
OS01G0223600	1517	1738	1485	1179	1401	1938
OS01G0223500	28	80	103	11	21	80
OS01G0223200	43	185	199	327	298	816
OS01G0223000	0	0	0	0	0	0
OS01G0222700	438	319	337	223	195	296
OS01G0222600	39	49	74	23	109	142
OS01G0222500	791	637	675	932	710	812
OS01G0222300	171	104	92	30	76	36
OS01G0221900	6	14	15	17	16	12
OS01G0221300	681	568	628	694	439	328
OS01G0221100	117	165	238	79	113	184
OS01G0220700	0	0	0	7	0	3
OS01G0220500	0	3	8	0	8	0
OS01G0220400	20	82	78	51	82	51
OS01G0220200	1304	1580	1312	1574	1459	1724
OS01G0220100	0	3	3	2	7	0
OS01G0219600	0	0	0	9	0	0
OS01G0218900	675	448	542	459	541	427
OS01G0218800	1738	1440	1325	1366	1348	1101
OS01G0218700	437	444	457	428	576	502
OS01G0217400	12	9	12	0	15	9
OS01G0330200	0	0	0	0	1	0
OS01G0217000	98	136	145	120	82	189
OS01G0215750	0	7	7	5	14	32
OS01G0214200	372	337	282	299	355	263
OS01G0214001	959	905	798	277	378	523
OS01G0213400	0	0	11	0	0	0
OS01G0213100	0	0	0	0	0	0
OS01G0213100	0	0	0	0	0	0
OS01G0212900	0	0	5	0	0	7
OS01G0212700	8	11	3	18	12	44
OS01G0212500	59	106	104	141	172	125
OS01G0278200	0	4	0	0	0	0
OS01G0212000	0	0	0	0	0	0
OS01G0211800	528	521	568	291	330	198
OS01G0211600	74	88	83	47	35	51
OS01G0211200	0	0	0	0	0	0
OS01G0211000	0	0	0	0	0	0
OS01G0210900	0	3	15	0	0	0
OS01G0210700	0	1	4	18	15	44
OS01G0210600	745	1113	1095	1252	1071	1581
OS01G0210500	104	135	135	115	67	153
OS01G0210400	10	6	13	18	25	32
OS01G0210200	0	0	0	6	5	14
OS01G0209800	9	73	95	13	12	58
OS01G0209700	46	60	38	108	54	43
OS01G0209500	509	620	735	267	396	363
OS01G0209400	663	862	769	927	760	1387
OS01G0208400	64	179	143	430	622	940
OS01G0207500	62	110	64	103	114	142
OS01G0207400	392	839	644	581	707	1151
OS01G0208000	0	0	0	0	0	0
OS01G0207200	483	346	350	327	205	378
OS01G0206800	114	82	72	95	108	92
OS01G0206700	12	2	15	1	1	8
OS01G0206200	404	412	411	193	376	234
OS01G0205700	3488	2929	2825	2236	2936	1763
OS01G0205200	49	19	17	31	57	24
OS01G0205200	29	24	11	13	16	31
OS01G0204000	442	392	233	166	174	187
OS01G0203900	251	233	244	128	190	143
OS01G0203300	71	83	32	54	48	48
OS01G0203000	4455	3489	3677	3862	4094	2277
OS01G0202800	27	48	41	75	45	98
OS01G0201800	1	0	0	0	0	0
OS01G0201900	2280	1924	1920	2615	2849	2697
OS01G0202800	789	707	817	828	912	1005
OS01G0201800	2	0	0	1	0	0
OS01G0201700	46	48	90	39	43	92
OS01G0201700	323	374	449	546	673	400
OS01G0201500	0	0	0	0	0	0
OS01G0201400	0	0	0	0	0	0
OS01G0201200	930	757	666	388	420	570
OS04G0415401	0	0	0	0	0	0
OS01G0200600	3	0	0	0	0	9
OS01G0200400	129	139	87	144	131	68
OS01G0200300	236	109	128	56	94	35
OS01G0200000	1413	1152	1251	1544	1223	1222
OS01G0199700	0	7	4	9	0	2
OS01G0199400	384	586	826	576	557	725
OS01G0198702	14	29	16	9	18	25
OS01G0198500	91	164	97	60	51	118
OS01G0198250	3380	3037	3142	2695	2610	2587
OS01G0198000	1323	662	792	524	826	254
OS01G0198000	315	222	277	243	352	256
OS01G0197700	10	0	0	2	0	11
OS01G0197500	398	381	462	354	371	248
OS01G0197450	30	13	14	13	0	3
OS01G0197200	1040	934	848	799	811	625
OS01G0196500	103	122	123	70	99	148
OS01G0229900	4	2	0	0	3	0
OS01G0195500	759	858	837	856	823	822
OS01G0195400	999	1321	1149	2242	2379	4464
OS01G0195300	2	5	0	34	26	21
OS01G0195200	10065	7357	6696	6141	6028	4408
OS03G0739700	0	0	5	0	0	0
OS01G0194300	524	783	1193	973	660	1303
OS01G0194200	463	291	208	88	153	72
OS01G0194000	100	454	292	714	585	833
OS01G0193600	145	194	176	151	116	115
OS01G0193500	105	147	147	110	123	119
OS01G0192900	0	0	0	0	0	2
OS01G0192600	562	892	822	1210	805	1590
OS01G0192500	50	51	46	51	52	50
OS01G0192300	157	588	847	83	123	459
OS01G0192101	2556	2452	3073	2655	4290	2617
OS01G0191900	49	33	92	0	21	26
OS01G0191800	563	388	272	111	164	90
OS01G0191300	321	485	508	531	484	841
OS01G0191200	632	809	1045	950	1113	1103
OS01G0191000	64	33	48	40	27	41
OS01G0190400	231	286	261	261	186	234
OS01G0189800	274	464	374	357	412	569
OS01G0189100	0	0	0	0	0	0
OS01G0188900	1	0	0	2	0	0
OS01G0189800	5	3	3	38	32	51
OS01G0188400	6811	5813	8331	8670	11384	5826
OS01G0103700	616	556	546	459	505	542
OS01G0187900	131	211	242	128	114	137
OS01G0187600	10	83	44	0	0	12
OS01G0186700	3846	3039	3303	2584	2957	2760
OS01G0186200	319	342	413	240	279	284
OS01G0186000	7	48	63	0	0	6
OS01G0185200	2651	1960	1870	2097	2034	1696
OS01G0184800	760	585	725	384	603	576
OS01G0184500	608	488	594	431	501	425
OS01G0184100	5	3	1	0	0	2
OS08G0290500	185	79	96	22	59	30
OS01G0183300	31	20	0	0	20	27
OS01G0182700	411	329	219	114	197	245
OS01G0182600	18231	18624	18893	13045	15082	16512
OS01G0182400	91	76	76	47	42	54
OS01G0182300	16	29	49	73	71	77
OS05G0198200	17	16	25	0	8	17
OS01G0181000	704	571	462	545	468	429
OS01G0180700	449	381	221	163	237	109
OS01G0180600	262	172	189	264	203	218
OS01G0180400	460	438	259	226	327	579
OS01G0180300	1167	822	824	1027	1118	940
OS01G0180000	1504	1304	1287	1458	1385	1082
OS01G0179800	278	414	361	175	95	155
OS01G0179700	2280	2284	2294	2511	2316	2570
OS01G0179600	38	143	161	30	67	119
OS01G0179000	175	707	608	65	198	440
OS01G0178500	443	659	530	510	484	543
OS01G0178400	951	1020	792	547	644	716
OS01G0178300	12	7	3	12	33	42
OS01G0178000	447	624	786	609	376	659
OS01G0177900	11877	9831	10449	8716	9721	7808
OS01G0177400	53	65	13	50	100	208
OS01G0176900	0	4	2	0	0	0
OS01G0176500	114	51	19	19	34	0
OS01G0176500	1033	745	477	183	342	106
OS01G0176300	32	35	56	26	20	16
OS01G0175850	0	4	2	14	28	5
OS01G0175700	144	73	74	24	72	63
OS01G0175600	11	15	13	0	15	10
OS01G0188900	994	900	992	811	859	745
OS01G0175100	84	168	145	150	188	223
OS01G0175000	3010	2354	2341	1921	2540	1940
OS01G0174700	433	485	386	175	332	472
OS01G0174500	225	258	243	219	276	216
OS01G0174300	1033	1095	1054	779	758	867
OS01G0174100	42	8	47	15	69	50
OS01G0174000	231	188	229	124	139	94
OS01G0174600	0	0	0	0	0	0
OS01G0174000	36	54	38	34	24	94
OS01G0173100	553	436	411	258	321	272
OS01G0173000	27	28	16	18	18	28
OS01G0172400	7907	7959	7536	7329	8301	8233
OS01G0172300	251	330	338	315	412	367
OS01G0172200	2465	1899	2127	1538	1828	1532
OS01G0172000	724	814	772	531	629	638
OS01G0171800	365	396	427	311	345	338
OS01G0171100	132	110	103	84	111	56
OS01G0171000	2834	2301	2158	2078	2232	1854
OS01G0170900	23	9	12	16	16	21
OS01G0170500	1152	1056	819	470	754	686
OS01G0170051	25	15	48	90	100	38
OS01G0169900	3409	3114	3061	4228	3919	3548
OS01G0169800	927	661	684	789	669	1185
OS01G0169500	3277	2778	2444	2269	2297	1969
OS01G0169400	89	90	89	41	72	106
OS01G0169000	0	8	0	8	0	0
[truncated: 30,584 more rows]

## Sheet: mapped reads
	User_ID sorted by SD	Ensembl_gene_id	symbol	apa1331_1	apa1331_2	apa1331_3	WT_1	WT_2	WT_3
1	OS11G0582500	BGIOSGA035511		2	2.5444	3.2686	12.0535	13.1233	11.8907
2	OS01G0795400			11.2049	13.2588	13.3511	2.6396	3.4969	10.6689
3	OS02G0110000			2.3055	10.1111	10.3218	14.944	13.5098	13.1972
4	OS01G0594900	BGIOSGA001293		2	2	2	9.2204	11.1197	10.1662
5	OS04G0344100			10.5564	12.6544	12.9577	5.9285	2	11.7595
6	OS12G0637000			2.9586	2.9387	3.1206	11.0243	11.5422	10.1254
7	OS04G0570600	BGIOSGA014522		2.7719	3.3809	3.2686	11.0632	11.704	10.2539
8	OS12G0242700	BGIOSGA037210		3.2721	2.9387	3.8415	11.3427	11.577	10.4461
9	OS08G0168000			9.3921	10.7856	11.0951	2	2	5.9773
10	OS11G0702100	BGIOSGA033527		10.0874	11.9054	11.9792	4.4498	2	9.175
11	OS07G0655800			2	3.5026	5.8932	10.738	11.1177	10.783
12	OS08G0167800			10.3245	11.324	11.3762	3.8117	2	7.2288
13	OS12G0555000	BGIOSGA037569		10.0182	12.1006	12.2649	4.9953	2.8327	8.6725
14	OS09G0368200	BGIOSGA029888		8.5388	10.0979	10.6834	2	2.8327	4.2479
15	OS04G0180400	BGIOSGA015504		8.5785	10.2609	10.3449	2	2.3338	6.0875
16	OS01G0127500	BGIOSGA002692		2.3055	8.6106	8.2195	12.4271	11.1116	11.8122
17	OS03G0167600	BGIOSGA011938		4.391	8.4907	9.1821	13.914	13.2862	12.7451
18	OS08G0136700	BGIOSGA027693		9.4022	11.2147	11.4396	3.2599	3.6242	7.9773
19	OS04G0108600			5.0135	8.498	9.9952	2	2	9.2143
20	OS11G0215400	BGIOSGA034289		3.1238	2.9387	3.1206	9.9632	9.7306	9.17
21	OS10G0484800	BGIOSGA033154		5.2819	10.4093	9.5453	14.6548	13.697	13.4502
22	OS07G0526600	BGIOSGA025841		7.9506	9.1906	9.1371	2	2	3.4594
23	OS04G0310900			3.7478	9.1632	8.4149	12.9377	12.2748	12.2989
24	OS07G0556800	BGIOSGA024104		2	6.7495	6.1816	11.2015	10.3858	10.0458
25	OS02G0571000			7.7816	9.343	9.6092	2	2	5.7814
26	OS01G0772100			2	2	5.2049	9.1169	9.0748	8.6865
27	OS05G0151150			2	8.8241	7.042	11.1207	9.558	11.0587
28	OS11G0592200	BGIOSGA033690		8.2389	10.3023	11.3369	3.6923	3.8493	10.2551
29	OS03G0830500	BGIOSGA009514		8.4942	10.3778	10.6141	4.1202	2.3338	7.1396
30	OS11G0702200	BGIOSGA033526		7.4723	9.2041	9.1054	2	2	4.2479
31	OS08G0135500			2.5575	2.755	5.0084	9.405	9.6839	8.9687
32	OS01G0348900			12.0702	14.3947	14.7018	9.1456	6.5316	14.2809
33	OS01G0112400	BGIOSGA002528		4.1049	2.2977	5.4416	9.5452	10.1122	9.5887
34	OS10G0524500	BGIOSGA033309		2.5575	9.177	6.3406	11.6528	9.9919	9.9278
35	OS06G0242700			7.6857	10.2171	10.1463	5.5361	2	9.8502
36	OS11G0592000	BGIOSGA033688		7.0269	8.6637	9.9132	3.2599	2.3338	9.6312
37	OS07G0585200			2	2	4.7306	8.5443	8.5376	8.697
38	OS04G0493400	BGIOSGA014808		5.8523	8.5729	9.9561	2	3.4969	9.0389
39	OS12G0555200	BGIOSGA037571		7.2756	8.971	9.1054	2	2	5.2854
40	OS01G0594500	BGIOSGA001295		5.7035	4.5393	3.7437	9.6064	11.3904	10.0099
41	OS03G0386700			2	7.0582	5.9816	10.5008	8.8261	10.3587
42	OS06G0607700	BGIOSGA023241		2	5.2794	3.1206	9.0965	9.0748	8.7715
43	OS03G0661600	BGIOSGA010107		6.1872	9.0151	9.6753	2	3.0295	7.8455
44	OS09G0472900	BGIOSGA030948		6.9073	9.2591	9.1797	2.8772	2	7.8329
45	OS10G0147900	BGIOSGA032288		3.8457	3.7189	2	8.254	10.0341	7.5392
46	OS09G0417800	BGIOSGA029757	WRKY62	5.7548	8.6341	8.9848	2	2	3.8074
47	OS11G0701100	BGIOSGA035717		9.5051	10.8363	11.0043	4.9439	3.7412	6.8455
48	OS11G0701500	BGIOSGA035720		6.7391	8.5234	9.098	2	2.3338	6.9773
49	OS01G0951500	BGIOSGA000102		6.2951	8.0058	9.2144	2	2.6047	8.0661
50	OS01G0252400			2	4.5393	3.5256	8.8982	8.6726	8.5118
51	OS02G0678300			5.6772	6.8097	7.4512	12.2603	12.0317	11.9363
52	OS01G0651500	BGIOSGA004122		3.5294	2	2	7.3537	8.6277	7.6795
53	OS03G0168600			6.1105	8.9282	8.2555	13.4671	12.9201	12.5406
54	OS04G0543700	BGIOSGA016862		7.4256	8.8064	8.9687	14.2278	13.9708	13.1126
55	OS06G0726200	BGIOSGA023633		5.0135	8.5306	9.3431	3.8117	2	8.4919
56	OS02G0101900			6.0906	8.4534	10.1391	13.6468	12.8611	12.7916
57	OS04G0448500	BGIOSGA016499		2	6.5801	6.2895	10.0355	9.0381	9.2384
58	OS12G0548700	BGIOSGA040088		8.4404	9.6434	9.967	4.1202	2.8327	6.4595
59	OS03G0783100			2	2	4.1774	8.5006	7.557	7.5078
60	OS05G0247100	BGIOSGA018439		7.6111	10.419	11.051	6.4725	4.3689	11.8226
61	OS03G0250400	BGIOSGA011104		2	5.905	7.7061	2	2	7.9308
62	OS08G0566900	BGIOSGA029221		7.7754	2	7.1604	7.7324	2	7.8704
63	OS04G0179700	BGIOSGA015980	KSL4	8.7621	9.9412	10.4358	3.562	4.5074	6
64	OS01G0934500			2	4.2917	2.3044	7.8347	6.9634	8.7313
65	OS06G0623200			2	2	2	6.5941	7.7508	7.2946
66	OS04G0659300	BGIOSGA017285		6.2951	8.4113	8.6724	5.7605	2	10.0742
67	OS08G0544400			7.0982	8.4572	8.8852	2	3.95	8.4347
68	OS10G0521900	BGIOSGA033296		2.5575	6.6867	4.6247	9.5366	9.2821	8.7005
69	OS03G0762300			7.2127	9.0995	9.4728	4.2099	2.3338	7.6795
70	OS03G0828600	BGIOSGA013862		2	2	2	6.2152	7.7921	7.1498
71	OS11G0633800	BGIOSGA021167		2	2	3.4028	8.254	6.8638	7.2192
72	OS05G0368666			2	2	2	7.06	7.475	6.7549
73	OS10G0416500	BGIOSGA032917		6.4742	8.0109	8.056	2	2	6.2668
74	OS04G0581100	BGIOSGA014500		6.26	8.6506	8.4029	3.0812	2	4.1699
75	OS07G0599300	BGIOSGA023957		2	7.2701	6.2544	8.6722	7.3879	10.1762
76	OS04G0178300	BGIOSGA015502		5.5667	7.3206	8.1401	2	2	2.585
77	OS02G0596200			2	5.3459	5.3779	8.822	7.8453	9.362
78	OS06G0234600			2.7719	6.1482	5.3779	8.5138	8.9976	10.2264
79	OS11G0303600	BGIOSGA034106		7.3188	7.854	8.1353	2	4.2943	2.585
80	OS08G0546300	BGIOSGA029112		6.6197	8.7181	8.4809	12.8649	12.9743	12.3203
81	OS12G0445300			6.6471	8.7055	8.192	2	3.3573	4.3219
82	OS12G0555500			9.8261	11.8452	11.9886	5.501	6.3775	9.6671
83	OS04G0612500			2.7719	2.5444	3.4028	6.6107	6.8766	9.2046
84	OS10G0542900	BGIOSGA033387		7.0579	9.7285	9.8948	2.8772	5.0513	7.6147
85	OS09G0273800	BGIOSGA030102		2	2.5444	2	7.7018	6.7978	6.7682
86	OS11G0490900	BGIOSGA035289		6.8015	8.5198	9.168	4.0245	2	6.0661
87	OS04G0337500	BGIOSGA016141		2	3.907	3.2686	7.7844	7.1757	8.5039
88	OS05G0153300	BGIOSGA018787		10.2977	11.4351	11.5688	6.6433	5.0513	10.2715
89	OS07G0126301			4.9267	7.6907	7.9393	2	2	6.7005
90	OS09G0309600	BGIOSGA030490		3.6427	6.901	6.4219	9.7479	7.2066	11.3532
91	OS12G0116700			5.447	7.7411	8.0611	2	2	3.8074
92	OS01G0615100	BGIOSGA003991		5.1729	8.0564	8.2466	2.355	2	6
93	OS10G0149800	BGIOSGA032284		7.9561	9.5101	9.6452	13.5461	13.3056	14.4979
94	OS09G0481000			2	3.1016	2.3044	6.5604	8.0405	7.2095
95	OS04G0104900	BGIOSGA015753		6.2777	8.4074	8.3499	2.8772	2	5.4263
96	OS03G0118700	BGIOSGA011728		3.1238	2	6.1816	8.3057	7.5248	8.0553
97	OS01G0660500	BGIOSGA001084		2	2	2.3044	7.4116	6.8766	6.5999
98	OS12G0211500	BGIOSGA036454		7.0477	7.964	8.6988	2.355	2.8327	6.5546
99	OS03G0212000	BGIOSGA012098		2	2	2	6.079	7.0339	7.3576
100	OS03G0201901			2.7719	3.248	3.2686	8.1444	8.1921	7.4999
101	OS04G0439200	BGIOSGA016460		2.5575	2	5.4101	8.254	7.3238	7.3663
102	OS03G0251000	BGIOSGA011103		5.5377	7.5845	9.0374	3.6923	2	7.4512
103	OS04G0423400	BGIOSGA015105		2	3.248	2.7695	7.3138	6.6855	8.1498
104	OS12G0610100	BGIOSGA037771		2	4.3577	5.0499	7.6141	6.1637	9.5999
105	OS10G0514901			2	2	2	6.4905	7.3049	6.585
106	OS04G0127300	BGIOSGA015815		7.9172	9.1258	6.6683	4.4498	7.7785	2
107	OS06G0356800			5.7035	8.0058	8.4618	2.6396	3.0295	8.0661
108	OS12G0112401	BGIOSGA034629		2	6.0317	6.4686	9.4074	8.5931	7.6654
109	OS07G0607400			2	6.45	4.6786	9.215	7.4058	8.1447
110	OS09G0493500	BGIOSGA029521		5.6772	9.7563	8.354	12.8656	11.3898	11.599
111	OS08G0136800	BGIOSGA027952		7.4951	9.01	8.8056	4.4498	2.3338	6.4263
112	OS05G0399400	BGIOSGA019833		7.8182	9.6631	9.635	6.8388	2.6047	8.1241
113	OS07G0526400	BGIOSGA024194		11.4198	12.8752	13.0261	6.5774	8.3931	9.1948
114	OS02G0788300	BGIOSGA009175		2.3055	2	2	7.1075	7.0453	6.3399
115	OS11G0702000	BGIOSGA033528		5.8285	7.9955	7.4742	2	2	5.322
116	OS03G0288000	BGIOSGA012380		5.8044	7.3614	7.4818	2.355	2.3338	8.0224
117	OS05G0428600			2.3055	2.2977	2	7.2305	6.7427	6.7814
118	OS01G0550800	BGIOSGA003739		9.1995	11.0322	11.6533	8.7565	5.577	12.8278
119	OS11G0169700	BGIOSGA034427		2	4.5393	3.4028	7.6862	5.9125	8.7847
120	OS10G0558700	BGIOSGA031417		3.7478	6.621	6.7958	2	2	7.7748
121	OS03G0339300			5.8044	3.9926	5.0084	9.1541	9.3412	9.9204
122	OS05G0161800	BGIOSGA019235		6.6606	7.9903	7.7881	2	2.8327	6.2095
123	OS01G0382400	BGIOSGA001599		3.1238	6.7978	7.6996	2	2.6047	6.9542
124	OS03G0694000			6.0705	8.498	9.2006	4.7778	2.3338	7.3399
125	OS09G0379600	BGIOSGA029853	HOX25	6.4432	8.3996	9.0087	3.6923	2.6047	6.7944
126	OS03G0663600			5.2102	6.901	7.3551	2	2	7.2854
127	OS07G0664400	BGIOSGA026339		9.7633	11.2725	11.5839	6.5941	5.4104	7.7682
128	OS01G0242400	BGIOSGA003124		2	2.5444	4.3199	8.0625	7.0224	6.8074
129	OS08G0136500	BGIOSGA027694		5.6772	7.6584	7.4969	2	2	4.7005
130	OS11G0117600	BGIOSGA034611		6.7134	8.4074	8.6757	4.8353	2	5.0444
131	OS03G0734300	BGIOSGA013516		4.9267	8.2294	8.5403	4.2099	2	6.4919
132	OS03G0291200	BGIOSGA012396		5.0135	6.185	6.6816	9.7976	10.253	11.0614
133	OS10G0544600	BGIOSGA033392		8.087	9.7144	10.2612	4.4498	4.6338	6.2854
134	OS01G0615050	BGIOSGA001209		9.7866	11.2499	11.8064	6.6751	5.577	8.0875
135	OS06G0228600	BGIOSGA021614		2	6.1104	3.7437	8.5226	7.0224	7.6725
136	OS11G0286800			3.2721	3.3809	5.0499	8.2002	8.3887	8.3265
137	OS07G0566500	BGIOSGA024071	ONAC010	2	2	2	6.2367	6.8638	6.4595
138	OS04G0494100	BGIOSGA014806		5.6772	8.5936	9.467	4.4498	3.4969	8.4512
139	OS09G0329000	BGIOSGA030526		2.9586	6.256	6.5719	8.9865	6.5478	10.0742
140	OS08G0131000			7.4876	9.9666	9.063	13.6998	12.618	12.85
141	OS03G0781600	BGIOSGA009713		3.4065	7.0876	6.4838	9.4216	8.1237	10.388
142	OS01G0196300	BGIOSGA002943		5.1729	7.0179	7.2522	2	2	2.585
143	OS07G0147550			5.5377	7.5496	8.1304	4.5216	2	8.224
144	OS06G0177200			2	5.4403	4.9656	8.0259	7.0901	8.69
145	OS12G0247700			7.547	9.4622	9.467	4.1202	4.5074	5.1699
146	OS08G0565900	BGIOSGA029214		6.4432	8.6992	8.6044	11.6602	12.6436	11.902
147	OS01G0124100	BGIOSGA002482		9.2361	11.0099	11.2879	5.3113	6.3223	9.0795
148	OS01G0703300			3.6427	6.6867	6.2544	9.8751	8.2074	10.0238
149	OS08G0515900			4.6836	7.5637	7.1978	11.2897	9.4046	10.4179
150	OS01G0361800			5.6503	5.3459	6.3899	10.3022	10.5631	9.5372
151	OS11G0466300			2.7719	3.248	3.6387	7.7549	7.9154	7.0875
152	OS03G0687700	BGIOSGA010026		4.1049	7.9265	6.5138	10.0538	8.3797	10.7499
153	OS09G0449000	BGIOSGA030870		2	5.5851	4.6786	8.977	6.0994	7.6367
154	OS06G0241400			3.6427	7.3123	6.8672	2	2	2.585
155	OS11G0701200	BGIOSGA035718		5.5667	7.1998	7.2522	2	2	3.585
156	OS12G0291100	BGIOSGA037257		6.9629	6.9553	5.7989	10.3061	10.346	11.7578
157	OS04G0604300	BGIOSGA014403		3.6427	7.432	5.724	9.7702	9.4781	8.8857
158	OS08G0360700			2	6.8787	3.6387	8.1387	7.1861	6.9189
159	OS04G0670500	BGIOSGA017330		2	2	4.1004	6.7667	6.9392	6.8704
160	OS05G0574600	BGIOSGA017513		3.2721	2.5444	3.6387	7.5208	7.5886	7.3576
161	OS03G0273200			5.2819	7.0876	7.4039	9.9022	10.5095	11.5493
162	OS04G0404400	BGIOSGA015155		5.0954	7.9903	7.7318	11.2499	10.7094	10.6725
163	OS07G0538400			6.6197	7.5707	7.9171	2	3.6242	6.8329
164	OS08G0106300	BGIOSGA027841		6.2951	6.8561	7.1317	2	2	3.8074
165	OS07G0684800	BGIOSGA023698		9.4748	10.8952	11.7167	6.7814	5.4794	8.8266
166	OS03G0738600	BGIOSGA013525		13.5115	14.3403	14.5622	10.1827	8.7125	11.6276
167	OS07G0411300	BGIOSGA024426		5.4154	9.3792	7.9613	11.8769	10.2319	11.2872
168	OS02G0518000	BGIOSGA006373		2	4.7506	4.7306	7.8557	7.549	7.8704
169	OS10G0535800			6.5194	8.1982	8.3827	3.562	2.6047	5.5546
170	OS01G0124700	BGIOSGA002477		11.2181	13.2678	13.8432	9.1023	8.1183	13.0151
171	OS02G0640700	BGIOSGA008696		2	2	2	7.1075	5.782	5.8329
172	OS02G0614600	BGIOSGA008621		3.9374	5.8828	4.9656	8.4691	8.7858	9.8154
173	OS06G0228500	BGIOSGA022579		4.3246	4.6488	5.2412	8.9049	9.5778	8.3837
174	OS07G0677100	BGIOSGA026388		5.5951	7.5139	6.7462	2	2	4.1699
175	OS05G0399700	BGIOSGA019834	CHT7	4.7858	7.6386	7.9338	9.1626	10.4103	11.4727
176	OS05G0597000	BGIOSGA020491		8.0204	7.0876	7.3468	3.2599	6.3034	2.3219
177	OS05G0205050			7.0681	8.8728	8.9633	3.8117	3.7412	5.4595
178	OS09G0258700			2	2	3.8415	7.4116	6.3409	6.248
179	OS03G0293700			2	2	3.2686	6.7368	6.205	6.9069
180	OS11G0701800	BGIOSGA035723		4.1819	7.1998	7.1698	2	2	3.7005
181	OS02G0136900	BGIOSGA007483		2.3055	3.1016	6.0446	6.4543	7.0224	8.3399
182	OS04G0206600	BGIOSGA015587		6.0705	5.6655	6.9129	2	2	2
183	OS05G0457800	BGIOSGA019979		4.1049	5.6392	6.2366	9.7739	8.779	9.5546
184	OS04G0408600	BGIOSGA015144		5.7548	7.3614	6.614	10.6734	10.2319	11.236
185	OS09G0272600	BGIOSGA030409		6.3955	8.1755	8.251	4.7778	2	5.858
186	OS09G0307300	BGIOSGA030483		6.2951	6.4348	7.3797	10.2463	10.6822	11.6069
187	OS09G0472700	BGIOSGA030947		5.1729	6.7859	7.2161	2	2	6.0444
188	OS03G0699700	BGIOSGA013391		6.0906	7.9319	7.5983	4.0245	2	4
189	OS11G0530600	BGIOSGA033874	CHS1	2.5575	4.9348	5.1295	7.0839	7.9764	8.858
190	OS11G0539500	BGIOSGA033855		5.5377	7.7595	7.6532	2	3.2027	5.0444
191	OS02G0569400	BGIOSGA008466		5.2102	7.0179	6.9129	2	2	3.1699
192	OS09G0555800	BGIOSGA029291		5.3832	6.3562	6.7078	2	2	2
193	OS02G0158500			2.7719	4.3577	4.2504	6.7518	7.5001	8.8392
194	OS01G0940700			3.1238	5.0982	6.82	3.4189	2	7.9069
195	OS04G0267600	BGIOSGA038408		2	4.8909	5.6176	7.3829	7.9278	7.8329
196	OS07G0119800	BGIOSGA025058		6.1105	6.6344	7.1509	2	2	4.8074
197	OS12G0131900			3.9374	4.2917	4.3199	8.8467	8.272	7.8266
198	OS03G0195100	BGIOSGA012042		5.4154	6.8097	7.122	2	2	3.7005
199	OS01G0761400	BGIOSGA000779		2.7719	4.4208	4.1004	7.9235	7.5964	7.9009
200	OS12G0567800	BGIOSGA035984		6.2421	6.8097	7.6996	2.8772	2	4.3219
201	OS06G0113800	BGIOSGA022069		2	2	3.6387	6.7667	6.6106	6.3038
202	OS10G0111700	BGIOSGA032388		2	3.1016	3.2686	6.3789	6.9145	7.248
203	OS06G0244000	BGIOSGA021554		6.3628	8.294	8.7374	3.6923	3.2027	6.0444
204	OS03G0153900	BGIOSGA011880		5.3502	7.1165	6.9241	2	2	4.858
205	OS03G0263600	BGIOSGA011058		4.1819	7.4993	7.1413	10.4126	9.2748	9.6654
206	OS09G0124100			2	3.6148	4.6786	7.3036	5.577	8.0607
207	OS11G0117400	BGIOSGA034613		3.9374	7.0582	6.9572	2.6396	2	2.585
208	OS12G0441600			3.7478	6.465	6.7836	2	2	2
209	OS01G0630200	BGIOSGA004041		2	2	4.3862	7.5809	5.0052	6.3399
210	OS06G0315000	BGIOSGA021352		5.1729	6.9659	7.0825	2	2	4.585
211	OS08G0508000	BGIOSGA010447		4.1049	6.6476	7.1978	2	2	5.5236
212	OS02G0629200	BGIOSGA008660		3.9374	6.2732	6.6278	9.0486	8.8556	10.0224
213	OS08G0518800			8.5241	10.1265	10.3574	5.501	5.1812	9
214	OS07G0538200	BGIOSGA024169		7.0059	8.4572	8.5072	4.2099	3.0295	6.8948
215	OS08G0282100	BGIOSGA028372		2	2	3.4028	7.1421	6.1425	5.9308
216	OS10G0497700	BGIOSGA033209		4.8812	6.5801	6.3737	10.3363	8.919	10.1472
217	OS06G0714600	BGIOSGA020538		2.3055	3.6148	3.7437	6.6908	6.7144	7.9484
218	OS07G0543600	BGIOSGA025896		2	2	2	6.7814	4.9577	6.0661
219	OS06G0262800	BGIOSGA021497		2	2.5444	2.5556	5.7605	6.3775	6.9542
220	OS03G0259100	BGIOSGA012259		4.5735	5.9698	6.3238	9.0517	10.0958	9.3488
221	OS03G0312300	BGIOSGA010869		6.2241	7.1354	7.5412	3.4189	3.0295	2.585
222	OS10G0530600	BGIOSGA033336		7.3773	8.2813	8.5584	3.6923	3.8493	7.7549
223	OS02G0570500	BGIOSGA008468		5.7035	6.256	7.9721	2	2.8327	4.9542
224	OS10G0520900	BGIOSGA033291		3.4065	3.5026	3.8415	7.2518	7.6271	7.9308
225	OS06G0547400	BGIOSGA021076		11.3579	13.0208	13.3354	8.977	7.7084	10.8114
226	OS09G0119600	BGIOSGA025363		2.3055	2	3.6387	5.5704	6.1637	7.4676
227	OS12G0137000	BGIOSGA036664		2	3.1016	4.9216	7.4853	6.4307	6.9542
228	OS03G0639100	BGIOSGA013194		2	5.1734	3.6387	6.7667	3.4969	7.8827
229	OS12G0630600	BGIOSGA037847		2	4.5951	5.5897	6.7216	6.8112	8.3663
230	OS01G0793900	BGIOSGA000659		2	5.6392	4.8761	7.9302	7.3789	7.1799
231	OS02G0807200			3.2721	3.1016	2	5.9805	6.3775	7.5078
232	OS06G0611400	BGIOSGA023258		3.5294	2	2.7695	7.0479	6.1637	6.7415
233	OS08G0254300	BGIOSGA028311		2	2.755	2	6.894	6.448	4.585
234	OS08G0298700			4.5735	4.7989	3.6387	8.9348	7.9278	7.8009
235	OS04G0627400	BGIOSGA017183		2	2	2.9557	5.9805	5.8091	6.8827
236	OS08G0173600	BGIOSGA028073		4.5735	7.0179	6.6816	2	2	3.7005
237	OS12G0211900			5.1347	6.5237	7.0825	2	2	5.1699
238	OS04G0655300	BGIOSGA017269		6.8844	8.4534	8.4346	4.5216	3.0295	6.9773
239	OS11G0307300	BGIOSGA034101		6.9953	4.8456	2	2	6.0321	2.585
240	OS08G0197700			2	3.5026	4.6786	6.894	7.2664	7
241	OS04G0573100	BGIOSGA016955		7.3442	7.4772	7.9503	11.4787	11.7312	11.4294
242	OS03G0324900	BGIOSGA012539		4.0236	6.7738	6.9352	2	2	4.4595
243	OS09G0519000	BGIOSGA029427		2.5575	5.9698	5.4101	5.8187	7.3879	9.0901
244	OS04G0117900			5.5377	7.8367	7.5772	2	5.0052	6.8704
245	OS08G0200600	BGIOSGA027481		5.3164	7.3288	7.5266	2	3.3573	5.0444
246	OS11G0246300			2.5575	4.2917	3.933	6.973	6.8893	8.0822
247	OS01G0288800	BGIOSGA001864		7.4491	8.1801	8.8147	4.5216	3.3573	7.2095
248	OS06G0316000	BGIOSGA022785		2	3.6148	3.2686	6.5604	5.6977	7.585
249	OS04G0344400			4.255	6.6608	6.065	2	2	2
250	OS07G0539300			8.3885	10.0723	10.572	6.3197	5.2617	9.5999
251	OS05G0491800			3.7478	4.9348	4.8761	8.5226	8.6652	7.7944
252	OS03G0578900	BGIOSGA013008		4.1819	3.7189	2.7695	7.1421	7.541	7.4512
253	OS08G0486300			2.9586	2	2.9557	5.7899	6.1425	7.2668
254	OS01G0764300			5.9436	8.2813	8.1686	3.4189	3.8493	4.4595
255	OS08G0164100	BGIOSGA027594		2	2	3.1206	7.0109	5.5127	5.7814
256	OS03G0693900	BGIOSGA010004		5.4154	7.9155	7.6599	2	5.6082	5
257	OS05G0399300			5.4778	8.3918	8.7374	3.8117	4.6338	8.1033
258	OS01G0698200	BGIOSGA000960		2	2	2	5.9285	5.577	6.17
259	OS09G0314500			3.2721	5.9269	2.9557	8.167	6.7567	7.1799
260	OS03G0663400	BGIOSGA010105		3.1238	6.6344	7.1413	3.562	2	6.1293
261	OS11G0215100	BGIOSGA035005		3.1238	3.3809	3.8415	6.3789	6.5795	8.3707
262	OS03G0388900			5.5081	7.7837	7.9829	3.8117	3.0295	7.3488
263	OS07G0142200	BGIOSGA025130		2	4.6488	6.1049	6.2367	7.0791	8.0607
264	OS04G0569300	BGIOSGA016943		2	4.2225	5.1295	6.6271	6.5478	8.0168
265	OS10G0569800			3.4065	6.1482	7.3045	2.355	2	4.9069
266	OS06G0257600	BGIOSGA022646		2	3.7189	6.1628	5.6039	6.5795	7.8948
267	OS06G0486900	BGIOSGA022931		5.9655	7.5354	7.8945	2	6.0994	5
268	OS01G0944700	BGIOSGA000133		8.1744	11.2052	12.2591	7.187	8.2622	11.4523
269	OS03G0666600	BGIOSGA010098		2.9586	4.4208	5.0084	7.5469	8.3431	7.4009
270	OS06G0623700	BGIOSGA023288		3.1238	2	4.1004	7.2623	5.6082	6.9658
271	OS03G0302800	BGIOSGA012450		3.6427	5.3781	4.3862	8.4183	8.4415	7.6582
272	OS10G0515900	BGIOSGA033277		8.0719	9.1019	8.7873	4.0245	5.9854	5
273	OS12G0218100	BGIOSGA036447		4.0236	7.1817	6.9352	2	3.2027	5.9308
274	OS06G0254600			3.6427	2.2977	2.3044	5.847	7.0901	6.3751
275	OS02G0661100	BGIOSGA005896		5.447	6.6994	4.5687	9.4495	9.4802	8.6294
276	OS04G0631100			5.0954	6.987	7.6666	2	3.7412	4.1699
277	OS08G0489300	BGIOSGA028887		5.7294	7.337	8.0458	9.5191	9.9963	11.652
278	OS03G0277700	BGIOSGA010997		5.3832	7.871	6.3737	3.8117	2	6.3923
279	OS12G0258700	BGIOSGA019394		5.3164	6.0912	6.9241	2	2	3.7005
280	OS12G0610800	BGIOSGA035857		2.3055	2	4.0192	6.1026	5.6082	7.1396
281	OS01G0566500	BGIOSGA001392		4.4544	6.3562	4.5687	7.8626	7.884	9.7814
282	OS12G0630100	BGIOSGA024205		3.7478	7.1354	8.2818	4.0245	4.0441	7.6582
283	OS02G0720600	BGIOSGA005724		6.4894	9.1838	9.0705	4.1202	5.4794	8.4179
284	OS08G0125250			5.3832	7.3614	6.8788	3.0812	2.3338	3.585
285	OS05G0555700	BGIOSGA020331		2	2.755	2	4.5901	5.6386	7.0113
286	OS01G0713200	BGIOSGA004323		2	6.9339	7.3216	5.2702	5.8617	7.6147
287	OS07G0538700			6.2057	7.8597	8.6354	5.1393	2.8327	6.858
288	OS11G0701400	BGIOSGA035719		4.391	5.7661	6.5576	2	2	2
289	OS04G0402200			5.6503	5.7902	5.2412	9.4541	9.3504	9.1923
290	OS05G0370700	BGIOSGA018183		4.7356	6.3723	5.8702	2	2	2
291	OS04G0382900	BGIOSGA016258		4.6296	5.0982	5.6981	8.8184	8.3104	9.3532
292	OS06G0215600	BGIOSGA021674		5.447	6.6476	7.0316	2	2.6047	4.858
293	OS07G0690600	BGIOSGA023674		2	2.2977	4.3862	6.4905	6.0994	6.4758
294	OS12G0227500	BGIOSGA037180		5.2819	5.313	7.2161	3.6923	2	2
295	OS12G0437800			7.4413	8.7675	9.0604	5.5361	3.6242	6.2288
296	OS08G0496800			2	4.5393	4.1004	5.4281	7.2761	7.4676
297	OS08G0270400			6.6197	8.2813	8.7688	4.4498	3.8493	4.9542
298	OS03G0226200	BGIOSGA012186		6.5917	5.313	6.3238	2	3.0295	2.3219
299	OS05G0163300	BGIOSGA018754		5.2465	3.9926	4.5104	6.5774	8.0855	9.1774
300	OS02G0218700	BGIOSGA007799		7.3855	9.2505	9.6333	4.2099	6.3034	6.0661
301	OS05G0524500	BGIOSGA020220		6.3628	5.9269	6.82	3.4189	2	2.8074
302	OS04G0398000	BGIOSGA016313		6.6873	8.6637	9.1419	4.7179	4.1324	7.6367
303	OS07G0285700	BGIOSGA024471		7.3188	7.2088	6.5285	2	6.4307	4.585
304	OS02G0258800	BGIOSGA007912		5.5951	7.964	8.4732	3.0812	4.572	5.2854
305	OS08G0413000	BGIOSGA028671		2	2	2	4.8906	6.5316	5.4263
306	OS05G0179100	BGIOSGA019274		4.9267	6.3723	6.6948	2	2	4.2479
307	OS09G0262000			10.2516	11.9412	12.2082	7.6141	7.4494	10.2264
308	OS02G0276200			2.7719	3.9926	4.9656	6.4725	7.2761	8.1241
309	OS06G0725100	BGIOSGA020510		4.1819	6.307	6.7836	2	2	4.6439
310	OS01G0854800	BGIOSGA004822		2.7719	5.3459	3.6387	6.9208	5.5127	8.3265
311	OS08G0140300	BGIOSGA027967		7.1849	7.8823	8.354	4.2944	3.6242	4.6439
312	OS07G0120100			2	5.1734	6.5576	2	2	2
313	OS11G0427700	BGIOSGA035186		5.447	6.987	7.5485	2	3.8493	4.9542
314	OS01G0195801			3.1238	6.1482	6.1245	2	2	2
315	OS09G0412300	BGIOSGA029772		4.6296	8.2898	6.9896	10.149	9.5339	9.1849
316	OS01G0663051			2	2.755	2	6.055	4.2943	6.6147
317	OS07G0418500			6.9186	6.4194	7.0725	2	3.6242	5.322
318	OS05G0384600	BGIOSGA018135		2	3.9926	2	5.5361	6.0321	6.6439
319	OS07G0680600	BGIOSGA023704		5.7548	8.743	6.8672	10.5414	10.7219	9.7732
320	OS01G0132000	BGIOSGA002455		11.2351	12.6875	13.1904	8.6199	8.3104	11.318
321	OS02G0758800	BGIOSGA005583		2	5.5573	5.0499	6.5433	6.5478	7.9542
322	OS04G0303100			5.0135	6.2902	6.7958	2.355	2	5.585
323	OS06G0688200	BGIOSGA020644		3.6427	5.8139	6.9896	2	2	4.6439
324	OS08G0136300	BGIOSGA027695		7.8242	10.0005	10.2003	6.5259	4.9085	7.7616
325	OS03G0168700	BGIOSGA011375		7.8302	6.45	6.0029	2	6.3775	4.5236
326	OS07G0599900	BGIOSGA023953		4.1819	6.621	7.261	8.6483	8.9946	9.7682
327	OS09G0522000	BGIOSGA029417	DREB1B	2	5.1363	2.5556	5.8747	6.8766	6.2288
328	OS08G0542100	BGIOSGA029092		2	2.755	7.6931	2.8772	3.4969	3.585
329	OS07G0129200	BGIOSGA025088		3.4065	5.5289	6.1628	2	2	6.322
330	OS11G0213000			8.1554	8.9815	8.9687	6.4725	3.7412	8.1948
331	OS05G0280500	BGIOSGA018384		2	3.907	3.5256	6.4725	6.2648	7.0768
332	OS04G0234600	BGIOSGA009376		2	3.248	2	5.0449	6.0321	6.585
333	OS12G0635400	BGIOSGA035768		4.1819	7.6714	7.6397	3.0812	3.7412	4.3923
334	OS03G0664400	BGIOSGA013262		2	2.2977	2	4.7778	5.782	6.3923
335	OS04G0470600			2.3055	4.4813	2	5.7605	5.9854	6.8074
336	OS04G0572400	BGIOSGA016950	DREB1E	2	3.1016	2	6.055	6.3034	5.3923
337	OS02G0114100			3.2721	5.0188	5.0499	7.2727	7.6271	8.585
338	OS11G0592100	BGIOSGA033689		5.5667	5.8139	6.7462	2	3.3573	7.1086
339	OS11G0155100	BGIOSGA034474		3.1238	6.5522	6.3406	2	2.6047	5.4595
340	OS03G0699100			6.8015	6.0317	5.2049	2	5.5452	2.3219
341	OS11G0242600	BGIOSGA034225		2.7719	3.6148	2.9557	6.5259	5.9615	7.4179
342	OS09G0452800	BGIOSGA030887		4.6296	5.2096	6.4838	9.6105	8.6945	8.1649
343	OS04G0544200	BGIOSGA014622		2	2	3.2686	3.6923	6.2252	6.5392
344	OS06G0231050	BGIOSGA022588		3.2721	3.6148	3.933	7.5032	7.6118	6.2854
345	OS09G0316000			4.391	6.2031	6.0851	8.5094	8.3797	9.7781
346	OS01G0956300	BGIOSGA000082		4.5152	6.0912	6.4838	2	2	5.4595
347	OS06G0549300	BGIOSGA021069		6.8376	8.7675	8.9248	4.1202	4.7501	7.0875
348	OS12G0555400			7.7816	11.412	10.5469	6.4905	6.9269	8.1138
349	OS08G0436400	BGIOSGA028726		2	2	3.6387	6.055	6.3593	5.5236
350	OS06G0472900	BGIOSGA022905		2	2	3.1206	6.2788	5.8091	5.6439
351	OS07G0142300	BGIOSGA024836		2.9586	4.7506	4.8292	6.7667	7.5166	8.2095
352	OS09G0559500			7.3936	7.2786	7.3131	2.8772	6.3223	3.8074
353	OS04G0107700	BGIOSGA015726		2.5575	6.5939	6.6948	4.2944	2.6047	6.4919
354	OS12G0629700	BGIOSGA035787		5.5667	8.6004	9.5758	5.0929	7.5964	9.697
355	OS01G0937100			7.7754	9.9452	9.9925	4.7778	6.8508	8.175
356	OS03G0769500	BGIOSGA009751		3.1238	2.2977	2.3044	6.2367	5.6082	6.4595
357	OS01G0545100			5.7548	8.2072	7.6865	10.1088	10.5877	10.7271
358	OS01G0287400			5.8757	7.2177	7.3797	4.7778	2	5.7005
359	OS06G0340200	BGIOSGA021302		5.3832	6.1482	6.614	8.9049	9.1587	10.3186
360	OS02G0512400	BGIOSGA008299		7.3188	6.9659	6.808	2	5.8091	5.248
361	OS04G0657600	BGIOSGA014187		2	2	4.0192	6.6107	5.4104	5.7549
362	OS01G0186900	BGIOSGA002918		7.2127	10.4122	8.4959	11.9385	11.9921	11.3152
363	OS02G0219000	BGIOSGA006865		2.7719	3.1016	3.8415	7.2623	6.3223	6.5999
364	OS03G0734100	BGIOSGA013514		5.0954	6.7859	7.0825	3.562	2	5.858
365	OS02G0732800	BGIOSGA005674		3.5294	3.907	5.7494	6.8528	6.9873	8.6582
366	OS08G0477900			7.0982	8.1571	8.8994	11.7405	11.0931	11.5498
367	OS10G0545500	BGIOSGA033397		3.4065	5.1363	5.3112	2	6.3775	7.3923
368	OS11G0684000			4.8812	6.5662	7.5266	2.6396	2.8327	5.322
369	OS06G0586300			5.055	7.2955	7.9283	3.2599	4.2156	3.585
370	OS01G0929600	BGIOSGA000197	RTS	2	2	2	2	6.7978	2
371	OS11G0115400	BGIOSGA034684		4.0236	6.2386	6.4219	2	2	3.4594
372	OS03G0734200	BGIOSGA013515		3.7478	5.7416	6.3899	2	2	5.6439
373	OS06G0115700	BGIOSGA022058		6.3955	6.2902	5.3779	2.355	2.6047	2.585
374	OS03G0277600	BGIOSGA011000		5.0135	6.465	6.0029	2	2	3.585
375	OS07G0604400			3.4065	6.6344	6.4376	7.799	7.9154	9.0768
376	OS03G0215700	BGIOSGA012117		4.255	4.3577	6.406	8.0685	7.7012	8.8642
377	OS10G0467900			2	5.6392	5.5897	2	2	5.4595
378	OS01G0946700	BGIOSGA005147		4.391	5.313	6.9016	3.0812	2.3338	7.0768
379	OS06G0556150			2.7719	6.4194	5.3112	2	2	2
380	OS12G0626200	BGIOSGA037837		2.3055	3.248	3.6387	5.9547	6.0994	7.248
381	OS11G0641500	BGIOSGA021910	LAC19	5.2819	5.3459	5.96	2	2	2
382	OS05G0506500			4.5735	5.8373	6.6414	2	2	4.9542
383	OS01G0291500			5.1729	7.2701	7.1122	8.7527	9.2675	10.7288
384	OS09G0417600	BGIOSGA029758	WRKY76	5.1729	7.6843	7.7382	4.3742	3.0295	4.1699
385	OS01G0670100	BGIOSGA001049		4.6836	7.1817	6.9572	4.0245	2	5.5236
386	OS01G0128200			6.8136	9.464	9.8718	5.2278	5.8873	8.6403
387	OS06G0228800	BGIOSGA021612		2	2	2	4.9439	5.8873	5.6724
388	OS03G0830400			5.8285	8.5413	8.8679	3.922	5.3003	5.6724
389	OS06G0564100			2.9586	4.2917	3.2686	6.0306	6.656	7.7415
390	OS12G0609600	BGIOSGA035861		4.7858	5.9698	4.2504	8.3704	7.1336	9.0848
391	OS04G0177300	BGIOSGA015984		6.674	6.3236	5.0499	2	3.7412	2.585
392	OS04G0486950			7.4491	9.1234	9.635	5.1842	5.1392	8.2762
393	OS11G0594000			5.2102	6.1667	6.2544	2	2	4.3219
394	OS06G0549900	BGIOSGA021064		5.0135	5.4095	6.5576	2	2	5.4595
395	OS03G0368900	BGIOSGA012707		2	4.2917	5.2412	3.8117	6.0089	7.6221
396	OS07G0575900	BGIOSGA025996		7.4413	8.5624	9.3556	5.2278	4.2943	7.1599
397	OS01G0623000	BGIOSGA001182		6.1872	5.905	5.6981	2	4.3689	2
398	OS01G0795000			2	5.5573	6.0446	2	2	2.3219
399	OS08G0375700	BGIOSGA028565		2	2	3.4028	6.4171	4.9577	5.8827
400	OS09G0272900			2	2	2	5.1393	5.9854	5.322
401	OS12G0178300			3.8457	5.2096	6.2895	8.2166	6.3955	9.1216
402	OS06G0169900	BGIOSGA022389		2	2	2	5.8187	4.3689	5.9308
403	OS12G0292400	BGIOSGA037260		5.3502	5.5	6.2185	8.8113	8.5213	9.875
404	OS12G0226700			5.2102	7.0876	7.0624	2	4.7501	6.3038
405	OS05G0569100			2	2	2	5.3902	5.2617	5.8074
406	OS09G0422500	BGIOSGA030777	CESA9	7.7629	9.1539	8.9955	11.0804	11.6405	12.8592
407	OS05G0267800			2.3055	4.3577	5.3779	6.8246	7.1442	7.0444
408	OS04G0609500	BGIOSGA017082		2	3.907	5.6718	5.1842	6.0089	7.585
409	OS03G0764900	BGIOSGA009764		6.5917	6.465	5.6718	2	6.1845	3.3219
410	OS06G0656800			2	2.755	3.7437	5.2702	2.8327	7.119
411	OS01G0237750			3.2721	6.1104	6.3068	2	2	3.8074
412	OS12G0195183			2	2.5444	4.2504	5.6039	5.2617	7.0224
413	OS08G0245200	BGIOSGA028277		2	2.9387	2	5.2702	6.0773	5.7814
414	OS07G0668300			3.2721	5.7167	6.8319	7.6305	6.9873	8.858
415	OS08G0331800	BGIOSGA027173		5.7548	6.2386	6.8555	3.2599	2	5.7814
416	OS02G0787200	BGIOSGA009172		5.8987	6.8674	6.6816	2	3.95	4
417	OS07G0142500	BGIOSGA025132		2	3.816	4.4496	6.079	6.4132	7.0661
418	OS01G0695700	BGIOSGA004259		4.5152	5.2449	4.3862	7.9169	7.9401	8.5197
419	OS04G0354600	BGIOSGA016181		3.1238	3.9926	2	6.2152	6.5153	6.1898
420	OS05G0104200	BGIOSGA019006		5.447	7.0179	7.3045	5.2278	2	5.9308
421	OS03G0658800	BGIOSGA010117		3.6427	2	2	6.2994	2	5.3576
422	OS04G0556000	BGIOSGA016903		5.7294	4.9774	6.1438	9.5081	8.9679	8.388
423	OS01G0932500	BGIOSGA000184		2	3.1016	2	6.1934	6.0994	3.585
424	OS09G0571100			2	4.7006	3.4028	5.9019	6.1425	7.0768
425	OS02G0596300			2	3.907	3.7437	5.501	6.2842	7.1396
426	OS01G0714800			3.5294	6.9765	6.7335	3.8117	5.6386	2.3219
427	OS01G0905200	BGIOSGA005005		2.9586	4.0734	3.2686	6.8528	7.2857	6.1293
428	OS09G0572700	BGIOSGA031317		6.6471	8.1478	8.8909	4.7179	4.2943	7.8074
429	OS01G0819700			2.3055	5.313	3.2686	5.847	6.3409	7.2288
430	OS09G0344500			3.8457	5.6392	5.96	2	2	5.8827
431	OS06G0683400	BGIOSGA023482		4.3246	7.9265	6.2002	8.8501	9.3732	8.2143
432	OS07G0518500			3.1238	4.5951	4.2504	6.5433	6.9513	8.0607
433	OS01G0645000	BGIOSGA001127		6.3793	8.5798	8.522	10.0614	10.5651	11.7284
434	OS12G0555300			3.8457	5.7902	6.3737	2	2	3
435	OS10G0505700	BGIOSGA031590		6.7518	10.2249	10.3951	6.2788	6.9754	9.4758
436	OS01G0347300	BGIOSGA003463		4.4544	6.185	6.065	2	2	4.9542
437	OS01G0721400	BGIOSGA004360		5.3832	7.3932	7.2161	3.2599	3.0295	4.6439
438	OS09G0384900	BGIOSGA029835		2	2	2	4.7778	6.0089	5.2854
439	OS03G0860100	BGIOSGA009392		5.3832	5.6655	7.6865	2	5.0959	4.0875
440	OS08G0205400	BGIOSGA028178		2.5575	3.5026	7.5983	4.5216	2.6047	3.585
441	OS02G0215700	BGIOSGA006871		5.4154	6.3236	7.0825	2	3.6242	5.7005
442	OS02G0755900	BGIOSGA009079		7.4177	7.964	8.7182	3.6923	5.1812	7
443	OS09G0297300	BGIOSGA030469		2	2	2.9557	5.847	5.3746	5.7814
444	OS09G0538000			10.3969	10.7652	10.6365	7.2412	6.4821	8.3837
445	OS04G0687800	BGIOSGA017391		6.0705	7.3774	7.9558	3.562	3.4969	5.3923
446	OS07G0688200	BGIOSGA026430		4.0236	5.8373	6.4686	2	2	4.3923
447	OS12G0291400	BGIOSGA038154		4.391	4.1499	4.5687	7.4853	6.3955	8.6654
448	OS03G0822400	BGIOSGA013842		2	3.248	4.2504	6.4543	6.9145	4.585
449	OS03G0653100			2	2	2	5.6999	5.8091	4.3219
450	OS07G0106200	BGIOSGA024972		8.5167	10.7675	11.2522	7.2831	6.6855	9.875
451	OS03G0359600	BGIOSGA012658		2	2	3.1206	5.0449	4.6931	6.6725
452	OS02G0672500	BGIOSGA005859		2.5575	2.9387	2	6.3594	5.3746	5.7005
453	OS06G0235800	BGIOSGA021583		2	2.755	2.5556	5.9547	5.4794	5.9542
454	OS07G0677600	BGIOSGA023719		3.2721	3.5026	4.5687	5.7899	6.4821	8.0981
455	OS05G0130100			6.7134	7.8309	8.4307	3.562	4.8048	7.0875
456	OS11G0182200	BGIOSGA034385		4.5152	6.34	6.406	2	3.2027	2.8074
457	OS08G0120600	BGIOSGA027739		6.9298	8.0363	8.9414	3.922	5.577	8.0057
458	OS03G0140400			5.8523	2.5444	3.5256	6.2152	5.9372	7.5392
459	OS05G0400700	BGIOSGA018093		2.9586	2.5444	3.2686	7.5032	3.2027	3
460	OS09G0564000			3.9374	2.9387	2	5.5361	3.8493	7.17
461	OS11G0514500			2.3055	4.9348	6.5285	2	2	3.3219
462	OS12G0448900	BGIOSGA037333		9.0637	10.3497	10.7875	5.8747	7.4665	7.9716
463	OS09G0401000	BGIOSGA030727		4.9267	5.8602	4.9656	8.5357	8.7756	8.3966
464	OS04G0521900	BGIOSGA014696		2	3.907	4.1774	6.3981	6.3409	6.5999
465	OS09G0330000	BGIOSGA029970		3.1238	3.248	3.8415	6.6433	6.0321	7.3309
466	OS11G0451700	BGIOSGA018448		2	2	3.6387	6.1712	5.8873	4.858
467	OS01G0248701	BGIOSGA003143		5.1347	6.5939	7.0002	2	4.572	6.3399
468	OS11G0700900			7.5176	9.851	10.1451	6.4543	5.6386	8.9455
469	OS02G0285900			2	4.2225	2.3044	5.9285	4.8576	6.4919
470	OS06G0695700			4.9707	7.4088	7.2343	3.562	3.3573	6.8329
471	OS06G0610800	BGIOSGA023256		2	2.9387	2	2	4.572	6.4919
472	OS03G0632200			2	3.907	2	6.0306	5.2617	5.858
473	OS01G0327100	BGIOSGA003401		4.9267	6.8214	7.1604	2	4.8576	5.4595
474	OS06G0209100	BGIOSGA022524		4.5735	6.2031	6.1628	8.0259	8.3931	9.6294
475	OS11G0687200	BGIOSGA033576		9.9205	10.9254	11.2776	7.0357	7.2761	8.3129
476	OS07G0539100			6.0906	7.9746	8.6922	5.0449	4.3689	8.3751
477	OS10G0538200	BGIOSGA033364		2	6.0912	4.8761	2	2	2
478	OS05G0136900	BGIOSGA019146		3.7478	6.2209	6.9016	7.4021	7.7578	9.2503
479	OS09G0525500	BGIOSGA031119		6.1872	8.6207	7.9393	10.719	10.4246	10.6707
480	OS02G0584800	BGIOSGA006161		4.5735	7.3288	6.5576	8.977	9.0608	9.1972
481	OS11G0681400	BGIOSGA024162		2.3055	4.6488	4.2504	6.8104	6.0321	7.1997
482	OS07G0643000	BGIOSGA026255		3.4065	5.9907	6.1245	2	2	3.585
483	OS01G0971400	BGIOSGA005264		5.9655	7.4243	7.0825	9.5856	9.7235	10.6484
484	OS01G0924933			2	5.4705	5.5613	5.5361	5.9372	7.6074
485	OS07G0529000	BGIOSGA024190		6.8612	7.8134	9.1562	6.1712	4.572	9.3332
486	OS06G0229400	BGIOSGA022584		2	4.4813	3.933	5.5361	6.3223	7.0875
487	OS12G0516800			3.7478	6.465	4.8761	8.9447	6.9634	7.1293
488	OS08G0155900	BGIOSGA028013		3.4065	4.4208	4.3199	2	2	6.858
489	OS02G0207400			2	2	2	5.1842	4.8576	5.8074
490	OS08G0462900	BGIOSGA026853		3.9374	5.905	5.8702	2	2.6047	2
491	OS01G0303300			4.5152	2.2977	2.7695	5.7899	7.1548	4.4595
492	OS01G0793300			4.5735	6.1667	5.5027	2	2	2.8074
493	OS10G0529400	BGIOSGA033330		6.8015	7.4847	7.1978	3.8117	3.2027	6
494	OS05G0515600	BGIOSGA017727		7.0373	8.3108	8.6422	5.6366	3.7412	6.248
495	OS09G0338200			2	2	2	5.8187	5.4104	4.3923
496	OS12G0576732			3.9374	6.6867	6.6001	2	3.6242	4.5236
497	OS10G0409400	BGIOSGA015061		4.6836	7.8823	8.2376	4.4498	4.3689	7.1086
498	OS03G0589100	BGIOSGA013042		2	2	2	6.1712	4.2943	4.9069
499	OS02G0624300	BGIOSGA006005		3.8457	7.4548	6.4686	7.982	8.3523	8.8361
500	OS07G0144900	BGIOSGA025142		2	2	2	4.8906	5.6685	5.2854
501	OS11G0692500			2	2	2	2	5.1392	5.8329
502	OS12G0639800			5.0954	6.45	6.9241	2.355	3.0295	4.6439
503	OS08G0223900			2.7719	2	2	2	6.5316	2
504	OS08G0335600	BGIOSGA028477		4.0236	2.2977	5.1295	5.8747	6.1425	7.4999
505	OS02G0275200	BGIOSGA006705		4.9267	6.465	6.406	2	3.0295	3.9069
506	OS09G0380600	BGIOSGA029850		2	4.4208	4.1004	6.2152	6.5478	6.5392
507	OS05G0187100			5.9871	6.6608	6.3737	9.1169	10.4981	8.6795
508	OS03G0297800			8.3006	7.8935	6.82	5.1842	5.8091	3.4594
509	OS02G0820800	BGIOSGA009307		2	3.1016	3.7437	3.562	3.95	7.3576
510	OS04G0561900			2	2.9387	2	5.9285	4.7501	5.7279
511	OS03G0142500			5.8987	6.9659	7.2432	4.9953	2.3338	6.3923
512	OS03G0638300			7.147	6.2902	5.7744	5.6366	6.2842	2
513	OS02G0658000	BGIOSGA008750		6.1105	4.2225	4.6786	4.3742	7.8518	2.585
514	OS05G0495900	BGIOSGA020107		4.6296	6.6344	5.3112	8.238	8.1344	9.207
515	OS12G0629600			4.1819	7.7035	8.8147	5.6366	6.656	8.5775
516	OS08G0375500	BGIOSGA028564		2	2	3.2686	6.6107	4.0441	5
517	OS05G0368100	BGIOSGA019730		3.7478	6.2209	6.1245	2	2.6047	3.1699
518	OS05G0355900	BGIOSGA019681		2.5575	2.9387	2	4.4498	5.782	6.3576
519	OS04G0594100	BGIOSGA014440		2.7719	3.9926	4.7306	3.6923	6.1637	7.6795
520	OS02G0575200	BGIOSGA006197		6.7644	8.9997	8.5403	11.0952	10.9148	11.2113
521	OS02G0653200	BGIOSGA005920		4.7356	5.5289	5.5613	8.4088	7.9278	8.9972
522	OS12G0123700			10.1232	11.3606	11.7778	8.57	6.9754	10.1046
523	OS10G0467800	BGIOSGA033103		7.9993	9.2153	9.0806	10.8521	11.4783	12.8297
524	OS11G0444000	BGIOSGA028193		3.2721	4.8456	3.933	6.8246	7.2167	7.3751
525	OS06G0240800			7.9779	8.9309	9.2482	5.6039	4.8048	7.2384
526	OS10G0124700	BGIOSGA032353		2	2	2	5.8747	4.8576	4.858
527	OS10G0554900	BGIOSGA031432		3.6427	4.8456	4.3199	6.2579	6.4132	8.585
528	OS09G0426800	BGIOSGA030792		4.7356	6.3882	7.6053	8.3508	8.796	9.676
529	OS03G0723400	BGIOSGA013483		4.391	3.816	6.5431	7.2197	8.6163	6.0224
530	OS10G0345100	BGIOSGA032104		5.7548	6.6075	6.2895	2	3.8493	3.9069
531	OS09G0295000	BGIOSGA030048		2	2	2	5.9547	4.9085	4.585
532	OS12G0564100			4.1819	5.3459	6.3572	2	2	4.7549
533	OS03G0694500	BGIOSGA013370		4.5735	6.0114	6.1816	8.505	8.5007	8.983
534	OS02G0678800	BGIOSGA008811		6.9738	6.5522	6.3238	3.2599	4.8048	2.8074
535	OS07G0542400	BGIOSGA024148		4.7858	6.3236	6.1245	2	2.6047	4.1699
536	OS03G0218400			8.8114	9.449	9.9643	5.5361	6.4821	9.058
537	OS08G0151300	BGIOSGA027659		2	3.248	2.7695	3.6923	5.0052	6.9425
538	OS01G0888900	BGIOSGA000356		3.9374	5.8139	6.7335	2	2.8327	4.1699
539	OS05G0149400			7.9993	9.7316	10.0601	6.2367	6.0994	6.5546
540	OS10G0352000			2	3.248	3.5256	2.355	4.8048	6.8074
541	OS08G0249100	BGIOSGA027366		7.3691	7.6971	7.1413	10.7697	10.3262	10.7432
542	OS07G0599700	BGIOSGA023954		4.391	6.1294	6.2366	8.2002	8.0348	9.2551
543	OS03G0838400			5.5081	6.185	6.8319	2	3.7412	4.3219
544	OS01G0631900	BGIOSGA004050		5.4778	6.1482	4.7306	8.6995	8	8.9069
545	OS02G0294000	BGIOSGA008006		2	3.5026	2.7695	6.4171	4.6338	6
546	OS01G0187600			3.7478	6.3236	5.5027	2	2	4
547	OS09G0274800	BGIOSGA030098		2	2.9387	2	6.3594	4.6931	4.858
548	OS02G0738600	BGIOSGA009019		6.1684	7.6649	6.9896	9.2418	9.682	10.8106
549	OS01G0592500	BGIOSGA001300		4.391	5.2449	6.2721	2	2	4.9542
550	OS07G0204400	BGIOSGA025362		3.5294	4.2225	2	4.9953	5.9372	6.9773
551	OS11G0282800			2.7719	5.0982	2	5.1842	6.1637	6.17
552	OS07G0484800			5.6503	7.0281	7.4512	4.6554	2.6047	6.1085
553	OS09G0357400	BGIOSGA029913		4.8343	6.1104	7.042	3.8117	2	4.7549
554	OS07G0619400	BGIOSGA026154		2.7719	5.6124	5.96	2	2	4.0875
555	OS06G0282000	BGIOSGA021445		4.8812	5.7167	6.4988	2	3.3573	2.8074
556	OS01G0802700	BGIOSGA000639		4.8812	5.2096	5.5027	2	2	2
557	OS12G0138800	BGIOSGA036962		4.3246	5.6913	5.0499	8.0321	8.0117	8.3532
558	OS08G0499400	BGIOSGA028931		3.1238	2.5444	3.6387	6.4905	5.9854	6.248
559	OS09G0482800	BGIOSGA030989		2	4.5393	3.1206	6.5083	5.6977	5.9069
560	OS12G0630200	BGIOSGA025834		6.9953	9.5861	10.3491	6.079	6.6708	9.0334
561	OS07G0101000			2.5575	2.9387	2	4.5216	5.8617	6.1293
562	OS01G0214901			7.4723	9.5119	9.635	5.3902	6.1845	8.5962
563	OS01G0896200			6.5045	7.2441	7.5701	9.6431	9.9545	10.8773
564	OS06G0127100	BGIOSGA022219	DREB1C	3.8457	3.816	4.4496	7.5032	7.6497	5.7814
565	OS04G0412800	BGIOSGA016361		7.48	6.621	5.96	3.0812	4.5074	3.585
566	OS09G0467200	BGIOSGA030933		2.9586	6.3882	5.5027	2	3.8493	5.8329
567	OS02G0198700	BGIOSGA006938		6.8495	7.5496	7.7758	11.0503	10.2269	10.1985
568	OS04G0196200	BGIOSGA036321		4.6836	5.4705	5.9816	7.9302	8.0291	9.1824
569	OS01G0668901			4.4544	5.3781	5.9158	2	2	2.585
570	OS09G0508250			2	4.8456	5.1677	4.6554	7.2167	3.4594
571	OS07G0504200	BGIOSGA025768		2	2	3.5256	6.2788	4.572	5.248
572	OS03G0103000			4.5735	5.6655	3.5256	7.0233	6.3034	8.4305
573	OS02G0225100	BGIOSGA007820		2	2	3.1206	5.0449	5.0959	6.0661
574	OS11G0227800			2	4.0734	4.3862	5.8187	6.2842	6.6725
575	OS10G0512100	BGIOSGA031567		4.1049	5.313	6.3238	2	2	4.3219
576	OS09G0482500	BGIOSGA030985		5.8757	6.6476	6.6816	2.6396	3.7412	6.5999
577	OS10G0536500	BGIOSGA033358		2	4.4208	3.2686	5.9285	5.6685	6.5392
578	OS03G0672900	BGIOSGA013299		4.5735	3.248	2	5.7305	5.9372	6.4919
579	OS01G0675400	BGIOSGA001031		2	3.1016	2.7695	6.5259	5.0513	5.2095
580	OS05G0496100	BGIOSGA017800		3.1238	2.2977	2.5556	6.0306	5.9125	5.3923
581	OS04G0637300	BGIOSGA017209		7.0477	6.4947	5.5897	3.922	5.4104	2.3219
582	OS02G0196700	BGIOSGA007733		3.4065	2.2977	4.7807	5.847	5.8617	6.9773
583	OS02G0201300	BGIOSGA006927		3.8457	7.126	6.4376	2.355	5.2617	5.3923
584	OS11G0482901			4.3246	7.2615	7.1792	3.0812	3.95	4.8074
585	OS01G0289600			2	3.5026	5.1295	5.9285	5.5127	6.7143
586	OS06G0274800	BGIOSGA021464		5.055	6.1667	7.6329	8.7188	8.6981	9.6184
587	OS05G0499400	BGIOSGA020119		5.2465	6.9659	7.1024	8.8982	8.6799	10.1151
588	OS08G0457100	BGIOSGA028792		2.5575	4.0734	2	6.4358	4.9577	5.585
589	OS06G0493100	BGIOSGA021202		2	5.059	5.6176	2	2	2
590	OS01G0842500	BGIOSGA000508		6.6197	7.2786	7.2432	9.6289	10.0497	10.6636
591	OS01G0159200			5.5081	7.1726	7.0212	8.7377	9.2504	10.2252
592	OS05G0437100	BGIOSGA019928		2.9586	5.6392	6.0851	2	2.8327	2.585
593	OS03G0782400	BGIOSGA013671		3.5294	3.6148	4.8761	6.2579	6.6106	7.7944
594	OS01G0686000	BGIOSGA004224		4.0236	5.4403	4.6786	6.8804	7.5166	8.4471
595	OS10G0507700	BGIOSGA031582		3.4065	4.7506	2.5556	6.8528	6.3409	6.0224
596	OS02G0198000	BGIOSGA006941		2	2	3.1206	6.2579	4.9085	4.585
597	OS11G0116200	BGIOSGA034688		4.7858	5.5	6.2544	8.775	7.557	8.9129
598	OS11G0687100	BGIOSGA033575		9.4162	10.5197	10.5204	6.9984	6.5478	8.322
599	OS03G0582200	BGIOSGA010365		6.4116	7.9798	8.0661	3.922	4.5074	6.4263
600	OS11G0668300	BGIOSGA035667		3.6427	3.9926	4.5687	7.9102	6.2451	6.858
601	OS01G0152600			5.7035	6.6994	6.4532	2	5.0052	4.4595
602	OS01G0186000	BGIOSGA002237		3.4065	5.5851	5.9816	2	2	3.3219
603	OS05G0571300	BGIOSGA017530		2	2.9387	2	5.7305	5.6977	4.2479
604	OS03G0246900	BGIOSGA011118		3.1238	2	2.7695	4.8906	5.8617	6.0661
605	OS02G0584700	BGIOSGA006162		2	3.7189	3.5256	5.6686	6.1637	6.17
606	OS09G0109600	BGIOSGA030277		3.6427	2.2977	3.6387	5.7899	6.8245	3.1699
607	OS10G0491000	BGIOSGA033182		2.3055	5.6655	6.0446	3.0812	2	3.3219
608	OS12G0115300	BGIOSGA036883		4.8812	6.45	6.4686	2	3.6242	4.5236
609	OS01G0249200	BGIOSGA001992		10.2165	11.3546	11.1973	13.3054	13.6147	14.6502
610	OS02G0223700	BGIOSGA007813		7.1849	8.4306	8.8504	10.718	10.7535	11.6769
611	OS01G0727600			4.1819	5.8602	6.0239	2	2.3338	4.7005
612	OS07G0599600	BGIOSGA023955		6.7391	7.4772	8.4922	10.0568	9.9146	11.2336
613	OS07G0593000	BGIOSGA026063		3.1238	5.0188	6.1438	2	2	4.6439
614	OS12G0574700			5.2102	7.3039	6.1438	2.6396	4.3689	6.7005
615	OS03G0563600	BGIOSGA012978		7.4876	7.2266	6.7958	3.922	6.3593	3.585
616	OS04G0524900			2.3055	3.1016	2.7695	5.9285	6.3775	4.3219
617	OS07G0557400			3.7478	5.9269	6.4686	2	3.0295	4.3923
618	OS02G0577300	BGIOSGA008486		5.4778	7.2088	7.2432	3.0812	3.95	4.7005
619	OS11G0701000	BGIOSGA033529		6.1872	7.4698	8.1733	3.8117	4.5074	5.1699
620	OS05G0119100	BGIOSGA018923		2	2.5444	2	5.3902	5.6386	4.585
621	OS04G0666800	BGIOSGA014148		4.0236	2.755	5.0499	5.9285	4.5074	7.7211
622	OS02G0604800	BGIOSGA008584		2	3.248	3.4028	6.5774	3.4969	5.6439
623	OS02G0706900			2	4.0734	3.7437	5.3513	5.4794	6.9189
624	OS09G0552600	BGIOSGA029304		3.4065	5.2794	6.0239	2	2	2.8074
625	OS08G0189100	BGIOSGA028109		2	4.3577	4.9216	2	2	5.7279
626	OS01G0319000	BGIOSGA003380		5.9655	7.0973	7.5266	3.6923	3.7412	6.8455
627	OS03G0281900	BGIOSGA012359		3.7478	6.185	6.5138	7.2412	7.1011	8.9425
628	OS05G0189900			2.3055	5.1734	5.3112	5.6366	3.7412	7.2574
629	OS03G0150500			2	2	2	5.5704	5.0959	4.3923
630	OS04G0175600	BGIOSGA015988		4.9267	5.0982	6.2185	2.355	2	3.1699
631	OS02G0543000			7.5971	9.2763	9.4992	11.2036	11.2654	12.2273
632	OS03G0683500	BGIOSGA013341		5.2819	6.987	6.6278	9.3665	8.5696	9.5216
633	OS02G0795200	BGIOSGA009201		6.6197	6.4947	5.6176	5.6999	5.0959	2
634	OS10G0506200	BGIOSGA033240		2	2.2977	3.4028	5.9805	5.577	4.8074
635	OS07G0151100	BGIOSGA025157		5.1347	4.9774	5.2412	2	5.6386	2
636	OS12G0479100	BGIOSGA036200		2	4.7506	3.2686	4.0245	5.9125	6.5699
637	OS11G0587600			2	5.2449	5.5323	2.8772	2	5.1699
638	OS02G0580900			4.5735	6.5093	5.8702	7.8417	8.0855	9.224
639	OS11G0133001			4.9267	5.9907	6.6948	4.0245	2	5.7005
640	OS03G0112900			2	2.9387	2	4.1202	4.9577	6.17
641	OS09G0530300	BGIOSGA031135		2.9586	5.2794	6.5431	2	3.7412	3
642	OS02G0722400			3.2721	2.2977	2	4.4498	4.3689	6.5699
643	OS11G0289700	BGIOSGA035137		4.1819	6.0912	7.0725	7.8062	7.6195	9.0928
644	OS03G0267300	BGIOSGA011042		2.5575	2.5444	3.8415	2	3.7412	6.6582
645	OS07G0524200	BGIOSGA025838		2	2	4.3199	2	2.8327	6.1085
646	OS01G0597800	BGIOSGA003913		5.9655	5.7902	6.1628	3.6923	2	5.7814
647	OS08G0101100	BGIOSGA027814		6.7518	6.2209	5.5323	2.6396	3.6242	3.4594
648	OS08G0402800	BGIOSGA027010		3.2721	4.7506	3.6387	5.7605	7.7438	6.2095
649	OS02G0585200	BGIOSGA006159		2.3055	5.5289	4.4496	4.5216	2	6.1498
650	OS12G0198700	BGIOSGA036469		5.9655	5.4705	5.8468	2	3.0295	3.4594
651	OS03G0775700	BGIOSGA013650		6.5917	7.1998	7.4894	9.8066	9.7844	10.6111
652	OS02G0111900	BGIOSGA007371		2	2	4.1004	5.9805	4.9577	5.1293
653	OS08G0473600	BGIOSGA028834		2	2	2	5.3513	5.338	4.2479
654	OS06G0314501	BGIOSGA021354		2	5.1363	6.0851	2	3.3573	4.4595
655	OS12G0133300			2	2.755	4.1004	5.501	5.3003	6.2854
656	OS07G0249800			2	4.4208	5.6449	5.465	6.7978	5.9308
657	OS03G0640000	BGIOSGA010171		5.3832	8.0363	7.854	9.2708	9.702	9.8408
658	OS11G0291475			9.5905	10.8019	10.8911	12.8637	12.9644	14.0068
659	OS09G0472100	BGIOSGA030945		7.9116	9.501	9.8631	5.5704	6.4651	7.443
660	OS02G0786900			5.9213	5.9269	6.7958	2	5.6082	5.0444
661	OS06G0681200	BGIOSGA020667		2	5.6124	4.9656	2	2	2.3219
662	OS02G0607400			2	3.3809	3.8415	6.2788	4.572	6.2288
663	OS07G0580300	BGIOSGA024019		5.2465	6.7738	5.3112	8.2697	8.8491	8.8074
664	OS05G0135200	BGIOSGA019144		3.6427	5.2449	6.3572	2	2.3338	4.0875
665	OS01G0742400	BGIOSGA004437		6.6606	8.7826	8.6889	5.5361	4.7501	7.8009
666	OS09G0545000	BGIOSGA019447		2.3055	5.2449	3.933	5.5361	4.2943	7.248
667	OS06G0204800	BGIOSGA022506		5.7035	5.4705	4.7306	2	4.6338	2
668	OS03G0683200			2	4.6488	2	5.7899	4.6338	5.3923
669	OS07G0550500			5.9436	7.6843	8.2421	4.5901	4.0441	5.5236
670	OS07G0541200			5.3832	7.3452	7.8064	3.6923	4.9085	7.4094
671	OS01G0882000			2	2	2	5.0929	2	5.3576
672	OS09G0471800			3.1238	6.7247	6.6414	6.9074	7.1653	7.8704
673	OS05G0167600	BGIOSGA019245		10.139	10.021	9.4024	7.6466	8.4672	5.7814
674	OS05G0593900			2	2.755	4.0192	5.2702	4.3689	6.5999
675	OS07G0416900	BGIOSGA024410		2	5.059	5.5323	2	2	4.2479
676	OS08G0109800	BGIOSGA027860		2	4.4813	4.6247	4.3742	5.782	6.9887
677	OS01G0838600	BGIOSGA000523		4.391	6.0317	5.8468	2.6396	2	4.9069
678	OS09G0457900	BGIOSGA030907		2.5575	4.2225	2	5.9019	6.0321	4.2479
679	OS08G0518900	BGIOSGA029009		4.7858	5.1734	6.9352	2	4.6338	5.9308
680	OS04G0570500	BGIOSGA014523		4.1819	5.3781	5.3112	2	2	5.4595
681	OS01G0110200	BGIOSGA002539		6.0501	7.9693	8.2104	8.3459	9.9485	10.7912
682	OS04G0493600	BGIOSGA014807		5.8523	7.9319	8.8852	4.7778	5.782	8.2621
683	OS07G0664200	BGIOSGA026337		4.4544	6.1104	6.0029	2	2.8327	4
684	OS04G0400600	BGIOSGA015172		2	2.755	2	4.1202	4.3689	6.248
685	OS06G0688400			2	2	3.8415	6.1258	4.0441	5.1293
686	OS09G0471200			3.7478	5.1734	5.724	2	2	2.3219
687	OS09G0442100	BGIOSGA029680		5.7798	5.7902	6.5431	9.0517	9.3596	8.5118
688	OS06G0222100			7.3103	8.0663	7.9882	4.2099	6.7705	4.7549
689	OS01G0812100	BGIOSGA004673		2	3.5026	4.3199	6.3397	3.2027	5.858
690	OS09G0460400	BGIOSGA024333		4.6836	7.6319	7.3216	8.888	7.8518	9.4305
691	OS12G0548401			10.4465	11.5955	11.7082	8.0805	8.0799	9.1241
692	OS01G0148500	BGIOSGA002393		3.1238	5.0188	6.4532	5.0449	6.9634	7.6865
693	OS01G0121500			3.4065	2.755	2.9557	6.6593	4.9085	5.9773
694	OS01G0621600	BGIOSGA001186		2.7719	5.313	5.4725	6.4171	6.6106	7.5699
695	OS01G0167400	BGIOSGA002853		2	5.5	6.0851	2.6396	4.9577	3.4594
696	OS03G0193400			6.4432	7.8935	6.7587	9.96	8.5814	10.4828
697	OS05G0499300	BGIOSGA020118		6.2241	7.5845	7.5485	9.332	9.7324	10.6046
698	OS07G0600200	BGIOSGA023951		3.1238	5.6655	6.1816	6.796	6.8377	7.9658
699	OS09G0517200	BGIOSGA029432		3.8457	5.9907	6.5431	3.8117	4.6338	2
700	OS01G0721300	BGIOSGA004359		4.4544	5.313	5.8932	2	2	4.1699
701	OS01G0860400	BGIOSGA004840		7.9003	9.1792	9.3007	5.9285	5.3003	7.585
702	OS09G0378700	BGIOSGA030660		2.3055	2.9387	3.2686	6.055	4.3689	6.1898
703	OS11G0275400			2	3.3809	2	2	2.6047	6.1898
704	OS01G0717400	BGIOSGA004338		3.1238	4.2917	5.3779	7.0357	5.222	7.4838
705	OS03G0296200	BGIOSGA012414		8.6241	6.7617	9.0781	10.3585	10.8657	7.2192
706	OS11G0116600	BGIOSGA034616		4.7858	6.0716	6.5138	3.6923	2	4.585
707	OS07G0539700			6.7391	8.9684	9.4936	6.3197	5.338	8.3174
708	OS04G0617050	BGIOSGA014341		2	3.248	3.2686	5.8187	5.5452	5.7549
709	OS01G0908600			2.5575	4.7006	3.2686	5.847	5.8091	6.7814
710	OS08G0157500	BGIOSGA027626		9.5274	10.5179	10.3921	12.1838	12.6302	13.8599
711	OS01G0217500	BGIOSGA003008		5.9655	7.6518	7.4894	3.6923	4.2156	6.1898
712	OS04G0358000			2	3.3809	2	2	5.9372	4.4595
713	OS07G0535800			4.5735	5.1363	5.724	7.8417	7.0791	8.7482
714	OS01G0678800	BGIOSGA001023		2	4.2225	3.6387	5.7605	5.3003	6.5236
715	OS06G0587900			4.5152	4.6488	5.8932	2	2	5.0444
716	OS08G0167400	BGIOSGA027593		2.9586	2.755	2	6.2788	3.3573	5.2095
717	OS02G0808100			2	2	4.3862	5.3902	4.1324	5.8074
718	OS03G0793900	BGIOSGA009658		2	4.5951	4.7807	6.0306	6.2252	6.248
719	OS06G0268700	BGIOSGA022668		8.0464	9.5424	9.6333	11.5904	11.5351	12.3402
720	OS05G0433100	BGIOSGA019924		6.2777	6.0518	6.2721	2	4.9085	5.0875
721	OS03G0407900	BGIOSGA010552		3.1238	5.6124	5.7989	2	2.3338	4.2479
722	OS02G0649800	BGIOSGA005932		4.391	5.6392	6.065	3.0812	2	5.6147
723	OS08G0114300	BGIOSGA027757		5.0135	6.7617	6.7462	2.355	4.6338	4.9542
724	OS04G0583000	BGIOSGA016988		4.6296	5.2449	6.82	2	3.4969	4.7005
725	OS07G0543100	BGIOSGA025892		3.2721	3.7189	4.5104	6.3789	7.1548	6.4919
726	OS10G0206500	BGIOSGA032667		2.7719	5.7167	5.9158	6.796	6.7842	7.2574
727	OS02G0816300			7.2667	8.3759	8.7118	10.4138	10.1523	11.7637
728	OS08G0196900			2	4.4813	3.5256	6.3789	5.9125	5.248
729	OS01G0802600	BGIOSGA004632		2.3055	3.6148	2	2.8772	6.2451	2
730	OS01G0108400	BGIOSGA029658		4.6836	6.2031	5.6449	3.4189	2	3
731	OS01G0138500	BGIOSGA002734		5.6772	6.7495	8.0762	9.7976	9.5399	8.8455
732	OS07G0650100			3.4065	5.3459	5.6176	2	2.6047	2
733	OS11G0495400	BGIOSGA033960		2	4.9348	5.6176	2	2	3
734	OS04G0561800			2	2	2	3.4189	5.4104	5.2095
735	OS02G0504850			3.1238	2.755	4.1774	5.1393	6.8377	6.0661
736	OS07G0538000	BGIOSGA024170		4.1819	5.1363	5.9816	2	2	3.9069
737	OS04G0412300	BGIOSGA016358		4.8343	4.1499	4.0192	6.2579	8.3104	5
738	OS03G0652400	BGIOSGA010133		2	2	2	5.465	4.9085	4.2479
739	OS11G0645400			6.8612	6.0518	5.3112	8.6563	8.7653	9.2022
740	OS04G0243700	BGIOSGA015490		2	2.5444	4.3199	3.2599	4.6338	6.4595
741	OS11G0165700	BGIOSGA034865		4.8343	5.6124	5.3449	2	2	4.0875
742	OS02G0134400	BGIOSGA007475		6.0501	6.9121	7.2522	9.9486	9.7341	8.9308
743	OS12G0515300	BGIOSGA036092		4.391	6.34	5.8932	7.7475	8.2276	8.6294
744	OS02G0575000	BGIOSGA006198		5.7294	7.1165	6.7958	2.6396	5.1812	4.7549
745	OS07G0111900			2	3.248	3.6387	3.4189	4.4398	6.8074
746	OS12G0136100	BGIOSGA036956		4.6296	6.5522	5.8231	7.9628	7.7368	9.0954
747	OS11G0232000	BGIOSGA035051		2	2	2	4.7179	5.4794	4.4595
748	OS04G0351933			3.5294	5.0188	5.5323	2	2	2
749	OS03G0360800	BGIOSGA012663		2.5575	5.4095	5.2412	6.4543	5.6386	7.3399
750	OS03G0168300	BGIOSGA011379		7.3188	8.696	9.5362	5.5704	5.577	7.6935
751	OS02G0134200	BGIOSGA007175		4.8343	7.432	6.4838	8.9315	8.9649	8.3038
752	OS04G0257500	BGIOSGA015474		2	3.7189	2	5.7605	4.572	5.248
753	OS06G0126400			3.1238	2.755	4.6247	6.4358	6.0994	6.0661
754	OS04G0587400	BGIOSGA017004		5.9213	7.4772	7.6329	4.0245	3.95	6.2854
755	OS09G0458800	BGIOSGA030912		4.255	2.755	6.1245	2	2.8327	5.248
756	OS09G0469300	BGIOSGA030938		4.4544	6.9339	7.4199	7.7771	8.0175	9.2877
757	OS07G0511100	BGIOSGA025783		5.7548	6.1104	7.1604	3.8117	3.4969	3.3219
758	OS11G0704500	BGIOSGA035740	ERR26	5.9871	8.3559	9.0008	5.1842	5.338	7.3309
759	OS12G0594700	BGIOSGA037718		4.5735	6.7121	7.5485	3.4189	4.8048	6.8074
760	OS08G0137400	BGIOSGA027958		5.5667	6.6994	7.6397	8.437	8.4241	10.23
761	OS04G0448300	BGIOSGA016498		3.4065	5.7416	4.2504	6.5774	6.2648	7.8138
762	OS04G0669300	BGIOSGA017326		2	3.9926	2.7695	6.1258	4.6338	5.6439
763	OS06G0693600	BGIOSGA023520		2.7719	4.7006	4.0192	6.5941	6.0994	6.8202
764	OS05G0149300	BGIOSGA019181		4.391	7.2088	7.883	4.2099	4.3689	5.1293
765	OS10G0534700			2	4.5951	5.3779	2	2	4.7005
766	OS06G0160000			8.6446	8.487	7.4969	4.7778	7.475	5.3923
767	OS04G0554800	BGIOSGA016900		7.7566	7.7287	6.2002	9.9824	10.0211	9.9084
768	OS05G0514400			4.8343	6.5522	6.1628	7.694	7.7785	9.4959
769	OS06G0719500	BGIOSGA020519		3.1238	2.9387	2.7695	4.8353	5.4104	6.7005
770	OS06G0501900	BGIOSGA021189		4.5152	5.9269	6.655	2	4.4398	4.3219
771	OS02G0681200	BGIOSGA005840		6.4432	9.0554	7.6192	10.0808	10.4311	10.0915
772	OS03G0850900	BGIOSGA013952		5.0135	4.8909	4.8292	7.7771	6.9513	8.4052
773	OS10G0112100	BGIOSGA032386		2.7719	5.6655	6.0239	3.922	2	3.3219
774	OS06G0726100	BGIOSGA023632		3.5294	5.4095	5.3779	2	2	4.9069
775	OS12G0512100	BGIOSGA036109		4.1049	5.4095	6.4532	2	3.6242	5.4919
776	OS01G0264600			6.2777	5.2794	5.5323	2	5.3746	3.4594
777	OS01G0246601			2.5575	3.9926	3.933	6.1487	3.95	6.8329
778	OS03G0556600	BGIOSGA012967		2	2.755	4.0192	5.3113	4.6931	6.2854
779	OS01G0303800	BGIOSGA003340		2	4.7989	5.0902	5.6999	5.5127	6.7279
780	OS06G0635300			4.1049	3.9926	3.2686	3.8117	7.2167	2.585
781	OS06G0537600	BGIOSGA023050		2	4.7506	4.7807	4.8906	4.1324	6.9773
782	OS01G0955100	BGIOSGA000087		3.8457	7.0482	5.6981	8.3849	7.2268	7.3663
783	OS09G0545300			2.7719	4.7989	5.5323	2	2.3338	5.322
784	OS01G0383100			2	2	2	5.0929	5.0513	4.5236
785	OS05G0427900			4.6836	5.7661	5.7744	7.7844	8.0175	8.7143
786	OS03G0661300			6.6058	6.5939	6.8438	8.5826	9.3295	10.3072
787	OS02G0472700	BGIOSGA008189		5.5377	6.9765	7.4969	3.0812	4.7501	5.9308
788	OS03G0607600	BGIOSGA013107		8.5927	8.2294	7.854	4.8906	7.8453	5.322
789	OS06G0219900	BGIOSGA021650		2	4.0734	2.3044	4.9953	4.2943	6.17
790	OS11G0696400	BGIOSGA035709		2.7719	2	2	5.6999	5.1392	3.1699
791	OS10G0559500			4.5152	4.9348	5.7989	2	2	3.1699
792	OS01G0934700	BGIOSGA000174		3.1238	4.6488	4.8292	6.7063	6.0773	7.5078
793	OS07G0564500	BGIOSGA025955		8.5498	10.7826	10.8186	7.187	7.5001	8.2621
794	OS04G0613200	BGIOSGA017102		7.0681	8.7275	7.6599	11.0662	9.8672	10.4595
795	OS09G0455300	BGIOSGA030896		5.623	3.907	5.2049	7.4581	8.3056	5.7814
796	OS10G0477600			6.9298	8.3024	8.6557	5.501	4.6338	7.5999
797	OS10G0393800	BGIOSGA032856		3.2721	6.0912	5.0902	2	3.95	5.8329
798	OS01G0563000	BGIOSGA003775		2	4.9348	5.0084	5.5704	5.222	6.8074
799	OS05G0318100			2	4.8456	5.96	2	3.3573	4.2479
800	OS10G0122000	BGIOSGA032451		2.9586	5.4403	5.3112	2	2	2.585
801	OS01G0892800	BGIOSGA004967		2	2	2	5.7305	3.95	4.3923
802	OS07G0147500	BGIOSGA025148		7.6857	8.0313	5.7744	9.6411	9.7412	9.7057
803	OS01G0364100			2.9586	6.256	6.6683	3.922	3.4969	3.4594
804	OS12G0260500	BGIOSGA018540		3.1238	5.0188	5.8468	2	2	3.1699
805	OS03G0719000			6.7134	8.0211	7.8124	9.9824	10.1457	10.6609
806	OS01G0905300			2.5575	4.6488	3.2686	5.9805	6.2648	6.0661
807	OS04G0614500			5.2465	7.9534	7.9227	5.6999	4.2156	7.4919
808	OS05G0527000	BGIOSGA017700		4.9267	3.907	5.4101	2	2	2
809	OS11G0274700			2	3.816	5.2766	5.3513	5.6685	6.3576
810	OS12G0616800	BGIOSGA035828		5.3502	5.8828	7.1698	3.562	2.8327	5.3576
811	OS09G0522200	BGIOSGA029415	DREB1A	3.2721	4.5951	3.1206	6.1026	6.9392	3.7005
812	OS01G0214500	BGIOSGA002992		4.1819	5.6124	6.0851	2.8772	2	4.8074
813	OS02G0585100	BGIOSGA006160		2	4.7006	2.5556	3.6923	5.5127	5.8827
814	OS10G0418100	BGIOSGA031915		4.6836	6.7247	5.7494	8.3409	8.1609	8.5157
815	OS05G0513600			2	3.6148	3.6387	6.079	2.6047	5.3923
816	OS02G0734300	BGIOSGA008996		4.1049	5.1734	4.9656	7.3635	7.4234	7.8074
817	OS06G0247900			6.3793	8.0058	7.7508	9.7196	9.8974	10.4707
818	OS10G0528300	BGIOSGA033328		7.4951	5.8602	7.1885	4.3742	3.4969	5.0875
819	OS12G0583700	BGIOSGA035930		2.5575	5.4095	5.6981	2	2.6047	3.9069
820	OS06G0578100	BGIOSGA023136		4.3246	5.1734	5.5897	2	2	4.585
821	OS01G0128000	BGIOSGA002469		5.0135	5.9485	6.2185	2	3.6242	4.7005
822	OS09G0368500			3.9374	4.0734	5.7989	2	2	2
823	OS01G0842400	BGIOSGA000512		4.255	6.7978	6.3238	8.0805	7.2664	8.7516
824	OS06G0691500	BGIOSGA023513		2	2.5444	4.1004	5.5361	4.572	5.8827
825	OS10G0530400	BGIOSGA031510		2.5575	3.9926	5.724	5.4281	2.8327	6.2668
826	OS01G0227700	BGIOSGA003051		4.7858	4.9348	5.9381	2.8772	2	5.585
827	OS08G0193000	BGIOSGA027512		2	2	3.933	4.8353	5.0052	5.6147
828	OS02G0599400			2	2	2	5.5704	4.6931	3.585
829	OS11G0130900	BGIOSGA034570		5.5951	4.4208	2	5.5704	2.8327	5.5236
830	OS04G0635100	BGIOSGA014277		3.1238	4.3577	2.9557	5.9547	5.4104	6.8329
831	OS01G0508500	BGIOSGA003617		4.8812	7.2528	7.3045	4.2944	3.8493	4.2479
832	OS03G0856000	BGIOSGA013977		3.2721	6.4194	5.8702	6.5941	6.7286	7.9542
833	OS09G0256100	BGIOSGA030375		2.5575	2.5444	4.3862	6.0306	5.0052	5.9308
834	OS08G0491400	BGIOSGA028897		2	2	3.2686	5.847	3.95	4.9542
835	OS12G0115500			4.255	5.9907	7.1885	8.2645	6.9873	8.4595
836	OS07G0524000	BGIOSGA025835		4.4544	4.7006	4.1004	7.2831	6.8245	7.5392
837	OS12G0156866	BGIOSGA037023		3.4065	4.4813	5.5613	6.4725	7.0791	7.4094
838	OS06G0667900	BGIOSGA023439		3.2721	3.3809	2	5.6366	4.9085	6
839	OS11G0546600	BGIOSGA033832		2	2.5444	2.5556	5.7605	3.7412	5.248
840	OS10G0402200	BGIOSGA031964		6.4432	5.6124	5.6449	2.8772	5.4453	2.8074
841	OS05G0178300	BGIOSGA018704		4.3246	4.9348	5.5897	7.3733	7.3516	8.2046
842	OS07G0408500	BGIOSGA024436		8.8967	8.5377	7.4742	5.0449	6.9754	5.5236
843	OS03G0589400			2	3.1016	3.5256	6.1026	3.95	5.6439
844	OS01G0149800	BGIOSGA002392		2.3055	2.5444	3.4028	5.3902	6.1425	4.5236
845	OS08G0140500	BGIOSGA027681		6.9409	7.4166	8.3247	4.8353	4.572	5.1699
846	OS10G0434650			2	2	2	4.5901	4.8048	5.0875
847	OS09G0452900	BGIOSGA029652		2.9586	6.6344	6.8672	6.8388	5.0513	6.5546
848	OS03G0309250			2	3.1016	3.5256	5.9805	4.2156	5.7814
849	OS03G0223100	BGIOSGA011197		4.1049	4.2917	5.3449	2	5.1812	6.6294
850	OS02G0767800	BGIOSGA005542		2	5.8602	2.7695	3.0812	5.0513	5.0875
851	OS08G0290200	BGIOSGA028387		2	2.2977	3.7437	5.6366	5.3746	4.7549
852	OS01G0289732			2	2	3.933	5.3902	4.3689	5.4595
853	OS11G0111800	BGIOSGA036872		4.6836	6.6608	6.8672	2.8772	4.1324	5.8074
854	OS11G0175000			2	2.2977	2	4.5216	2.6047	5.7005
855	OS05G0458600			4.1049	5.5573	6.065	7.0839	7.541	8.4512
856	OS12G0182500	BGIOSGA037103		4.1819	2.755	2.3044	2.355	5.2617	5.8827
857	OS11G0126900	BGIOSGA034713		11.8676	12.8962	13.5831	10.6465	9.2675	11.7674
858	OS05G0366600	BGIOSGA019723		2	3.6148	5.4725	4.5901	3.0295	6.1293
859	OS04G0508400	BGIOSGA014751		2	3.248	3.2686	5.4281	5.577	5.6147
860	OS01G0836600	BGIOSGA004756		4.4544	5.8602	6.3406	7.421	6.9991	9.0499
861	OS10G0479700	BGIOSGA033139		4.8343	8.0313	7.9935	5.3902	6.6106	8.5999
862	OS01G0569200			2	2	2	5.6366	4.4398	3.7005
863	OS01G0938400	BGIOSGA000148		2	4.3577	5.4725	5.7605	5.338	6.322
864	OS07G0676900	BGIOSGA026387		6.1872	8.4421	7.6996	4.3742	5.7264	7.8518
865	OS01G0339500			2.5575	4.4813	5.2412	6.5774	6.5951	6
866	OS12G0161500	BGIOSGA036585		3.5294	2.755	3.6387	6.5433	5.8091	5.7279
867	OS05G0442700	BGIOSGA017962		2	5.2096	6.3238	5.1842	5.2617	6.0224
868	OS10G0416800	BGIOSGA032920		2.5575	5.313	4.5104	3.4189	3.4969	6.8329
869	OS12G0124700			6.13	5.6913	5.8702	2	4.5074	4.2479
870	OS08G0425500	BGIOSGA026957		6.8495	8.5162	8.649	4.8353	5.8356	5.9308
871	OS03G0155300	BGIOSGA011886		5.5951	6.0518	6.1049	5.465	5.0959	2
872	OS07G0618000	BGIOSGA023901		2.3055	4.3577	5.5027	6.3397	3.2027	5.4919
873	OS03G0335200			2.9586	5.5	5.1295	2	2	2.8074
874	OS03G0416200	BGIOSGA012871	BC1	7.5397	8.2205	8.3582	9.4746	10.3847	11.6479
875	OS02G0812600	BGIOSGA009266		2	2	2	4.5216	5.5452	3.8074
876	OS03G0439000	BGIOSGA012949		4.9707	5.2096	6.0029	2.8772	4.9085	2
877	OS08G0189300	BGIOSGA028110		4.6296	2	3.933	5.1393	2.8327	6.2095
878	OS10G0527400	BGIOSGA033314		5.3502	3.7189	5.2412	2	2	2.585
879	OS02G0824100	BGIOSGA009326		5.3164	4.6488	5.3112	2	2	3.585
880	OS09G0494600	BGIOSGA031018		2	2.2977	2	4.0245	5.2617	5.0875
881	OS07G0663700	BGIOSGA026331		5.2102	6.256	7.2161	3.4189	3.3573	4.7005
882	OS06G0133000	BGIOSGA022241	WAXY	5.0135	4.6488	4.7306	2	2	2
883	OS03G0305400			3.6427	5.059	5.6449	6.2152	8.1183	6.858
884	OS01G0144500	BGIOSGA002409		2.3055	2	2	4.7778	4.9577	4.9542
885	OS07G0241500	BGIOSGA025439		3.9374	4.4208	5.1295	7.1759	6.5951	7.6582
886	OS04G0600300	BGIOSGA014421		3.4065	4.6488	5.7744	2	2	2.585
887	OS09G0522100	BGIOSGA029416	DREB1H	2	4.1499	2	4.6554	5.338	2
888	OS04G0477000			5.1347	6.3723	6.3572	3.562	2.6047	5.4919
889	OS12G0491800			4.1819	5.2449	5.2049	2	2	2.585
890	OS01G0942300			3.9374	5.2449	5.3449	6.5259	7.0567	8.2621
891	OS07G0600000	BGIOSGA023952		7.8242	6.6608	6.3899	9.7976	9.4717	9.5488
892	OS07G0597200	BGIOSGA023964		8.0309	9.9141	9.7528	6.5604	6.2842	8.3129
893	OS07G0449700	BGIOSGA024374		7.7248	6.621	6.9016	5.3902	6.0773	3.3219
894	OS11G0116300	BGIOSGA034619		6.9298	7.1634	7.4119	10.1743	9.9993	9.6184
895	OS01G0756900	BGIOSGA004484		8.5241	8.8064	8.3787	5.1393	7.5729	5.858
896	OS03G0624300	BGIOSGA034920		2	4.9348	5.2412	2	3.4969	5.1293
897	OS05G0231900	BGIOSGA018485		2	3.7189	3.2686	6.1026	3.8493	5.6439
898	OS11G0454300			7.3691	6.6994	7.6397	9.4074	10.4092	6.7005
899	OS07G0139300	BGIOSGA024847		4.5152	4.9348	3.2686	2	5.577	2
900	OS09G0557500	BGIOSGA029284		2.7719	4.4813	2.5556	5.3513	6.3223	5.4263
901	OS06G0258000			5.5667	4.2917	3.5256	6.6107	7.2066	7.0553
902	OS01G0711800			2	2	2	5.0929	5.1392	3.3219
903	OS10G0146901			6.2057	7.9265	7.2959	9.332	9.6618	10.1151
904	OS01G0639200			5.2819	6.1667	6.5431	8.6643	8.8524	8.5078
905	OS08G0356700	BGIOSGA027116		4.6296	6.465	6.5861	3.2599	3.95	3.1699
906	OS10G0438600	BGIOSGA031847		3.4065	2	4.3199	4.2099	5.6685	6.2095
907	OS11G0145200	BGIOSGA034508		2	2	4.0192	3.6923	3.95	6.0875
908	OS07G0192550			2.5575	4.1499	3.4028	5.9547	6.3034	5.6439
909	OS04G0578000	BGIOSGA014511		6.7892	7.5776	7.8482	4.1202	4.9577	5.2854
910	OS11G0531700	BGIOSGA035378		3.8457	6.6476	6.8788	3.2599	4.0441	5.2854
911	OS12G0559200			11.7607	13.4452	13.2871	10.3695	9.6375	11.7044
912	OS10G0452300	BGIOSGA031803		2.9586	3.1016	5.9816	2	2	4.2479
913	OS05G0393800			2	2	2	4.5901	5.0959	4.585
914	OS02G0100600	BGIOSGA007321		6.3462	6.2902	4.8761	8.3508	8.2376	8.6935
915	OS01G0191900	BGIOSGA002218		5.6503	5.0982	6.4988	2	4.6931	4.9069
916	OS08G0192100			2	2	2.7695	5.0929	4.0441	5.4263
917	OS08G0232700	BGIOSGA028237		2	3.3809	3.6387	6.1712	5.5452	3.9069
918	OS07G0102100			5.8044	7.1541	8.2012	8.7111	8.9345	10.1799
919	OS12G0530100			2	5.313	5.0902	5.1842	5.3003	6.5392
920	OS03G0775900	BGIOSGA013651		2	2	2.7695	5.3513	4.8048	4.7005
921	OS04G0661100	BGIOSGA014174		3.2721	6.6738	7.0925	4.7778	3.95	4.5236
922	OS06G0254200	BGIOSGA022637		2	2	2	5.0929	4.2156	4.858
923	OS05G0495000	BGIOSGA017802		2	2	3.4028	2.355	3.6242	5.9773
924	OS10G0434999			2	2	2	5.3902	4.5074	4.0875
925	OS10G0442000	BGIOSGA033029		2.5575	6.4348	5.5613	5.8747	4.8576	6.7549
926	OS10G0558750			2	4.2917	5.6176	2	2	3.585
927	OS04G0641700	BGIOSGA014246	ILI1	2	2	2	4.4498	2	5.322
928	OS08G0459700	BGIOSGA026870		2	4.6488	5.3779	2	3.95	5.1293
929	OS08G0104400	BGIOSGA027800		2	2.755	2.5556	5.1842	4.6931	5.4919
930	OS10G0525000	BGIOSGA031522		9.4042	10.8952	11.0981	7.6546	7.5964	9.5737
931	OS02G0764700			2.5575	4.4813	3.7437	6.2152	6.1845	5.9308
932	OS06G0220000			5.5081	6.4947	6.614	8.437	8.2573	9.5527
933	OS06G0495800			5.6503	6.4039	5.3779	2.8772	4.0441	2.8074
934	OS01G0278000	BGIOSGA001894		5.0954	6.6344	5.0499	8.3753	8.1714	7.8392
935	OS01G0614300	BGIOSGA003988		5.4154	6.2386	6.5861	8.5357	7.3143	9.4636
936	OS06G0654400	BGIOSGA023393		3.9374	3.3809	3.6387	5.847	5.5127	7.1997
937	OS06G0608000			2	2	2	4.4498	4.8576	4.9069
938	OS01G0654400	BGIOSGA001100		4.1819	4.1499	5.7744	4.1202	7.7578	4
939	OS05G0141000			9.6628	9.3969	9.0906	7.8968	7.9154	5.585
940	OS01G0750300	BGIOSGA004463	CESA4	9.0764	9.9692	9.9952	11.6245	12.0489	13.025
941	OS01G0605100			6.0084	6.6476	6.7712	9.0425	8.3931	9.7632
942	OS12G0115700	BGIOSGA036763		7.1943	8.0109	7.0108	10.3719	9.6089	10.1586
943	OS03G0153100	BGIOSGA011878		4.391	5.8602	6.0851	2	3.6242	4.4595
944	OS07G0294100	BGIOSGA024451		2.5575	2	2.5556	5.3902	4.0441	5.3923
945	OS05G0159300			5.2819	7.9427	8.0458	8.996	8.5007	9.6439
946	OS06G0702200	BGIOSGA020582		5.5667	5.4403	6.0851	2	5.782	4.9069
947	OS08G0161100			2	2.755	2	4.2099	2	5.6147
948	OS02G0637000	BGIOSGA008685		3.4065	5.3459	5.0084	2	2	4.7005
949	OS07G0693100			2	2	2	3.922	5.1812	4.8074
950	OS06G0253350			4.4544	6.2902	5.7494	4.0245	2	4.6439
951	OS07G0446800	BGIOSGA025614		2	3.3809	4.5104	5.847	2.8327	5.3576
952	OS01G0208400	BGIOSGA002152		6.0084	7.3932	7.1122	8.9183	9.3481	9.8827
953	OS11G0564800			2	5.6392	4.5104	3.2599	2.3338	2
954	OS11G0502700			3.7478	6.2732	6.9463	5.0449	3.4969	6.6725
955	OS03G0221700	BGIOSGA012139		5.1347	6.4039	6.3406	7.4116	7.8648	9.4717
956	OS05G0197300			4.7858	5.905	6.2002	2	4.6338	5.2095
957	OS03G0793800	BGIOSGA009659		3.7478	5.5573	5.0902	6.4905	6.8638	8.0334
958	OS01G0809000			2	3.3809	2.3044	4.7778	5.6082	4.9542
959	OS01G0734000	BGIOSGA004404		2.3055	3.1016	5.2049	4.9439	4.5074	6.443
960	OS04G0298700			5.3832	5.6392	5.3779	2	3.95	3
961	OS08G0563500	BGIOSGA026472		4.391	5.8373	5.7989	2	3.8493	5.5236
962	OS05G0245300	BGIOSGA018445	BLE3	5.1347	5.8373	6.6683	8.0073	8.0117	9.0688
963	OS02G0774200	BGIOSGA005514		2.3055	4.8909	5.1677	2	2.3338	4.7005
964	OS11G0557000	BGIOSGA035438		5.7798	6.5662	6.0239	8.8184	7.5248	9.3837
965	OS03G0119900	BGIOSGA011733		10.1097	9.5406	9.2144	6.6433	8.4629	6.6147
966	OS05G0463000	BGIOSGA017904		2	5.3459	5.724	3.8117	2.6047	3.1699
967	OS01G0306100	BGIOSGA001804		6.0906	4.3577	5.724	2.6396	3.0295	3
968	OS08G0538700			10.0129	9.5406	8.9275	7.1759	8.2175	6.0661
969	OS12G0616000			10.1426	9.1701	8.6217	7.198	8.8061	5.9773
970	OS04G0598900			4.255	4.9348	5.7494	2	4.0441	6.1898
971	OS06G0119300			4.1819	4.1499	2	5.1842	5.9125	2.585
972	OS06G0341500	BGIOSGA022851		4.5735	4.5951	5.5323	7.1534	6.5637	8.3084
973	OS09G0314200			3.1238	5.8139	5.8231	3.0812	3.2027	5.9308
974	OS03G0804200			5.055	6.0912	6.1628	7.7844	7.8123	9.1267
975	OS04G0479000			7.0269	6.5237	6.7836	3.0812	5.577	4.9069
976	OS10G0486100			5.6503	6.8097	6.2002	8.7377	8.1972	9.3685
977	OS05G0581200			5.055	4.7989	5.0902	2	2	4.4595
978	OS11G0507200	BGIOSGA035318		4.5735	6.3562	6.4838	7.3635	7.9029	8.8979
979	OS01G0124200			13.0363	14.5683	14.8784	11.4299	11.3898	13.3235
980	OS10G0423800	BGIOSGA031885		2	2	2	4.0245	5.0513	4.858
981	OS06G0594650			7.1661	7.8251	7.2786	8.6995	9.5659	10.9958
982	OS01G0896400	BGIOSGA000332		10.3725	9.9902	9.3389	7.072	9.0295	6.8329
983	OS08G0415600	BGIOSGA028666		3.4065	4.8456	3.933	6.7667	6.7842	6.3399
984	OS05G0574000			2.9586	5.5851	5.96	7.0109	6.7842	6.5078
985	OS07G0573900	BGIOSGA025989		7.9616	11.3826	10.7744	8.7226	10.7263	11.5699
986	OS04G0462400			2	2.2977	5.7494	2	2	2.3219
987	OS02G0799700	BGIOSGA005425		2.7719	6.256	6.3238	4.7778	6.4651	6.4595
988	OS06G0351500	BGIOSGA022878		5.9871	5.0982	4.5104	7.8626	7.1964	8.0928
989	OS03G0760200	BGIOSGA013604		7.8302	8.3273	8.9929	5.6686	6.8112	5.2854
990	OS02G0570400	BGIOSGA008467		7.147	8.1195	8.8147	4.9953	5.5127	6.3576
991	OS07G0524900	BGIOSGA024200		6.7769	8.4796	8.4694	5.1842	5.1392	6.585
992	OS01G0168800	BGIOSGA002308		6.2951	7.3123	7.0212	9.0935	8.8524	10.2034
993	OS01G0167100			2	2	2	5.2278	3.6242	4.7549
994	OS07G0685600			2	3.248	3.6387	4.7179	5.1812	6.1293
995	OS05G0474800	BGIOSGA017876		4.255	6.2386	6.2002	2.8772	3.0295	4
996	OS10G0528100	BGIOSGA033319		6.7263	7.3123	8.0406	4.5901	4.5074	7.1086
997	OS05G0135500	BGIOSGA019138		6.0294	7.8075	7.9449	7.9884	8.6909	10.6027
998	OS04G0437500	BGIOSGA016456		3.2721	4.2225	3.7437	6.7518	6.0089	6.322
999	OS06G0706400			4.8343	6.7738	6.7712	2.8772	5.4453	6.1498
1000	OS01G0132400			3.5294	6.5662	5.9158	4.1202	4.6931	7.3309
1001	OS04G0630400	BGIOSGA026791		4.391	6.8674	7.3633	4.0245	4.2943	6.3923
1002	OS10G0450800			4.0236	5.9907	6.0239	7.6862	6.8377	8.1849
1003	OS09G0421300	BGIOSGA029748		2	2	2	4.7778	4.3689	4.9069
1004	OS03G0233200	BGIOSGA011165		2	5.2096	5.0902	5.4281	4.8576	6.3751
1005	OS03G0322200	BGIOSGA010837		3.7478	4.9774	5.3449	2	2	2.585
1006	OS11G0127600	BGIOSGA034716		3.7478	5.7167	4.6786	2	2	4.0875
1007	OS01G0110100			5.3164	4.7006	5.6981	8.0923	6.448	8.2808
1008	OS08G0521000	BGIOSGA029015		5.9213	6.3723	7.0522	3.6923	3.4969	4.5236
1009	OS06G0671000	BGIOSGA023447		5.2465	6.7859	6.9352	8.7932	8.4924	9.0499
1010	OS05G0470900	BGIOSGA020027		3.4065	5.6655	5.6449	7.1075	7.1228	7.2192
1011	OS01G0533400	BGIOSGA001489		3.4065	2.2977	3.5256	4.8353	5.8617	2
1012	OS01G0124000	BGIOSGA002483		7.147	8.2728	8.0912	5.1842	4.7501	6.1898
1013	OS04G0165000	BGIOSGA015623		6.7644	8.1004	6.9352	10.1362	8.7549	10.0967
1014	OS07G0686800			2.9586	4.7989	5.5613	2	2	3
1015	OS03G0111200	BGIOSGA011592		8.3926	8.8813	8.9848	11.5915	11.0009	11.5855
1016	OS05G0194900			7.4646	7.8597	8.6791	6.4725	4.7501	5.585
1017	OS03G0428200			4.4544	5.7661	5.6449	2.355	4.2943	6.4919
1018	OS05G0578100	BGIOSGA017495		2.3055	5.2096	4.5104	5.0929	4.3689	6.8329
1019	OS06G0133400	BGIOSGA022243		5.0954	6.0317	5.2049	8.0321	8.4065	7.6511
1020	OS02G0698000	BGIOSGA008865		7.1755	6.5662	5.1677	8.3459	8.6047	9.0768
1021	OS05G0131500	BGIOSGA018869		2.5575	2	3.2686	2.6396	5.1392	5.5546
1022	OS10G0351200			2	2	2	4.8906	5.0959	3.4594
1023	OS05G0537700	BGIOSGA020269		3.1238	5.9269	6.6948	6.7667	5.6386	7.1899
1024	OS04G0468600	BGIOSGA014920		2	5.2449	5.2766	3.562	2	4.0875
1025	OS04G0373150			3.5294	6.987	6.4988	6.9208	5.6685	7.6725
1026	OS07G0293000	BGIOSGA024456		2	2.2977	2.3044	4.7179	3.8493	5.5236
1027	OS05G0472000	BGIOSGA020029		4.6836	5.8828	5.7494	2	5.7264	4.9542
1028	OS06G0696600	BGIOSGA023534		8.648	10.8945	11.5091	8.3057	8.6503	11.1498
1029	OS05G0355300			5.4154	6.8214	6.9896	8.6281	8.8228	9.1824
1030	OS07G0192700	BGIOSGA025325		2.9586	4.2917	5.4416	6.5774	6.4821	6.4263
1031	OS10G0478500			2	2	5.6176	4.0245	4.0441	2.3219
1032	OS01G0621500			2.3055	2	2	4.4498	2.8327	5.5236
1033	OS09G0460700	BGIOSGA024335		4.6836	5.6392	6.2721	2	4.8048	5.0444
1034	OS04G0609300	BGIOSGA017081		2	2	3.7437	2	3.6242	5.6439
1035	OS12G0107700			10.2649	9.4414	8.6114	7.3138	8.4587	6.17
1036	OS02G0517564	BGIOSGA006379		2	2	2.7695	4.8906	4.572	5.1293
1037	OS06G0642650			4.6836	3.248	4.0192	7.3537	5.5127	5.9542
1038	OS08G0153900	BGIOSGA027641		4.0236	5.059	4.7306	2	2	2
1039	OS06G0649700	BGIOSGA023376		4.1049	6.3723	5.724	6.1934	7.3143	8.4347
1040	OS03G0270600			3.5294	4.8456	5.9381	2	3.4969	5.4263
1041	OS03G0118200	BGIOSGA011840		4.1819	6.7859	6.5861	8.6158	7.4665	7.0661
1042	OS04G0587500	BGIOSGA017005		2.5575	5.6392	3.933	2	2.3338	4.7005
1043	OS07G0670300	BGIOSGA026360		3.2721	6.1104	6.6816	5.9285	5.9125	7.6725
1044	OS10G0576900	BGIOSGA033498		7.5324	8.4572	8.4846	11.2631	10.6291	10.0915
1045	OS12G0121000	BGIOSGA036738		5.2102	7.3614	7.5913	5.8747	4.2156	7.7748
1046	OS06G0121800	BGIOSGA022203		5.0135	6.0716	5.3112	3.0812	3.4969	2.3219
1047	OS08G0129600	BGIOSGA027711		9.3087	8.3024	7.8773	6.079	7.6422	5.3576
1048	OS04G0474300			2.7719	4.9348	5.4725	2	2.3338	4.3219
1049	OS03G0660000	BGIOSGA010111		4.9707	5.7902	5.3112	2	5.8873	5.4263
1050	OS09G0129600			3.5294	4.4208	5.7989	2	2	3.4594
1051	OS02G0719600	BGIOSGA008937		9.3738	10.2706	10.7135	8.238	6.7	9.3707
1052	OS05G0113900	BGIOSGA019051		11.1746	10.5527	10.384	8.2111	9.9378	7.4595
1053	OS07G0677200	BGIOSGA026389		4.6836	6.8787	6.9241	4.1202	3.3573	5.2095
1054	OS10G0337400			2	2	2	3.562	5.1812	4.7005
1055	OS12G0123800	BGIOSGA036921		5.0135	5.2794	5.8932	3.2599	2	4.8074
1056	OS04G0107200	BGIOSGA015727		2.7719	5.6913	5.2049	3.0812	3.2027	2
1057	OS05G0307100			7.3691	8.1937	7.3716	10.1799	10.0903	10.4419
1058	OS06G0589700			4.4544	2.755	2	5.0449	5.9372	4.0875
1059	OS02G0605900	BGIOSGA006087		4.8343	6.8097	6.9572	5.9285	3.7412	7.5999
1060	OS05G0470000	BGIOSGA017885		3.5294	6.9553	7.2252	4.7778	5.5452	6.7814
1061	OS06G0321700	BGIOSGA022801		2	4.3577	4.6786	4.2099	2	5.4919
1062	OS03G0770700			7.2579	6.3723	5.0902	4.2944	5.0513	3.1699
1063	OS01G0294700	BGIOSGA001845		5.8285	7.8425	8.3205	8.5742	9.2965	10.0888
1064	OS12G0443000	BGIOSGA036246		2	4.8456	5.0084	2	2	2.585
1065	OS03G0130100	BGIOSGA011769		4.9267	6.0317	6.7335	3.4189	3.0295	5.3923
1066	OS01G0219500			6.8376	10.2249	9.341	10.1291	9.56	11.0901
1067	OS01G0155500	BGIOSGA002819		4.8812	5.8373	5.3449	3.0812	2	4.0875
1068	OS06G0160800			2	2.5444	2.9557	4.9953	4.3689	5.6147
1069	OS01G0788400	BGIOSGA004591		8.6915	10.1523	10.3501	7.6546	6.5478	8.7177
1070	OS11G0649600	BGIOSGA005050		3.4065	5.8139	6.7335	5.6999	6.1425	7.7814
1071	OS03G0808500			4.0236	5.2794	4.3199	6.973	6.9513	7.2946
1072	OS02G0448000	BGIOSGA008129		2	3.9926	5.1677	5.6366	4.8576	6
1073	OS08G0469500	BGIOSGA026836		8.1697	7.7837	7.7318	5.3113	7.2664	4.7005
1074	OS10G0204400	BGIOSGA032182		3.7478	4.2225	5.4101	2	2	2
1075	OS06G0526100	BGIOSGA023024		5.3502	5.059	3.1206	2	3.7412	2
1076	OS03G0143100	BGIOSGA011836		7.2219	5.8828	6.5138	3.2599	5.577	4.3219
1077	OS11G0112200			5.5081	5.9698	5.5613	2.355	3.3573	3.9069
1078	OS01G0584900	BGIOSGA003851		2	5.059	4.6247	2	2	4.0875
1079	OS02G0198500	BGIOSGA006939		3.2721	5.1363	5.2766	2	3.95	5.858
1080	OS01G0183300	BGIOSGA002244		5.055	4.4813	2	2	4.6338	4.9542
1081	OS03G0852800	BGIOSGA013962		4.391	5.9485	6.5719	4.2944	2.8327	6.2668
1082	OS09G0332300			3.2721	3.907	5.9158	2	2	3.4594
1083	OS03G0859900	BGIOSGA013992		6.5775	7.5776	7.1317	9.596	9.371	9.9944
1084	OS03G0279200	BGIOSGA010990		12.2991	11.589	11.2522	8.888	10.8074	8.7977
1085	OS02G0582600	BGIOSGA006169		3.1238	4.7506	5.5027	2	3.3573	5.585
1086	OS09G0570800	BGIOSGA031310		2.5575	4.2225	2.5556	5.7605	5.1812	5.5236
1087	OS05G0438700	BGIOSGA017977		11.1586	10.5702	10.2612	8.0073	9.8559	7.585
1088	OS05G0338900			4.8812	5.9485	5.4101	2	5.0513	5.7279
1089	OS07G0687100	BGIOSGA023691		4.255	6.307	6.2185	6.9471	7.7508	8.4137
1090	OS01G0116900			4.1819	5.4403	6.4838	3.562	2.3338	4.4595
1091	OS03G0123800	BGIOSGA011747		7.5971	8.4833	9.1538	5.7899	5.6386	6.5699
1092	OS07G0657400	BGIOSGA026311		4.6296	6.2386	6.9129	7.5469	7.3143	8.9629
1093	OS10G0183800	BGIOSGA032211		2	2	2	4.2099	3.2027	5.4595
1094	OS01G0705750			8.3966	9.5964	10.1748	6.6433	8.7125	6.7682
1095	OS12G0510750	BGIOSGA036115		2.5575	4.7006	2.9557	5.6039	6.2252	4.7005
1096	OS05G0370000			3.8457	5.5573	6.0239	2	5.0052	4.7005
1097	OS09G0419200	BGIOSGA029755		5.5081	6.0518	6.0851	7.6141	8.0348	9.2456
1098	OS01G0879300			2.9586	3.907	5.1677	6.934	5.4104	6.0661
1099	OS09G0488600	BGIOSGA031009		6.7892	6.6608	5.4725	5.0929	5.6386	2.8074
1100	OS08G0387400	BGIOSGA028602		2	2.755	3.5256	5.0449	5.8091	4.5236
1101	OS06G0637400	BGIOSGA023327		5.1729	6.8674	6.7078	3.0812	4.5074	4.585
1102	OS01G0931200	BGIOSGA000193		8.4325	8.1892	7.3959	4.6554	7.2664	5.9069
1103	OS04G0227500	BGIOSGA014011		4.9267	7.6843	8.1544	8.1892	7.7647	9.1972
1104	OS06G0681600	BGIOSGA023477		6.1105	8.129	7.9338	8.5868	9.4331	10.3321
1105	OS06G0211700	BGIOSGA021692		2	3.816	5.5613	4.0245	4.8576	6
1106	OS01G0963800	BGIOSGA005237		7.9059	7.2354	6.5138	4.9953	6.1845	4
1107	OS03G0113000	BGIOSGA011585		3.2721	4.7506	5.9816	5.1842	5.5127	7.6367
1108	OS12G0454800			2.9586	4.0734	4.9656	5.3902	5.9854	7.0553
1109	OS03G0609500	BGIOSGA010258		2.5575	5.5	4.0192	5.9285	6.1425	6
1110	OS02G0802500	BGIOSGA005419		5.8285	7.401	7.8364	4.5901	4.8048	7.4758
1111	OS03G0183000			8.5892	9.7502	10.1186	7.5976	6.3034	9.236
1112	OS01G0556650			5.2819	6.2732	6.2895	8.3655	8.7089	8.3443
1113	OS03G0128300	BGIOSGA011535		6.2241	5.7902	4.4496	3.4189	3.4969	2.585
1114	OS01G0972000	BGIOSGA005266		5.3502	7.2266	6.2185	9.1082	8.6503	7.8329
1115	OS01G0378100			4.6296	6.3236	6.0239	7.2831	7.3516	8.858
1116	OS10G0200700	BGIOSGA012951		4.1049	5.6124	6.0851	6.4543	7.0567	8.388
1117	OS11G0570000			3.2721	5.2794	4.8761	2	2	2.585
1118	OS08G0417000			5.0954	6.307	6.4376	7.4943	7.4058	9.3354
1119	OS03G0436600	BGIOSGA012947		5.9213	6.7371	6.9463	4.1202	3.3573	5.248
1120	OS03G0140200			5.9871	7.1908	7.2432	4.2099	5.8091	8.3084
1121	OS05G0467900	BGIOSGA020012		5.0135	3.816	6.065	2	4.572	3.1699
1122	OS10G0100300	BGIOSGA040594		4.8343	4.9348	4.7807	7.4304	7.3331	7.6147
1123	OS09G0451400	BGIOSGA030879	ACO1	7.3358	7.9798	7.5843	10.5902	10.0124	9.9687
1124	OS05G0162000	BGIOSGA018760		2.3055	4.7506	3.4028	3.2599	3.0295	6.2668
1125	OS02G0556000			2	3.9926	3.4028	2	5.0513	5.2854
1126	OS04G0401100	BGIOSGA015168		4.8343	5.6913	5.6449	7.5893	6.2451	8.7039
1127	OS04G0448600	BGIOSGA015000		5.055	5.1734	3.6387	2	5.222	5.9069
1128	OS04G0651000			4.255	5.5	4.9216	2	4.2943	6.1498
1129	OS03G0830600			2	4.1499	5.4416	2	2	3.3219
1130	OS03G0624600	BGIOSGA013151		3.5294	4.1499	5.2049	5.9547	6.6855	7.1899
1131	OS06G0628500			2	3.5026	2	3.2599	5.9125	3.3219
1132	OS12G0151750			2	2.755	4.1004	4.8906	5.2617	5.5236
1133	OS10G0536450			9.722	11.6322	11.8249	8.6199	8.5007	10.1787
1134	OS05G0375400	BGIOSGA018169		6.9073	9.4528	9.5197	7.6059	7.6195	10.5565
1135	OS06G0543400	BGIOSGA021085		6.7391	7.0876	7.2522	9.2629	9.2027	10.1612
1136	OS04G0518800			6.8612	6.3236	5.7494	3.4189	3.95	4.0875
1137	OS04G0636500	BGIOSGA017207		2	3.7189	2	2.6396	4.0441	5.6724
1138	OS07G0536300			2.5575	6.0317	5.4416	4.7179	3.6242	6.1498
1139	OS01G0923000	BGIOSGA005078		2.7719	5.4705	6.1816	3.8117	5.6082	6.3399
1140	OS01G0691200			6.5045	9.4222	7.7758	9.6571	8.6391	10.443
1141	OS01G0934100	BGIOSGA000176		8.0204	9.3871	8.522	11.207	11.2914	10.7961
1142	OS03G0372600	BGIOSGA010656		2.9586	6.45	5.6449	4.1202	4.1324	6.3923
1143	OS07G0513400	BGIOSGA025791		2	2	2.3044	4.0245	4.5074	5.248
1144	OS05G0209500	BGIOSGA019359		4.8812	7.0482	7.3716	4.2944	4.7501	7.2095
1145	OS06G0664300			7.0477	8.4907	8.3949	9.671	10.0283	11.0661
1146	OS09G0376400	BGIOSGA029867		2.3055	2	2.5556	4.4498	5.0959	4.9542
1147	OS11G0454200	BGIOSGA034051		5.3832	5.059	5.7494	7.7475	8.6541	6.3399
1148	OS08G0501700			2.5575	2	2.5556	4.8353	2	5.1293
1149	OS05G0560300	BGIOSGA017574		7.3525	8.8415	8.9469	5.6366	5.8091	7.1997
1150	OS03G0664300	BGIOSGA013261		2	2.5444	2.9557	5.6366	4.5074	4.6439
1151	OS01G0210700			2	2.2977	2.9557	4.5901	4.2943	5.585
1152	OS05G0118000	BGIOSGA019068		6.6471	6.5522	6.7958	3.0812	6.448	6.1085
1153	OS01G0865800	BGIOSGA000434		4.8812	4.2225	2	3.6923	4.2156	6.322
1154	OS01G0595201			2	2	2	4.0245	4.2156	5.2095
1155	OS04G0496300	BGIOSGA014803		9.4575	9.1469	8.8237	6.3594	7.4058	6.2854
1156	OS10G0580400	BGIOSGA037904		2	4.2225	5.8468	3.0812	5.338	4.1699
1157	OS10G0512400	BGIOSGA031565		2	3.248	2.9557	3.4189	3.2027	6.2095
1158	OS12G0120000			8.165	8.6928	8.5293	5.5361	6.8638	5.7005
1159	OS05G0493166			3.4065	6.0114	4.6786	3.0812	2	4.585
1160	OS04G0581800	BGIOSGA014496		6.0705	2.755	3.2686	2.355	2.8327	2.3219
1161	OS01G0899700	BGIOSGA000317		2	4.0734	3.2686	5.8747	3.95	5.4263
1162	OS12G0226900	BGIOSGA037177		9.9021	11.6882	12.0728	9.5257	8.2524	10.387
1163	OS04G0543000			2.5575	5.2449	4.6786	2	2	4
1164	OS08G0198300	BGIOSGA028151		4.6836	5.3459	5.724	2	3.2027	4.8074
1165	OS12G0132800	BGIOSGA034556		5.5667	7.899	7.9721	4.7179	5.4104	7.3129
1166	OS01G0601625			4.1819	4.4208	5.0084	2	2	2
1167	OS03G0338000	BGIOSGA010778		2	2	2	3.4189	2	5.4595
1168	OS12G0131400	BGIOSGA036684		2.5575	5.059	5.8468	2.6396	4.6931	5.3576
1169	OS02G0227100	BGIOSGA006846		5.6772	6.2209	7.6397	3.8117	4.1324	5.9308
1170	OS06G0249350			4.7858	3.9926	5.4101	2	2	3.8074
1171	OS01G0705200	BGIOSGA000945		5.8987	6.9339	7.207	8.4508	9.9993	7.4676
1172	OS10G0482700			2	2	2	4.4498	5.0959	3.9069
1173	OS11G0442900	BGIOSGA036871		2	2	2	5.0449	4.6931	3.3219
1174	OS03G0834050			5.9871	7.6843	7.1413	4.8906	3.8493	6
1175	OS03G0367101			2.7719	3.6148	3.933	4.5901	6.1211	6.3038
1176	OS10G0531400			2	3.816	4.5104	3.4189	2	5.585
1177	OS01G0784200			4.4544	5.7661	5.7744	3.8117	2	4.7005
1178	OS10G0104900			10.6312	9.9573	9.4689	7.4116	9.2405	7.1086
1179	OS01G0843800	BGIOSGA000506		2	3.3809	2	3.2599	4.6338	5.5236
1180	OS03G0216800			4.5152	6.5662	6.3068	8.4646	6.2252	7.9887
1181	OS03G0236200	BGIOSGA012193		7.2219	7.2528	6.9016	9.7196	9.9084	9.3859
1182	OS04G0521600	BGIOSGA016773		5.5667	5.8828	5.2049	4.7179	4.1324	2
1183	OS04G0405300	BGIOSGA015151		3.6427	4.6488	6.6414	4.4498	3.0295	6.1898
1184	OS02G0543300			2	4.2225	4.2504	6.0057	4.6931	5.6147
1185	OS02G0538700	BGIOSGA006301		8.3763	9.8723	9.3452	11.0863	11.222	12.2171
1186	OS04G0547600	BGIOSGA016874		3.9374	5.7416	4.9656	7.2518	7.2857	7.1498
1187	OS12G0566600	BGIOSGA037613		3.2721	2	3.1206	2	4.6338	5.4919
1188	OS10G0163370			2	5.1363	5.1295	4.1202	2.8327	5.4263
1189	OS06G0575100			2	2	2	5.3902	3.8493	3.8074
1190	OS10G0360175			4.0236	4.7006	5.4416	2	2	3.585
1191	OS07G0516700	BGIOSGA025808		2.3055	2.2977	4.9656	5.0449	4.2943	5.4263
1192	OS01G0223200	BGIOSGA002101		5.4778	7.4396	7.5772	8.527	8.2961	9.6795
1193	OS02G0221300			2	3.9926	3.6387	5.501	4.8048	5.8329
1194	OS01G0677900	BGIOSGA004197		4.8343	5.5	5.4725	3.0812	2	4.4595
1195	OS08G0260400	BGIOSGA028319		3.5294	7.1634	4.6786	3.922	3.4969	3.8074
1196	OS11G0142800	BGIOSGA034777		2	2	2	5.1842	2.6047	4.3923
1197	OS03G0356526			2	4.7006	4.2504	5.6039	4.2943	6
1198	OS03G0191900	BGIOSGA011298		3.9374	5.5573	6.3238	6.7667	7.9092	7.2574
1199	OS01G0195300	BGIOSGA002204		2.5575	3.1016	2	5.3902	4.9577	4.6439
1200	OS02G0578000			4.7356	3.816	4.7306	2	2	5.0875
1201	OS07G0175500	BGIOSGA025240		4.391	6.0912	5.0084	7.0233	7.3516	7.9887
1202	OS07G0575700			2.5575	5.7902	5.9816	3.562	5.0959	5.7005
1203	OS01G0722300	BGIOSGA004364		2.3055	4.7989	5.2766	3.2599	2	4.7549
1204	OS07G0130100	BGIOSGA024885		4.7356	5.2449	5.3449	2.6396	2	3.7005
1205	OS05G0187500	BGIOSGA019303		7.1943	6.5662	6.1049	3.4189	5.7545	4.4595
1206	OS01G0137400			3.4065	2.2977	5.6449	2	2.6047	2
1207	OS01G0136700			5.1347	5.8828	6.6948	3.2599	3.2027	4.7005
1208	OS11G0120200	BGIOSGA036744		8.0152	7.6779	7.5843	4.8353	6.5795	5
1209	OS03G0135200			11.5339	11.1996	11.1652	10.6793	11.0067	7.7549
1210	OS11G0249400			2	3.1016	2.7695	4.6554	2.8327	5.7549
1211	OS06G0170866	BGIOSGA021825		2	2	3.2686	5.1393	3.0295	5.0444
1212	OS07G0646500			4.9707	5.5573	4.9216	2	4.5074	2.8074
1213	OS01G0384800	BGIOSGA003576		6.2777	8.5448	7.33	9.596	9.7776	9.3061
1214	OS07G0643400	BGIOSGA023826		4.3246	3.3809	6.065	2.8772	2	3.3219
1215	OS01G0718000	BGIOSGA000908		2.7719	5.4705	4.9216	2.6396	4.8576	5.9542
1216	OS05G0568800	BGIOSGA020386		2.9586	5.059	4.8292	4.6554	5.7264	7.2288
1217	OS03G0772600	BGIOSGA013639		2.5575	5.2794	5.0902	3.2599	2.3338	5.248
1218	OS09G0421800	BGIOSGA029745		6.3123	5.0982	3.5256	2.6396	5.338	3.4594
1219	OS03G0366800	BGIOSGA010674		4.391	5.1363	4.8761	2	3.95	2
1220	OS07G0635300	BGIOSGA026211		4.0236	4.3577	5.0902	2	2.8327	5.7549
1221	OS10G0464800	BGIOSGA031738		2	3.6148	2	4.8353	4.8576	4.858
1222	OS02G0768300	BGIOSGA005539		4.8343	4.1499	2.5556	5.1393	6.7	5.5546
1223	OS03G0228200	BGIOSGA011181		2	2.2977	2	4.5901	4.3689	4.9069
1224	OS02G0543200	BGIOSGA008391		5.2102	6.2902	7.1509	3.2599	6.1845	6.6582
1225	OS03G0830200	BGIOSGA009517		3.8457	5.2794	5.2412	4.0245	2	2.3219
1226	OS01G0118700	BGIOSGA002505		7.48	8.7946	9.1633	6.2788	5.7264	8.3794
1227	OS01G0761500	BGIOSGA000778		3.6427	5.1734	4.5687	6.5433	7.2566	6.6147
1228	OS10G0390000			5.3502	6.0114	5.7744	8.0197	7.6939	8.7415
1229	OS09G0572900			6.13	8.3957	8.6691	6.3397	5.2617	7.9248
1230	OS03G0692100	BGIOSGA013367		4.6836	5.8828	5.6718	4.9953	4.572	2
1231	OS02G0623766			2	3.3809	2.3044	2	4.2156	5.4263
1232	OS05G0204600	BGIOSGA019342		4.6296	5.6124	2.7695	3.6923	5.0513	6.7005
1233	OS03G0231600	BGIOSGA012177		4.3246	6.8097	6.6816	4.8906	3.8493	6.9658
1234	OS09G0456800			2	3.1016	5.0499	3.8117	4.1324	5.9308
1235	OS02G0822900			5.3164	6.538	6.7712	3.562	4.7501	3.585
1236	OS11G0637200	BGIOSGA033660		2.3055	2.9387	3.933	3.8117	5.1392	6.0875
1237	OS02G0623300			5.4778	6.5801	7.4969	3.562	5.3746	6.7682
1238	OS11G0661600	BGIOSGA035661		6.3294	7.1069	6.8555	8.7226	9.0776	9.7616
1239	OS03G0357500			7.1374	9.5335	8.7719	9.6208	8.9066	11.403
1240	OS03G0179400			3.4065	3.7189	4.1774	5.1842	5.0513	7.2384
1241	OS08G0101800	BGIOSGA027832		2.7719	4.9348	6.3238	5.9285	5.6685	6.5546
1242	OS09G0360500	BGIOSGA029906		7.1374	7.0077	6.614	9.2285	9.1051	9.8486
1243	OS01G0963000	BGIOSGA005232		7.5027	9.3079	9.0528	6.4543	5.8873	8.3038
1244	OS03G0642300			3.6427	3.3809	2.5556	4.7778	5.9854	5.8074
1245	OS09G0420300	BGIOSGA029754		4.8812	5.5573	6.6278	7.3036	7.5329	8.697
1246	OS04G0405900			5.7548	7.6779	8.3374	4.5901	5.9854	7.17
1247	OS02G0617000			2	2	2	3.562	5.0959	4.4595
1248	OS01G0242200			5.5377	5.1363	3.8415	2.6396	4.3689	2
1249	OS07G0476900	BGIOSGA025682		3.8457	4.7506	2.3044	4.7778	5.4794	6.322
1250	OS01G0827300			5.7294	8.1337	8.0094	8.6603	8.8685	9.8811
1251	OS01G0910900			2	2	3.8415	2	2	5.248
1252	OS01G0852400	BGIOSGA000476		11.3355	10.1981	9.9925	8.4691	9.7359	7.4009
1253	OS03G0710000	BGIOSGA013426		7.7691	8.3759	7.9503	10.953	10.3402	10.1861
1254	OS09G0497900	BGIOSGA029508		3.2721	2	4.4496	2	2	5.1293
1255	OS03G0741525			2	4.7989	4.8292	2	2	2.8074
1256	OS02G0228300	BGIOSGA006839		7.8888	10.0637	10.0319	7.0839	7.6939	10.0127
1257	OS12G0150200	BGIOSGA036628		3.1238	5.7416	5.9158	3.0812	2.8327	4.0875
1258	OS01G0214600			4.6296	6.185	5.0902	8.0625	7.1964	7.5392
1259	OS05G0247800	BGIOSGA019479		2.9586	5.6913	4.3862	2	3.7412	2.3219
1260	OS12G0190400			2.9586	4.4813	5.4101	3.922	2	2
1261	OS09G0444900			4.0236	4.8456	4.5687	2	2	2
1262	OS03G0760500	BGIOSGA013606		2	3.1016	5.2412	5.6686	4.3689	4.7005
1263	OS06G0564700			4.3246	6.5662	6.6001	4.9439	3.2027	6.1898
1264	OS03G0766800	BGIOSGA013629		7.59	8.6992	7.9283	10.8831	10.3881	10.1421
1265	OS02G0191000			3.2721	5.1363	5.5323	6.7667	6.3593	7.0224
1266	OS04G0578300			2	2.9387	2	3.6923	4.572	5.3923
1267	OS02G0246900	BGIOSGA007884		4.6296	3.5026	3.7437	6.1026	5.6685	7
1268	OS04G0481500			5.7548	4.7006	3.4028	2	4.0441	2.585
1269	OS05G0322900	BGIOSGA019621		8.3804	10.6357	10.6534	7.89	7.8388	7.8765
1270	OS01G0512700	BGIOSGA003627		2	2	3.4028	2	3.7412	5.4263
1271	OS11G0155900	BGIOSGA034470		9.1453	8.498	8.2643	6.5941	7.7508	5.3923
1272	OS02G0289000			3.7478	5.5289	4.7306	7.1647	6.6708	7.0224
1273	OS03G0180100			3.2721	2	3.8415	5.2278	5.4794	5.2095
1274	OS03G0244950	BGIOSGA011126		3.9374	5.8139	6.1245	7.512	7.0791	7.5699
1275	OS03G0664650			2	3.7189	2.9557	5.1842	3.8493	5.7279
1276	OS11G0695000			2.5575	4.8456	5.0902	2	2	3.3219
1277	OS10G0577500	BGIOSGA031333		3.9374	5.0188	5.5897	6.3197	7.2857	7.5469
1278	OS08G0356500			4.255	5.5573	6.655	3.0812	4.6931	6.4919
1279	OS01G0736500	BGIOSGA001432		2	4.7989	4.8292	2	2	3
1280	OS01G0813350			2.7719	4.4813	4.3862	6.1026	6.205	6.1085
1281	OS07G0251301	BGIOSGA024518		2	2	3.2686	4.5216	4.9577	4.858
1282	OS03G0134900	BGIOSGA011507		14.1468	13.5593	13.5297	12.2119	12.8571	10.3049
1283	OS03G0703300	BGIOSGA009964		4.7356	5.6392	6.8319	7.3537	8.1766	5
1284	OS10G0463200			3.8457	5.8828	5.2766	6.7216	7.1228	7.5999
1285	OS11G0694100			2	2	2	3.6923	3.7412	5.3576
1286	OS12G0635700	BGIOSGA035767		3.8457	6.1482	5.8932	2.6396	3.95	5.3576
1287	OS05G0409500	BGIOSGA018063		5.2102	4.0734	3.1206	2	2	4.7549
1288	OS10G0328700			2	2	2	5.3113	3.95	3.585
1289	OS01G0135700	BGIOSGA002446		7.3273	7.401	7.4894	10.191	10.0944	9.2408
1290	OS07G0142600	BGIOSGA025133		3.4065	4.7006	6.1438	6.4725	6.3955	7.0875
1291	OS12G0580600	BGIOSGA037674		7.4256	6.7859	6.6001	5.3902	5.0052	3.7005
1292	OS08G0108300	BGIOSGA027781		4.5735	4.4813	4.4496	6.8246	6.4821	7.5078
1293	OS03G0668100			2	2	3.5256	5.501	4.2943	4.0875
1294	OS03G0108300	BGIOSGA011601		9.2827	10.1523	10.2026	11.956	12.1211	12.7347
1295	OS05G0190300	BGIOSGA018662		10.1097	10.6088	10.5906	12.3943	12.2842	13.6315
1296	OS12G0507400	BGIOSGA036127		3.1238	5.5289	5.8231	5.8187	6.5951	7.0981
1297	OS01G0541800	BGIOSGA003705		3.2721	4.4813	6.7836	4.7179	5.222	6.7682
1298	OS09G0572500	BGIOSGA031315		2	2.755	4.3862	3.0812	5.8873	3.8074
1299	OS08G0205800			5.3832	8.0514	7.854	9.1931	8.9976	8.362
1300	OS01G0112000	BGIOSGA002634		6.0705	8.1384	8.6524	5.3902	5.6386	7.4009
1301	OS01G0311600	BGIOSGA001798		2	2.5444	2	2	2	5.4263
1302	OS06G0559400	BGIOSGA023090		5.3502	7.5139	7.9058	5.3113	4.572	7
1303	OS06G0593200			4.0236	3.6148	2.5556	3.4189	4.0441	6.6147
1304	OS01G0124401			11.1334	12.5915	13.0335	10.034	9.6012	11.7789
1305	OS03G0135700	BGIOSGA011499		6.6334	6.307	5.8932	4.2099	6.448	3.3219
1306	OS01G0597600	BGIOSGA003912		2	5.5851	3.6387	4.2099	3.3573	2
1307	OS01G0800500	BGIOSGA004621		2.3055	5.2794	5.5027	5.6366	5.4104	6.1085
1308	OS02G0756200	BGIOSGA005593		3.1238	4.8456	4.8292	5.9285	7.2664	5.2854
1309	OS10G0462600			4.0236	5.8139	5.5897	2	4.3689	4.0875
1310	OS10G0434000	BGIOSGA033002		2	2	2	3.4189	4.8576	4.7005
1311	OS02G0219050	BGIOSGA006864		2.5575	5.059	3.2686	6.1934	4.6931	5.4263
1312	OS03G0361100			4.255	5.0982	3.2686	2	2	4.8074
1313	OS08G0152366			4.0236	6.1294	5.9381	7.5469	5.6082	7.7415
1314	OS04G0525100	BGIOSGA014685		4.7356	6.3723	6.655	3.4189	3.6242	5.5236
1315	OS01G0686650			2.7719	3.248	4.6247	6.1934	4.572	5.8827
1316	OS03G0265900	BGIOSGA011050		5.4154	7.7837	8.5727	8.6158	8.0059	9.3794
1317	OS04G0574500	BGIOSGA016961		5.2465	4.7006	2	2	4.0441	3.9069
1318	OS04G0407800	BGIOSGA016341		3.2721	4.4813	5.2412	2	2	4.3923
1319	OS05G0484000	BGIOSGA017842		3.7478	7.0482	6.7207	6.2367	5.5127	7.5623
1320	OS09G0400700	BGIOSGA030726		3.2721	4.7989	5.2412	2	3.7412	5.6147
1321	OS07G0150901	BGIOSGA024812		2.5575	4.5951	5.724	2.8772	3.7412	5.6724
1322	OS01G0922000			3.5294	3.5026	2	5.5361	5.4794	4.585
1323	OS10G0123900	BGIOSGA032360		2	2	2	4.8353	4.0441	4.4595
1324	OS09G0557900	BGIOSGA031250		9.7851	9.1996	8.3582	6.9601	8.9003	6.2668
1325	OS11G0691100			6.5194	7.5066	7.1978	5.5704	3.8493	6.9658
1326	OS11G0210201	BGIOSGA034313		5.0135	5.9485	5.2766	2	4.4398	4.2479
1327	OS07G0174400			3.1238	5.0982	5.0499	5.8187	6.2842	7.1086
1328	OS06G0610350			3.8457	5.059	5.1295	2	2.3338	4.5236
1329	OS11G0523110	BGIOSGA035354		2	3.9926	2	2.355	4.6338	4.9542
1330	OS07G0686600	BGIOSGA026421		3.7478	2.5444	3.1206	5.9805	5.4104	4.9542
1331	OS07G0104100			7.1849	8.3559	7.719	9.3931	9.927	10.7254
1332	OS11G0618850			4.6296	5.1363	6.0446	4.0245	2	4.0875
1333	OS02G0704000	BGIOSGA005777		5.1729	6.2386	6.3238	3.0812	3.6242	4.1699
1334	OS05G0562800			2	4.3577	3.933	2	3.6242	5.4595
1335	OS02G0721000	BGIOSGA008946		7.8481	9.9141	9.8248	10.6253	10.9494	11.8596
1336	OS06G0627500			3.8457	5.0982	5.3112	2	4.572	5.7549
1337	OS06G0517700			4.5152	6.0518	5.2049	2	4.3689	4.0875
1338	OS03G0826800	BGIOSGA009524		7.2579	9.0177	9.9005	6.3197	7.3143	8.9159
1339	OS08G0105901			2.3055	2	2.7695	5.0449	3.8493	5.0875
1340	OS01G0895000	BGIOSGA000335		4.0236	4.4208	5.2049	2	2.6047	2
1341	OS11G0154500	BGIOSGA034823		2	3.6148	2	5.6686	3.7412	3.4594
1342	OS04G0346800	BGIOSGA016159		4.1049	5.313	4.8761	7.7248	6.1845	7
1343	OS04G0662600			2	2.5444	2.7695	3.6923	4.572	5.585
1344	OS07G0601600			4.9707	7.4993	7.7571	8.1782	7.6793	9.0057
1345	OS04G0688300			9.1879	11.4038	11.4714	8.238	8.8028	9.6074
1346	OS11G0655900	BGIOSGA035642		2.5575	5.6392	4.5687	5.9547	5.3746	6.2668
1347	OS04G0474500	BGIOSGA014896		3.5294	4.9348	5.0499	6.1712	5.1812	7.5699
1348	OS04G0487400	BGIOSGA014836		4.1049	5.7167	5.2766	2	3.6242	3.3219
1349	OS09G0132200	BGIOSGA030320		2.7719	2	2	3.0812	3.8493	5.585
1350	OS05G0475700	BGIOSGA020043		2	4.8456	2.5556	2	3.8493	4.9069
1351	OS05G0468500	BGIOSGA017887		2	2	2	3.8117	4.7501	4.6439
1352	OS08G0162600	BGIOSGA028037		5.8523	4.8456	3.7437	7.2623	6.8245	6.7415
1353	OS07G0516400	BGIOSGA025805		2	2	2	5.1842	3.95	3.8074
1354	OS11G0427800	BGIOSGA035187		5.8523	7.2871	8.2286	5.8187	4.2943	6.4595
1355	OS10G0150600	BGIOSGA032537		12.6959	12.9568	13.1833	15.6588	14.9579	15.4788
1356	OS05G0374200	BGIOSGA019749		5.5951	6.0317	6.1628	4.2099	2.6047	4.6439
1357	OS03G0109000	BGIOSGA011685		2.3055	2.5444	2	3.0812	3.4969	5.7279
1358	OS04G0497200			9.0839	9.8381	10.2457	7.06	7.0791	8.5078
1359	OS10G0503800			6.0501	7.2786	7.8599	9.1793	8.7858	9.7126
1360	OS01G0218100	BGIOSGA003013		2.7719	3.248	5.4101	2	2	4.3219
1361	OS10G0555900	BGIOSGA031427		9.2065	10.1465	10.2951	11.8782	11.8459	12.7975
1362	OS04G0492800	BGIOSGA016668		6.1684	6.34	6.4532	8.6483	8.7125	8.9716
1363	OS04G0447950			3.4065	2.9387	3.1206	5.465	5.8617	5.4595
1364	OS01G0584032			3.1238	2.9387	2.5556	5.1842	5.222	5.5236
1365	OS01G0849000			2.5575	5.313	4.8761	5.1393	5.9125	6.4919
1366	OS12G0114000			3.4065	5.4403	2.3044	5.8747	4.6338	5.0875
1367	OS01G0240700	BGIOSGA003115		4.391	5.5851	5.6981	2	3.95	4.7005
1368	OS12G0480100	BGIOSGA037390		5.2102	3.816	4.9216	6.9984	7.2953	6.443
1369	OS03G0795300	BGIOSGA009652		2	4.4208	2	4.2099	5.1812	2.8074
1370	OS06G0651200	BGIOSGA023379		4.1819	3.907	6.0029	6.7368	7.2664	5.4919
1371	OS06G0506200			8.7176	9.9915	10.0752	11.5561	11.5013	12.4092
1372	OS01G0719300	BGIOSGA004346		9.0764	10.7461	10.5782	7.7248	7.8967	8.1447
1373	OS03G0255900			2	4.8909	2.9557	3.0812	2	5.0444
1374	OS09G0466400	BGIOSGA029617	ZHD1	6.9846	6.7738	7.1885	3.562	5.577	5.9542
1375	OS05G0319875			4.391	4.7989	4.1004	2	2	2
1376	OS06G0229800			2.3055	5.6392	5.6718	4.2944	5.0052	5.858
1377	OS04G0368800			2.5575	4.9348	4.5687	2	3.2027	5.248
1378	OS10G0423300			2	2	2	4.5901	4.6338	4.0875
1379	OS06G0591400	BGIOSGA023183		3.4065	5.0188	4.5104	2.355	4.2156	6.2854
1380	OS08G0171700	BGIOSGA027576		2	4.2225	2.7695	2.355	4.8048	5.1699
1381	OS05G0192500	BGIOSGA018659		2	2.5444	4.1004	5.3513	3.95	5.1293
1382	OS03G0807900	BGIOSGA013787		5.0135	4.2917	5.6449	2.8772	5.9125	2.8074
1383	OS08G0560300	BGIOSGA026486		5.4778	7.0779	6.9016	7.9884	8.509	9.29
1384	OS01G0865400			4.1049	5.4403	6.5138	2.6396	3.8493	4.1699
1385	OS06G0152600	BGIOSGA021894		6.2421	7.9798	8.1158	9.0607	8.5416	10.3253
1386	OS08G0193500	BGIOSGA027509		3.1238	2	2	5.3513	4.5074	3.1699
1387	OS02G0133200	BGIOSGA007180		2.5575	4.7989	3.1206	3.8117	5.782	5.7005
1388	OS02G0664400			2.3055	3.7189	2	4.8353	5.1812	4.585
1389	OS01G0928700	BGIOSGA000201		4.7356	4.8456	5.3112	2	3.4969	2.585
1390	OS04G0228100	BGIOSGA009369		8.0152	7.3206	7.1413	5.2702	6.5795	4.4595
1391	OS04G0419100	BGIOSGA016391		4.5735	5.9698	6.2895	5.0449	2.8327	6.322
1392	OS08G0496600	BGIOSGA026741		5.8987	4.8456	4.5687	2	3.95	3.3219
1393	OS07G0605400			4.7858	6.5939	6.6816	3.4189	4.1324	4.3923
1394	OS02G0528000			2.3055	4.7989	5.2766	3.6923	2	2.8074
1395	OS04G0674700			7.3855	8.9551	9.1177	6.1026	5.9854	7.2946
1396	OS06G0703600	BGIOSGA020576		2	2.9387	3.1206	4.1202	5.5127	5.0444
1397	OS12G0569900	BGIOSGA037627		7.7629	7.432	7.3468	4.7179	6.3775	4.858
1398	OS04G0461600	BGIOSGA014958		2.7719	6.185	6.3899	5.501	5.5452	6.0875
1399	OS05G0552800	BGIOSGA017604		3.5294	6.3562	4.9656	7.3537	6.3409	6.17
1400	OS04G0149400			3.7478	7.2441	7.3045	6.7063	5.8091	5.585
1401	OS01G0697700	BGIOSGA000964		2	4.9348	3.8415	4.9439	2	4.0875
1402	OS03G0189100	BGIOSGA012018		4.3246	6.0518	5.0499	7.0109	7.4665	7.5699
1403	OS03G0813700	BGIOSGA013809		2	2.9387	2	4.0245	3.2027	5.5236
1404	OS05G0369300			3.2721	5.6655	6.0851	3.6923	3.0295	5.3923
1405	OS01G0548600			6.0501	7.1634	7.0108	4.4498	3.8493	5.8329
1406	OS12G0530000	BGIOSGA036075		9.4671	9.0678	8.6824	6.0057	8.0059	6.8827
1407	OS06G0542300	BGIOSGA021088		2.3055	5.2449	4.6247	3.562	2	4.6439
1408	OS07G0663500	BGIOSGA026329		4.1049	5.6124	5.5613	2	4.3689	4.9542
1409	OS02G0607000	BGIOSGA006082		2	2	2	3.8117	3.95	5.1293
1410	OS10G0196000			6.7004	6.6608	6.9572	9.0935	8.8458	9.5737
1411	OS03G0588400	BGIOSGA013036		2	3.1016	2	4.9953	4.4398	4.585
1412	OS04G0584201			4.1049	4.5393	5.5027	2	2.3338	4
1413	OS02G0780200	BGIOSGA005488		5.2819	5.5573	7.6996	4.8906	6.5637	8.1345
1414	OS05G0567600	BGIOSGA020378		5.4154	6.3236	5.8702	8.0982	8.0688	8.5392
1415	OS01G0720500	BGIOSGA004351		5.5667	6.621	4.1774	6.6271	7.6497	7.6795
1416	OS06G0285400	BGIOSGA022709		8.7746	8.1617	7.7942	6.6593	7.8583	5.0444
1417	OS06G0316300			3.7478	2	2.5556	2	4.4398	5.1699
1418	OS01G0205600	BGIOSGA002968		3.5294	5.1363	5.5027	2	4.2943	5.248
1419	OS03G0332201			3.8457	4.1499	3.7437	6.079	6.0549	6.7549
1420	OS03G0733600	BGIOSGA009861		7.7248	7.1165	5.6981	4.5216	5.577	4.4595
1421	OS10G0394000	BGIOSGA032857		2.9586	4.2225	4.9216	2	2.6047	5.2854
1422	OS12G0139400	BGIOSGA036967	RR10	7.9561	7.7411	7.4969	10.8729	9.6431	9.4137
1423	OS01G0567600	BGIOSGA001386		2	3.7189	2	3.922	5.4794	4
1424	OS04G0438900	BGIOSGA015046		2	2.5444	2	4.2944	3.8493	5.2095
1425	OS01G0638600	BGIOSGA004075		3.7478	2.2977	2.3044	4.8353	4.2943	5.5546
1426	OS03G0295866			2.5575	5.1734	4.7306	5.465	2.8327	5.4919
1427	OS10G0145000	BGIOSGA032294		4.0236	5.8373	3.8415	5.7605	3.2027	2.585
1428	OS10G0465700	BGIOSGA033092		2	3.248	4.0192	3.922	4.6338	5.9773
1429	OS06G0273200	BGIOSGA022677		5.447	5.2096	4.5104	2	3.2027	4.8074
1430	OS11G0703500	BGIOSGA035734		2	2	3.1206	5.3113	3.0295	4.4595
1431	OS05G0156900	BGIOSGA018774		2	3.816	4.5687	3.4189	5.5127	2.3219
1432	OS02G0511400			2.5575	3.9926	5.1677	2	2	2
1433	OS01G0930400			3.8457	6.7121	6.7712	5.5704	3.7412	5
1434	OS08G0535800	BGIOSGA029063		8.8996	10.4814	10.9843	7.9302	8.0965	10.4471
1435	OS10G0105900	BGIOSGA032401		2	3.6148	5.3112	2	2	2.585
1436	OS12G0427450	BGIOSGA037314		2	2	2	5.1393	3.8493	3.8074
1437	OS09G0532000	BGIOSGA029383	SGR	6.5487	8.8501	8.9551	5.501	7.4234	7.3751
1438	OS01G0595001			2	2	2	2	5.1392	3.7005
1439	OS01G0880800	BGIOSGA004922		3.2721	3.6148	2	2	3.3573	5.6147
1440	OS01G0940800	BGIOSGA005143		2	3.1016	4.3199	2	3.4969	5.3923
1441	OS01G0864300	BGIOSGA000441		3.5294	4.8909	4.4496	2	2	2
1442	OS08G0117700	BGIOSGA027890		8.1838	7.605	7.0725	4.7179	6.641	5.3576
1443	OS01G0602433			6.2777	6.5093	6.5285	3.2599	4.5074	4.9542
1444	OS02G0677300	BGIOSGA008804	DREB1G	2	2.755	2	4.6554	5.0052	2.585
1445	OS02G0729100	BGIOSGA008974		3.8457	5.0982	4.6247	2	2.8327	2
1446	OS03G0848700			2.5575	2	4.5104	4.0245	5.0052	2
1447	OS06G0594400	BGIOSGA023192		2	3.7189	3.7437	4.4498	5.577	5.4595
1448	OS06G0138400	BGIOSGA022264		2	3.816	2	3.922	4.6338	5.1699
1449	OS04G0490500			3.5294	4.7989	5.9816	5.7605	3.8493	6.9658
1450	OS12G0117100	BGIOSGA036891		2	2.9387	3.933	4.3742	4.8048	5.7005
1451	OS01G0712800	BGIOSGA004321		2	2.9387	3.5256	5.1393	2.8327	5.2854
1452	OS09G0560000	BGIOSGA029272		10.0735	9.5245	8.9551	7.5032	8.7197	6.4919
1453	OS10G0545600			6.5341	6.307	6.0851	5.9805	6.1637	3
1454	OS03G0322900			5.3164	4.4813	5.7989	7.4021	8.0519	6.2854
1455	OS03G0416300	BGIOSGA010530		9.0535	8.5448	8.1207	6.055	7.6271	5.8329
1456	OS07G0257200	BGIOSGA024510		8.2389	7.9101	7.6329	9.9583	9.7324	10.9234
1457	OS01G0765900	BGIOSGA004512		2	2.755	3.6387	5.5361	4.0441	4.9542
1458	OS10G0191300	BGIOSGA032644		2.5575	4.8456	5.8231	3.4189	4.2943	5.8827
1459	OS06G0181500	BGIOSGA021785		4.3246	2	2	4.7179	4.1324	2
1460	OS07G0683600			7.6386	8.6072	8.8296	9.968	10.1484	11.3543
1461	OS02G0188000	BGIOSGA006993		4.5735	3.6148	4.4496	2	3.2027	5.858
1462	OS06G0136600	BGIOSGA021980		5.6503	6.3882	6.3737	6.4358	5.6685	9.2192
1463	OS01G0824800	BGIOSGA004716		2	4.5951	4.7807	2	2	2.8074
1464	OS12G0282400	BGIOSGA036368		4.8812	5.0982	4.2504	2.355	3.0295	2
1465	OS02G0773600	BGIOSGA005516		6.1493	6.0716	5.7494	2.6396	5.5127	5.6147
1466	OS01G0246700			7.4413	10.0475	10.0358	7.6705	7.112	9.0168
1467	OS02G0179400	BGIOSGA007023		5.5667	4.6488	4.0192	2	3.3573	2.585
1468	OS05G0163700	BGIOSGA018751		7.4569	8.9228	9.3638	6.6751	6.1845	8.8518
1469	OS05G0577900	BGIOSGA017496		2	2.755	2.7695	2	4.6931	5
1470	OS11G0115350			5.9436	7.5066	7.9882	8.9512	8.6277	9.7482
1471	OS12G0111500			4.6836	6.465	6.406	7.3733	6.7978	8.7143
1472	OS11G0126400			4.5152	4.5393	5.2049	6.4358	7.3049	7.3837
1473	OS12G0595800	BGIOSGA037723		4.0236	6.3236	7.0002	4.9439	4.0441	6.585
1474	OS03G0236300	BGIOSGA012194		3.4065	5.313	5.4416	2.6396	4.4398	6.0875
1475	OS07G0232800			6.0084	7.3533	7.0108	4.2944	4.2156	5.6724
1476	OS10G0525800	BGIOSGA031519		5.1347	3.1016	5.2412	3.562	2.3338	5.4919
1477	OS02G0565300	BGIOSGA006232		2	4.1499	3.1206	4.9953	4.3689	5.6724
1478	OS02G0570700	BGIOSGA006215		3.4065	5.2794	4.4496	2	2	3
1479	OS01G0123900	BGIOSGA002484		8.2657	9.1586	9.5307	7.3829	5.8617	8.0279
1480	OS06G0145200	BGIOSGA022286		3.1238	4.7989	5.2049	5.0449	5.6977	7.1899
1481	OS06G0248200	BGIOSGA021533		2	3.5026	2	5.1842	3.2027	4.6439
1482	OS11G0672700	BGIOSGA035689		6.1684	4.8909	5.8702	3.562	5.222	2.8074
1483	OS06G0125200	BGIOSGA022213		4.7356	4.4208	5.8468	2	4.2943	5.248
1484	OS08G0331000	BGIOSGA027176		6.1493	6.9973	7.3797	4.4498	4.3689	6.8455
1485	OS01G0839100	BGIOSGA004768		2.3055	3.6148	5.0499	2	2	4.3923
1486	OS09G0454600	BGIOSGA030895		5.7035	6.8097	6.5861	3.562	4.0441	5.2854
1487	OS11G0128300	BGIOSGA034718	MIF1	5.5951	7.8367	8.0355	5.3902	5.3746	7.6654
1488	OS07G0649300			2	5.0188	4.0192	2	2.3338	4.2479
1489	OS01G0888600	BGIOSGA004952		6.9298	6.538	6.4219	8.9673	8.5696	9.3729
1490	OS09G0129500			5.5081	6.3236	7.1698	4.7778	3.3573	5.0444
1491	OS08G0427800			3.8457	3.7189	2.3044	4.9439	4.8576	6.1498
1492	OS01G0183500	BGIOSGA002901		2	3.1016	4.2504	3.562	5.9615	3.9069
1493	OS11G0187500			4.3246	5.5289	4.3199	2	2.6047	3
1494	OS09G0559000	BGIOSGA029278		2	2.755	2	5.2278	2	3.8074
1495	OS02G0758000	BGIOSGA009084		4.9267	3.907	6.1816	2.355	3.4969	4.7005
1496	OS01G0611300			2.5575	3.7189	3.8415	5.6999	2.8327	5.4919
1497	OS02G0753500			5.4778	6.7617	7.2161	5.0929	3.4969	5.585
1498	OS10G0149200			8.2789	8.4722	8.5183	10.7953	10.4301	11.1332
1499	OS11G0600500	BGIOSGA035536		3.7478	5.0982	5.3779	3.2599	2	2.8074
1500	OS07G0616800	BGIOSGA026140		5.2819	6.0114	5.7744	8.7896	7.4918	7.2854
1501	OS01G0758000	BGIOSGA000795		3.2721	3.1016	2	5.5361	4.9085	4.4595
1502	OS01G0893400	BGIOSGA004968		6.1872	4.4208	6.9241	7.5469	8.2376	6.3923
1503	OS02G0756850	BGIOSGA005591		5.5667	7.9427	7.7126	8.7565	8.9128	9.1086
1504	OS05G0126800	BGIOSGA018891		4.6296	6.1294	6.614	8.1947	7.2467	7.9367
1505	OS04G0480700	BGIOSGA014866		3.2721	4.8456	5.0084	2	2	3.585
1506	OS04G0468000			2.3055	3.9926	5.2766	2	2	3.3219
1507	OS05G0595100	BGIOSGA020486		8.2208	10.0991	9.8573	11.8233	11.3003	11.2028
1508	OS09G0379900	BGIOSGA029852		7.7376	9.2656	8.9303	10.9235	10.5916	11.0035
1509	OS01G0134700	BGIOSGA002720		3.5294	7.1069	6.6278	6.8104	5.9372	6.5236
1510	OS02G0288400	BGIOSGA006675		2	2.9387	2.7695	3.8117	5.577	4.585
1511	OS12G0242900			9.7665	9.0329	8.8356	6.894	8.6799	6.4263
1512	OS12G0238900			5.1347	6.4947	7.2698	5.0929	3.6242	6.4094
1513	OS09G0381400	BGIOSGA029848		2	2	2	4.2944	4.7501	2
1514	OS01G0958200	BGIOSGA005213		2	4.8909	5.9158	4.7179	3.95	4.0875
1515	OS08G0379400	BGIOSGA027051		4.1819	2	4.8292	5.6999	3.8493	5.2095
1516	OS04G0606000	BGIOSGA014397		2.5575	3.5026	5.6718	2.8772	2	4.0875
1517	OS11G0683600	BGIOSGA033565		5.7294	7.7897	6.6683	9.3787	8.3976	8.2574
1518	OS08G0443600	BGIOSGA026910		2	2.755	3.5256	4.2944	2.3338	5.4595
1519	OS03G0599000	BGIOSGA010293		3.9374	6.1667	6.5719	4.2944	3.2027	4.9069
1520	OS01G0934800	BGIOSGA000173		4.3246	5.2794	3.5256	5.847	5.2617	7.3399
1521	OS07G0674800	BGIOSGA023726		2	4.1499	3.4028	5.1393	5.6977	3.9069
1522	OS11G0207600	BGIOSGA034994		2	2.9387	3.2686	5.6999	4.2943	4.4595
1523	OS05G0476200	BGIOSGA020045	MCM3	10.6355	10.2663	9.8558	7.8487	9.2869	7.443
1524	OS06G0299300	BGIOSGA021393		7.0579	7.3206	7.4969	5.3902	6.6855	4.1699
1525	OS03G0124200	BGIOSGA011750		2.5575	5.4095	4.5104	5.0929	5.1812	6.4919
1526	OS06G0652250			2.5575	5.1734	4.9216	2	3.7412	4.585
1527	OS02G0811000	BGIOSGA005382		5.8523	6.538	5.8932	2.8772	5.9615	5.8074
1528	OS02G0730600	BGIOSGA008981		2	2	2.9557	3.922	5.3746	3.9069
1529	OS04G0307500			2	2	2	4.1202	2	4.858
1530	OS12G0225900			6.9953	7.1354	7.1413	9.2682	8.9159	9.983
1531	OS06G0213700	BGIOSGA021683		2	4.7506	4.1004	2	3.95	4.9069
1532	OS03G0750900			8.2208	7.4993	7.042	5.5704	6.6708	4.6439
1533	OS11G0198250			4.4544	6.9339	6.5138	6.6593	7.541	8.3399
1534	OS02G0177700	BGIOSGA007031		2.9586	2.755	2	4.7179	4.6338	5.2095
1535	OS01G0919600	BGIOSGA005061		6.2241	8.7337	8.75	5.9805	7.2761	8.7347
1536	OS09G0275200	BGIOSGA030411		2	2	3.1206	2	4.4398	4.858
1537	OS05G0137500	BGIOSGA018854		2.7719	3.1016	4.1774	3.922	4.7501	6.4094
1538	OS08G0277200	BGIOSGA028355		4.8343	4.2225	5.6176	2	3.4969	3
1539	OS07G0541400	BGIOSGA025888		5.3164	7.3932	7.9503	5.8747	4.8048	7.4676
1540	OS03G0720800	BGIOSGA013472		2.7719	3.9926	2	2	3.95	5.2854
1541	OS02G0153900	BGIOSGA007115		3.9374	4.6488	4.9216	2	2	4.2479
1542	OS04G0461750			4.9267	5.2096	4.3862	2	3.3573	2.585
1543	OS02G0556800	BGIOSGA006257		4.3246	4.2917	5.7494	2	5.0513	5.0875
1544	OS06G0127800	BGIOSGA022020		7.8657	7.2266	6.9789	5.6686	5.9615	4.2479
1545	OS02G0828100			2.9586	5.0188	5.0084	6.3789	5.5127	6.585
1546	OS01G0149900	BGIOSGA002388		5.8757	5.9269	6.3899	8.0443	7.9823	8.9687
1547	OS03G0297900			2.9586	4.2225	4.9656	6.0057	5.8617	6.4094
1548	OS03G0162200	BGIOSGA011918		9.6323	9.345	8.9496	7.0357	8.102	6.4094
1549	OS05G0519300	BGIOSGA017717		2.5575	4.6488	4.3862	2.8772	5.6977	5.4595
1550	OS03G0371600	BGIOSGA012725		6.1105	5.2096	6.3238	3.0812	5.9125	4
1551	OS05G0577500	BGIOSGA017499		3.6427	4.8456	4.9656	5.9805	6.4651	7.2762
1552	OS10G0488400			2	2	2	2	3.6242	5.0875
1553	OS05G0153132			2	3.1016	2	3.562	5.5127	3.585
1554	OS03G0644600	BGIOSGA010150		3.8457	3.816	4.2504	2	2	5.2854
1555	OS04G0330200	BGIOSGA015342		3.5294	4.7506	4.3862	2.355	2	5.1699
1556	OS04G0643800	BGIOSGA017231		2.9586	4.0734	2	4.9439	5.1812	5.0444
1557	OS02G0244000			4.4544	5.4403	5.2412	2	3.2027	3.9069
1558	OS03G0193600	BGIOSGA012036		2	2	2	5.2278	3.6242	3.3219
1559	OS04G0493100	BGIOSGA014810		7.0681	7.9798	8.3582	5.0929	5.6386	7.4263
1560	OS03G0232200	BGIOSGA011170		9.1332	8.3356	7.5913	6.0057	7.9764	5.8827
1561	OS11G0587000	BGIOSGA033679		4.9267	5.5	4.3199	7.6059	6.5478	7.1599
1562	OS09G0445600	BGIOSGA030858		5.4778	4.0734	6.2366	6.5941	7.9764	5.6147
1563	OS08G0434100	BGIOSGA028722		5.4778	7.5283	7.4742	6.8246	5.9125	9.1033
1564	OS01G0935200	BGIOSGA000169		5.5667	4.9774	4.2504	2	4.8048	3.3219
1565	OS02G0569000	BGIOSGA008463		2.5575	5.3459	4.8292	2	3.3573	3.1699
1566	OS11G0211800	BGIOSGA038243		8.5821	9.1678	9.5651	7.0109	8.1074	6.17
1567	OS04G0460050			5.7798	5.2096	4.1004	2	3.95	4.2479
1568	OS06G0698802			2	4.6488	4.5104	2	2	2.3219
1569	OS02G0327500	BGIOSGA008104		7.1943	9.2656	9.3903	6.1487	6.9991	7.8009
1570	OS05G0573900			7.8715	6.7371	6.3899	4.4498	6.4132	4.7005
1571	OS07G0464200	BGIOSGA024348		2	2	2	4.6554	4.2156	4.1699
1572	OS04G0451000	BGIOSGA014990		5.5667	7.8309	7.7126	8.5094	8.6466	9.3129
1573	OS09G0365900			6.9738	8.3191	8.4346	5.9547	5.1812	6.4758
1574	OS12G0507700	BGIOSGA036125		4.1049	3.5026	3.5256	6.2788	4.6931	6.3576
1575	OS01G0498300	BGIOSGA001576		4.9267	8.3024	7.1122	8.0073	8.2573	7.9248
1576	OS07G0107100	BGIOSGA040664		5.0954	6.0317	6.2185	7.5725	7.5001	8.6654
1577	OS07G0687900	BGIOSGA023687		7.8773	8.0712	9.2052	10.6485	10.9584	8.7649
1578	OS03G0837700	BGIOSGA013901		2	2	2	3.6923	2.8327	5.2095
1579	OS06G0239100	BGIOSGA022607		2.7719	5.5573	4.5687	2	3.6242	3
1580	OS12G0263100	BGIOSGA018536		8.6548	8.0663	7.5629	6.4905	6.9392	5
1581	OS08G0241900			4.1049	5.4705	4.6247	7.072	7.0791	6.6725
1582	OS10G0149000	BGIOSGA013277		9.6927	9.4222	9.4632	11.7532	11.6615	12.1687
1583	OS01G0864500	BGIOSGA000440		2	4.7989	2	3.922	3.3573	4.9069
1584	OS11G0444700	BGIOSGA015855		6.4116	7.8309	8.6724	5.0449	7.4058	7.9009
1585	OS12G0127200	BGIOSGA036701		2	2.5444	2.5556	4.2099	3.8493	5.4263
1586	OS06G0493600	BGIOSGA022956		3.9374	4.7989	2.3044	5.7305	5.0959	5.6439
1587	OS02G0633900	BGIOSGA005980		2	3.816	4.0192	5.0929	5.0513	5.5546
1588	OS05G0459400	BGIOSGA019987		10.5225	9.7425	9.44	8.0259	9.3272	6.9425
1589	OS05G0355400			4.255	6.6738	7.6666	6.1712	5.8617	7.7143
1590	OS04G0201900			2.5575	2.755	4.0192	5.2278	5.6685	3.3219
1591	OS03G0326200	BGIOSGA010821		4.3246	4.0734	4.3199	2	2	5
1592	OS09G0439200	BGIOSGA029689	TIFY10C	10.3601	11.7049	11.9147	9.6208	8.4714	10.5642
1593	OS08G0549600	BGIOSGA029127		2.7719	4.5951	4.8761	4.9439	2	4.9069
1594	OS02G0720450			5.7798	8.5901	8.4694	6.4171	6.641	8.6725
1595	OS02G0643800	BGIOSGA008704		2	4.2917	5.1677	2	4.0441	3.9069
1596	OS02G0288600	BGIOSGA006674		2	2	3.5256	2	5.1812	2.3219
1597	OS09G0367700	BGIOSGA029891		4.6836	3.7189	4.4496	2	2	2
1598	OS02G0467500			4.7858	2.9387	5.4101	2	3.7412	2.8074
1599	OS09G0126250			2	2.5444	2	4.6554	3.95	4.7549
1600	OS07G0646200	BGIOSGA026259		4.255	4.7506	4.3199	2	4.572	2
1601	OS03G0301500			3.6427	5.2794	5.2766	2	4.9577	4.8074
1602	OS04G0392700			2	2	2	3.922	4.6931	4.3219
1603	OS01G0622400			3.1238	2	2	5.1842	2	2
1604	OS05G0488600	BGIOSGA017828		3.1238	3.816	3.933	3.0812	2	5.858
1605	OS04G0393100	BGIOSGA016295		2.9586	4.8456	5.8932	3.922	3.6242	6.17
1606	OS04G0569100			5.055	5.2794	5.6981	7.7248	6.448	8.1241
1607	OS05G0426400	BGIOSGA018021		8.3135	8.7244	8.8415	10.5913	10.5391	11.4864
1608	OS09G0554300	BGIOSGA031237		6.0501	7.8134	7.6996	4.9439	5.1392	5.3576
1609	OS10G0370500	BGIOSGA032055		9.2915	10.4064	10.5765	8.1558	7.2953	8.6367
1610	OS10G0438500	BGIOSGA033016		8.5714	7.9155	7.1604	5.3513	6.9269	5.4919
1611	OS03G0208600	BGIOSGA012083		5.6772	5.1734	4.8292	2	4.3689	4.7549
1612	OS03G0845300			6.1493	7.1634	6.8555	9.5103	8.6466	8.5812
1613	OS09G0525400	BGIOSGA029409		5.8987	7.2786	6.5861	8.7969	8.4841	9.0389
1614	OS05G0116700	BGIOSGA018929		9.571	8.3719	8.6857	7.7399	8.6578	5.8074
1615	OS01G0128100			4.8812	6.3562	6.6414	8.3655	7.0339	8.1899
1616	OS12G0568900	BGIOSGA037620		9.651	9.8667	9.467	6.7216	8.1869	7.5469
1617	OS12G0626000			4.391	4.4813	3.2686	2	4.4398	5.7814
1618	OS07G0521300			4.7356	5.8373	5.4101	7.6386	7.1964	7.8266
1619	OS01G0158800	BGIOSGA002352		4.1049	5.2096	5.5323	2	4.4398	5.0875
1620	OS01G0706800	BGIOSGA000941		2	2.5444	2	5.0929	4.2156	3.8074
1621	OS08G0490900	BGIOSGA028894	H2B.2	12.4751	11.6372	11.3644	9.6289	11.0541	9.0607
1622	OS05G0431700			5.0954	7.3932	6.8788	4.7778	4.0441	5.9069
1623	OS08G0356800			4.5735	6.5093	6.2544	4.4498	3.2027	5.9069
1624	OS10G0205700	BGIOSGA032176		3.7478	3.248	2	4.1202	2.6047	5.6724
1625	OS04G0565500			2	3.7189	4.3862	2	5.1812	3.8074
1626	OS02G0589600			4.4544	5.059	4.8761	2	5.0513	5.6147
1627	OS03G0216300	BGIOSGA012120		6.7644	6.2902	5.7989	3.0812	5.1812	5.2854
1628	OS04G0686500	BGIOSGA014049		4.3246	2	4.8292	2	2.6047	2
1629	OS01G0628900	BGIOSGA004036		4.5152	4.9774	5.2766	4.0245	2	2.8074
1630	OS02G0122700	BGIOSGA007416		5.1729	5.313	4.6247	2	4.3689	3.1699
1631	OS11G0114600	BGIOSGA034622		8.2162	9.8794	10.0803	7.5893	6.9392	9.3174
1632	OS01G0353400	BGIOSGA003484		2.7719	4.5393	4.6786	2	2	2
1633	OS06G0218600	BGIOSGA022555		9.3779	10.8636	10.6908	11.9564	12.0566	13.0276
1634	OS03G0778400	BGIOSGA013661		5.7798	5.1734	4.8761	2.8772	2.6047	4
1635	OS01G0711200	BGIOSGA004312		4.6836	5.5	4.0192	2	2.8327	3.1699
1636	OS03G0591300	BGIOSGA013046		5.5081	5.2794	4.9656	2	4.0441	4.1699
1637	OS05G0465800	BGIOSGA020004		7.0477	6.4194	5.6981	7.1647	8.2125	4.5236
1638	OS05G0345175			6.3628	6.5093	5.8702	3.4189	4.6338	4.0875
1639	OS09G0323500	BGIOSGA029986		11.2084	11.9655	11.7762	14.1246	13.2472	14.2166
1640	OS05G0381400	BGIOSGA018149		3.1238	2	4.1004	5.0929	5.2617	3
1641	OS12G0139100	BGIOSGA036965		2	2	2	4.7778	4.2943	3.7005
1642	OS04G0432300			4.6836	5.313	5.3449	3.4189	2	4.1699
1643	OS01G0847800			4.6836	6.5093	6.4988	4.1202	3.3573	5.4263
1644	OS01G0860601	BGIOSGA004842		4.1819	4.7989	5.9158	2	4.2156	4.5236
1645	OS04G0526300	BGIOSGA016793		4.3246	4.3577	2.5556	6.055	4.9577	5.9069
1646	OS11G0629100	BGIOSGA035572		2	2	2	5.1393	2	2
1647	OS10G0120300			4.8812	4.4813	2.5556	6.4905	4.4398	5.2095
1648	OS09G0441650			4.5735	4.9348	3.1206	6.1258	6.1845	6.4595
1649	OS09G0572000	BGIOSGA031313		3.2721	4.5393	5.3449	2	5.2617	4
1650	OS10G0552400	BGIOSGA033421		3.1238	5.8139	5.5027	4.2944	6.205	6.4595
1651	OS07G0182601			5.5667	6.34	6.9241	8.7415	8.5735	7.96
1652	OS09G0259200	BGIOSGA030383		2	2.2977	3.6387	5.1842	4.3689	4.5236
1653	OS01G0660800	BGIOSGA001082		4.9707	3.6148	5.3449	2	5.1392	4.7005
1654	OS03G0321700	BGIOSGA012525		3.9374	6.4194	6.2366	3.6923	3.6242	4.3923
1655	OS01G0635200	BGIOSGA004061		4.391	4.9774	3.5256	5.8187	6.2648	7
1656	OS02G0751300			2	4.3577	5.0902	2	2.6047	3.3219
1657	OS11G0707000			7.7629	7.6319	7.5118	9.6511	9.6747	10.403
1658	OS12G0141000			2	3.7189	2.7695	5.3113	3.6242	5.0444
1659	OS10G0510500	BGIOSGA031572		5.447	5.9698	6.4838	8.4462	7.9883	8.175
1660	OS11G0230400			2	3.7189	4.4496	5.1842	4.572	5.585
1661	OS06G0134700	BGIOSGA022248		8.3598	7.5982	6.6683	4.9953	6.4988	5.3923
1662	OS04G0644200	BGIOSGA014238		5.4778	4.9348	5.0499	2	4.8048	3.8074
1663	OS02G0157600			2	2.2977	2	2.6396	4.3689	4.9069
1664	OS10G0361900	BGIOSGA032767		2	4.8456	4.2504	2	2	2.585
1665	OS12G0106525			5.9655	6.987	6.655	3.922	5.1812	4.1699
1666	OS07G0131600	BGIOSGA025094		2.7719	4.7006	4.5104	4.5901	4.5074	6.7814
1667	OS10G0380800			3.9374	4.9348	4.6247	2	2	3.1699
1668	OS04G0420900	BGIOSGA015116		6.0084	5.9269	5.7989	6.5433	3.2027	6.7005
1669	OS03G0798500	BGIOSGA013733		2	2.5444	2	4.9439	4.5074	3
1670	OS10G0534900	BGIOSGA031494		3.1238	4.8456	5.2049	4.1202	5.577	6.8455
1671	OS05G0560100	BGIOSGA017576		9.8791	9.3612	9.5197	8.1444	8.8685	6.4094
1672	OS02G0209400	BGIOSGA006891		4.1819	5.6655	5.4416	3.2599	2.3338	4
1673	OS09G0480600	BGIOSGA030978		3.6427	6.6476	6.6278	6.2367	6.3034	7.2854
1674	OS08G0402500			2.9586	5.0188	3.8415	6.2994	5.4794	5.8329
1675	OS04G0536500			4.7858	4.6488	3.4028	5.9285	7.1548	5.0875
1676	OS02G0153100	BGIOSGA007120		2.3055	4.5393	4.5104	2	2	2
1677	OS11G0215300			7.0882	6.2902	6.9352	3.922	6.7144	4.9542
1678	OS03G0103200	BGIOSGA011660		5.1347	2.5444	3.6387	3.0812	5.1812	5.585
1679	OS04G0591900	BGIOSGA014448		2.5575	3.9926	2.9557	5.1842	4.572	5.8329
1680	OS06G0569500			7.9561	8.7584	9.3007	6.5433	6.0773	7.0981
1681	OS02G0678200			3.4065	2.5444	3.7437	5.465	4.572	5.858
1682	OS04G0614300	BGIOSGA017126		3.4065	5.905	6.3572	4.7179	3.7412	6.0875
1683	OS03G0808000	BGIOSGA013788		4.5735	5.6124	7.1413	7.4397	7.0901	7.9129
1684	OS03G0297000	BGIOSGA010921		5.9871	7.5776	7.3384	5.6366	4.1324	6.6582
1685	OS04G0580800	BGIOSGA014501		5.2819	7.432	8.0509	6.1712	7.3049	8.7847
1686	OS11G0209450			5.3502	4.5393	4.5104	3.922	5.4794	2
1687	OS06G0146600			6.8959	8.487	8.7657	5.501	7.3879	6.248
1688	OS01G0192300	BGIOSGA002215		7.249	9.085	9.6435	6.5941	7.0453	8.8549
1689	OS04G0529700	BGIOSGA016809		5.3832	8.016	6.6001	8.3897	7.4058	8.8009
1690	OS03G0571700			4.0236	5.1363	4.5687	2	3.0295	5.2095
1691	OS06G0156600			11.0226	12.6756	12.671	13.6987	13.7117	14.7142
1692	OS03G0367150			4.3246	4.7506	6.065	5.2702	5.7545	7.9129
1693	OS11G0644700	BGIOSGA021931		6.0294	4.8456	4.3199	6.9857	6.7144	7.5469
1694	OS12G0156900	BGIOSGA037024		5.7798	6.1294	6.2721	2.8772	5.6977	5.7279
1695	OS02G0151300			3.2721	6.4194	5.6449	4.6554	4.6931	6.6294
1696	OS10G0134033			3.2721	4.9774	4.5104	2	2	4
1697	OS03G0777100			9.2629	8.8035	8.0812	6.4171	8.5007	6.248
1698	OS02G0699000	BGIOSGA008867		3.1238	5.9269	5.6449	3.4189	5.4104	5.7814
1699	OS08G0249200	BGIOSGA027365		3.6427	4.0734	2	3.8117	2	5.248
1700	OS02G0490000	BGIOSGA008235		4.6296	7.3288	7.3797	7.3339	5.7264	7.9248
1701	OS06G0576200	BGIOSGA023134		2	5.059	4.3199	2	3.0295	2.585
1702	OS07G0537900	BGIOSGA025881		8.0361	9.727	10.1463	8.1501	6.7144	9.1164
1703	OS03G0178400	BGIOSGA011341		5.8523	6.0114	6.4686	8.2852	8.0291	8.7381
1704	OS05G0127500	BGIOSGA018890		5.0954	6.9553	6.8672	4.2944	3.95	5.4595
1705	OS01G0503400	BGIOSGA001567		5.3164	5.0188	4.5104	6.7667	6.7286	7.7944
1706	OS03G0587200	BGIOSGA010344		11.6448	11.0119	10.6011	9.2285	10.3332	8.17
1707	OS04G0118700	BGIOSGA015789		2	4.8456	5.0499	3.0812	4.8048	4.858
1708	OS06G0317600	BGIOSGA022791		5.1729	5.5851	5.8702	8.1273	7.3789	7.8074
1709	OS06G0236600	BGIOSGA021580		2.9586	3.3809	5.2049	2	2	2
1710	OS11G0484300	BGIOSGA035270		10.3414	9.8723	9.2943	7.7549	8.8061	7.0334
1711	OS07G0510400	BGIOSGA024239		5.5081	4.6488	4.5104	2.355	3.8493	5.8827
1712	OS05G0584900			3.2721	4.4813	5.0902	2	2	3.4594
1713	OS02G0307900	BGIOSGA006617		4.9267	4.7989	4.7807	4.1202	2	5.6439
1714	OS01G0281100			2	4.5393	4.0192	5.5704	5.2617	4.3219
1715	OS01G0143900	BGIOSGA002413		3.8457	4.7506	5.5897	2.8772	4.572	6.4595
1716	OS04G0667600			7.0882	9.6484	9.1586	10.1882	10.4992	10.2312
1717	OS11G0274100			3.1238	3.9926	4.6247	4.2944	5.3003	6.8074
1718	OS12G0538700	BGIOSGA037523		3.1238	2	2.9557	4.3742	4.6338	5.3923
1719	OS10G0550900	BGIOSGA033417		4.0236	5.5573	5.2766	4.5216	2	4.3219
1720	OS01G0273100	BGIOSGA003240		10.8424	10.1616	9.5987	8.2697	9.5639	7.4009
1721	OS06G0475400	BGIOSGA030418		2	2	4.7306	2	2	4.0875
1722	OS11G0431700			9.2157	9.8366	9.7528	7.5469	7.3516	7.1396
1723	OS01G0209800	BGIOSGA002148		3.6427	6.1482	6.5431	4.2099	4.0441	5.9542
1724	OS05G0237200	BGIOSGA018474		3.7478	2.755	2.7695	5.6366	4.8048	5.2854
1725	OS05G0492200			4.4544	4.9348	3.5256	2	2	2.585
1726	OS02G0626100			12.9282	13.7923	14.0437	15.2827	15.3984	16.3546
1727	OS08G0143300	BGIOSGA027970		5.3832	5.0188	5.2766	2	4.6338	4.3219
1728	OS09G0539400	BGIOSGA031173		6.952	6.3562	5.6981	4.2099	6.2252	3.8074
1729	OS10G0364900			7.5829	8.6572	9.3597	6.4905	6.0994	7.1086
1730	OS01G0882500	BGIOSGA000379		2.5575	4.6488	5.0499	6.0306	5.4453	5.7814
1731	OS10G0179200	BGIOSGA032224		2	2	2	4.5901	4.2943	3.9069
1732	OS08G0293100	BGIOSGA027247		5.8285	7.3774	7.3633	8.8432	9.0467	8.8297
1733	OS10G0150800			9.5384	10.1823	10.1606	12.5782	11.5101	12.2915
1734	OS03G0769700	BGIOSGA013633		4.391	5.2794	4.8761	4.2099	2	5.4595
1735	OS05G0103300	BGIOSGA019001		4.5152	6.621	7.122	6.7814	7.1548	8.362
1736	OS12G0165600			2	2	2	2	3.95	4.8074
1737	OS09G0484800	BGIOSGA030999		4.391	5.7661	5.2412	3.922	6.4988	7.248
1738	OS10G0546100	BGIOSGA033401		4.391	5.3781	5.1295	2	4.5074	5.2095
1739	OS03G0678800			4.6296	6.5662	6.4532	7.0957	7.5964	8.3174
1740	OS09G0274900	BGIOSGA030410		3.6427	6.3882	6.406	5.6999	5.1392	7.248
1741	OS09G0334500	BGIOSGA030535		6.2057	9.0304	7.6666	9.4541	9.2845	8.9039
1742	OS01G0931700	BGIOSGA005110		3.1238	5.0188	5.4725	5.465	4.9577	2.585
1743	OS03G0414100	BGIOSGA010536		5.5081	3.907	4.3862	2.6396	3.3573	2
1744	OS03G0233900			2.9586	2	5.1677	2	2	3.4594
1745	OS02G0240100	BGIOSGA007858		2.3055	4.1499	4.7807	2	2	2
1746	OS08G0427700	BGIOSGA028706		10.6801	10.1489	9.9216	8.1444	9.6394	7.4512
1747	OS05G0116600	BGIOSGA019060		2	3.248	3.2686	4.6554	3.95	5.6147
1748	OS06G0666100			8.2789	7.5567	7.7318	5.9547	7.8189	5.0875
1749	OS09G0511900			3.7478	3.1016	3.5256	4.3742	5.4453	6.3751
1750	OS06G0691800			6.6058	8.0464	8.0661	4.7778	6.1211	7.1396
1751	OS08G0530300	BGIOSGA029045		2	2.5444	2	3.8117	3.2027	5.248
1752	OS05G0361500	BGIOSGA019700		2	4.7006	3.6387	2.6396	2	4.7005
1753	OS04G0607150			2	3.9926	3.933	3.8117	5.9125	4.3923
1754	OS10G0438800			2.9586	2.755	2.3044	2.355	3.7412	5.6147
1755	OS02G0184900	BGIOSGA007684		3.4065	2	2.5556	3.4189	2	5.322
1756	OS05G0487300	BGIOSGA020081		4.1049	5.5573	4.9656	3.4189	2	4.3923
1757	OS02G0562600			4.7356	7.8654	7.5629	7.7624	6.656	7.9944
1758	OS05G0165200	BGIOSGA019242		4.0236	4.5393	4.1774	6.1934	6.0994	7.0113
1759	OS12G0637100	BGIOSGA035760		9.2762	10.584	10.7844	7.6705	8.1556	9.3038
1760	OS02G0646500			6.26	7.605	7.0725	9.5169	8.0348	9.2168
1761	OS02G0762100	BGIOSGA005568		3.5294	3.3809	2	2	3.2027	5.3923
1762	OS12G0242800	BGIOSGA037211		2	3.1016	2.9557	2	2	5.2095
1763	OS01G0891700	BGIOSGA004965		4.7858	5.6124	5.8702	2.355	4.3689	4.3923
1764	OS06G0695400	BGIOSGA023529		4.1049	6.3882	6.5861	4.8353	5.7264	7.5469
1765	OS01G0504500	BGIOSGA001564		6.7134	7.7472	7.8304	6.8246	4.4398	7.3129
1766	OS07G0124750	BGIOSGA024895	CSLC10	6.8612	6.7371	6.6414	5.6366	5.4104	3.585
1767	OS09G0540600	BGIOSGA031175		8.0464	7.605	6.9016	4.5216	6.5795	6.0661
1768	OS01G0931600	BGIOSGA000190		4.1049	4.4208	4.8292	2	2	4.0875
1769	OS01G0190500	BGIOSGA002928		6.3294	6.5522	5.8231	6.055	4.572	3.3219
1770	OS08G0508500			4.1049	5.3459	5.9381	2.355	5.0052	4.585
1771	OS04G0472700	BGIOSGA016591		6.674	6.621	4.9216	3.4189	5.4794	4.6439
1772	OS03G0251350			2	2.2977	2.5556	4.8906	3.4969	4.7005
1773	OS05G0166600			2.9586	4.0734	5.4416	4.7179	2	3.3219
1774	OS02G0173200	BGIOSGA007637		4.9267	6.6075	7.2432	4.6554	3.95	5.7549
1775	OS05G0477900	BGIOSGA020050		4.6296	7.6185	7.3633	7.0839	7.4321	8.2095
1776	OS03G0676400	BGIOSGA010063		2	4.4813	4.6247	2	2.6047	4.1699
1777	OS01G0860500	BGIOSGA004841		8.7777	10.0475	10.5442	8.437	7.1011	9.5962
1778	OS03G0200200	BGIOSGA012056		3.1238	5.3459	4.9216	5.2278	5.8356	6.9189
1779	OS07G0599500			5.3502	7.1541	8.1158	8.001	7.475	9.0472
1780	OS03G0165900	BGIOSGA011387		3.1238	2.9387	2.3044	4.5216	3.6242	5.7549
1781	OS08G0137800	BGIOSGA027959		5.4778	6.987	7.3959	5.2278	4.1324	6.6865
1782	OS02G0604700	BGIOSGA006081		2	3.3809	3.1206	4.2099	2	5.1699
1783	OS04G0155000	BGIOSGA001556		2	3.907	4.3862	5.6999	4.9085	4
1784	OS07G0670000	BGIOSGA023738		3.1238	5.1734	4.1004	2	3.7412	2
1785	OS02G0555300	BGIOSGA008422		6.8729	8.2382	8.3949	5.6366	6.0321	8.3532
1786	OS05G0384300	BGIOSGA018137		4.1819	4.0734	4.5104	2	2	2
1787	OS02G0638200			8.9166	8.1663	7.5772	6.1934	7.4321	5.5546
1788	OS01G0875000	BGIOSGA000403		5.4154	4.8909	4.2504	2	5.0052	4.9542
1789	OS04G0684900			6.2421	9.0776	8.3163	9.4564	9.3687	9.3265
1790	OS11G0634200	BGIOSGA022996		9.8126	10.7476	11.6188	8.7896	8.2276	9.69
1791	OS11G0208600	BGIOSGA034328		2.3055	4.6488	4.0192	2	2	4.3219
1792	OS08G0256000	BGIOSGA027346		4.9267	6.901	7.3468	4.2099	5.2617	6.5392
1793	OS06G0202400	BGIOSGA022496		3.7478	3.907	5.6176	2	3.2027	4.7005
1794	OS04G0462200	BGIOSGA016550		6.2421	5.7167	6.4686	3.4189	5.5452	4
1795	OS05G0119000	BGIOSGA019071		4.4544	4.1499	4.2504	2	4.8048	5.7549
1796	OS01G0201100			2.7719	3.248	4.7306	5.2702	4.6931	6.0661
1797	OS07G0192000	BGIOSGA025321		7.3442	8.1801	8.5146	5.8747	5.577	6.2288
1798	OS05G0339300			6.5341	6.7978	5.4101	5.6999	5.1392	3.3219
1799	OS04G0532800	BGIOSGA016820		3.6427	6.8097	6.4219	4.7179	4.2943	4.8074
1800	OS06G0651000			5.8523	7.4088	7.4199	4.4498	5.8356	7.4919
1801	OS08G0138900	BGIOSGA027689		2.7719	4.8456	6.2002	4.3742	3.8493	5.6439
1802	OS03G0673500	BGIOSGA010071		2	2	2	2	3.4969	4.9542
1803	OS01G0153000			2	4.4813	5.0902	4.6554	2.6047	4.1699
1804	OS03G0794200	BGIOSGA013716		4.0236	6.1104	5.6981	4.0245	3.0295	3.4594
1805	OS09G0456850			4.0236	6.6867	7.1413	4.8353	5.3003	6.6582
1806	OS03G0342100	BGIOSGA010763		5.7548	6.8787	6.4532	3.922	4.1324	4.7005
1807	OS09G0333600			2.9586	4.7506	4.2504	2	2	4.3923
1808	OS02G0170701	BGIOSGA007054		2.7719	4.1499	4.5104	2	4.8576	5.0875
1809	OS07G0537600			4.3246	6.2732	6.3238	3.922	3.8493	6.2095
1810	OS08G0331900			6.7004	8.7553	8.5939	7.7917	5.5452	8.1033
1811	OS09G0264400	BGIOSGA038041		2.5575	4.4208	4.5687	2	2	2
1812	OS03G0153400			2.5575	5.0188	5.3112	3.562	2.8327	2.585
1813	OS02G0208300			8.1554	8.8357	9.3284	7.5208	5.8091	7.5157
1814	OS01G0849500	BGIOSGA004803		3.4065	3.1016	2	2.355	4.4398	5.248
1815	OS04G0399800	BGIOSGA016321		5.0954	3.816	3.1206	5.4281	6.5795	4.3219
1816	OS04G0560700	BGIOSGA016916		8.4207	9.9666	10.3625	7.3733	7.5964	9.2551
1817	OS03G0304100	BGIOSGA010899		2.5575	2.755	4.5687	4.6554	4.1324	5.8074
1818	OS06G0347300	BGIOSGA022871		4.6836	4.5393	4.1774	2	3.95	2
1819	OS03G0180900	BGIOSGA011983	TIFY11C	10.0403	11.4982	11.689	9.3617	8.4882	10.4848
1820	OS01G0619900			4.9707	4.3577	5.7989	7.3239	6.6259	7.3038
1821	OS02G0191800	BGIOSGA006973		3.2721	3.1016	2	2	4.5074	4.9542
1822	OS01G0639600	BGIOSGA004079		6.2421	7.3206	7.9935	4.5216	6.1637	5.585
1823	OS07G0517700	BGIOSGA025815		4.7858	4.7989	2	5.3513	5.0513	3.9069
1824	OS01G0874300	BGIOSGA004902		5.7798	7.3288	6.7712	7.9563	7.9092	9.4242
1825	OS01G0346250			2	4.3577	4.5687	4.4498	2	4.0875
1826	OS01G0603800			3.1238	2	2	4.2099	3.3573	5.1293
1827	OS06G0202300			3.2721	5.5	2.9557	2	2.3338	3
1828	OS02G0206700	BGIOSGA006900		5.5667	6.7859	7.2786	4.2944	4.3689	6.0875
1829	OS02G0734600	BGIOSGA021271		5.2465	6.8214	7.2522	7.0109	4.8048	7.983
1830	OS01G0666000	BGIOSGA001066		2	3.3809	2.7695	4.1202	3.8493	5.585
1831	OS12G0231000	BGIOSGA037184		2	2	2	3.8117	2.6047	4.9542
1832	OS08G0564000	BGIOSGA029207		3.2721	4.8456	3.5256	3.8117	6.205	5.7814
1833	OS02G0756600	BGIOSGA005592		2	5.0188	4.1774	4.4498	5.6082	4.0875
1834	OS07G0572400	BGIOSGA025980		3.7478	6.1104	6.0851	5.6366	5.6685	7.5699
1835	OS01G0243901			4.1049	4.9348	5.3779	2	5.0959	4.0875
1836	OS05G0532500	BGIOSGA017676		8.0464	7.6843	6.5431	6.796	6.6259	4.5236
1837	OS03G0138200	BGIOSGA011813		4.6296	4.7006	3.1206	2	2	2.585
1838	OS01G0177400	BGIOSGA002270		5.7548	5.9907	4.0192	5.9019	6.7567	7.7279
1839	OS01G0942200	BGIOSGA000136		4.4544	4.4208	4.5104	2	4.0441	2
1840	OS06G0687200	BGIOSGA023495		2	3.5026	4.6786	5.2278	3.95	5.1699
1841	OS06G0206900	BGIOSGA022514		3.1238	2.2977	4.0192	4.5216	4.5074	5.8329
1842	OS05G0244700	BGIOSGA018450		4.255	4.5951	5.5613	2	3.7412	3.1699
1843	OS02G0168100			6.8257	7.7717	8.0812	4.5901	6.8245	7.0875
1844	OS01G0647000	BGIOSGA004103		5.5081	5.9698	5.8468	7.9302	7.9154	8.1345
1845	OS04G0686100	BGIOSGA014052		4.7858	2.2977	2	4.6554	3.4969	4.4595
1846	OS02G0734800	BGIOSGA021272		3.4065	5.2449	5.0499	2.8772	5.5452	5.8827
1847	OS05G0210500			8.8996	8.2599	7.8657	5.7305	6.9634	6.2288
1848	OS05G0550300	BGIOSGA020317		3.7478	5.7661	5.0499	5.9547	6.6855	7.1997
1849	OS07G0646800	BGIOSGA026261		3.5294	6.4039	5.6981	4.6554	3.2027	4.7005
1850	OS03G0687400	BGIOSGA010027		4.6296	6.2902	4.7807	7.3239	6.1845	7.5392
1851	OS02G0199666			3.6427	2	3.4028	2	2.3338	5.1293
1852	OS07G0580766			4.255	4.8909	4.1774	2	2	3.7005
1853	OS04G0450000	BGIOSGA016506		3.2721	5.6124	4.7306	4.9439	2.3338	4.8074
1854	OS01G0607000	BGIOSGA003955		2	2	2	2	2	5
1855	OS09G0371625			4.3246	5.3459	4.4496	6.5604	6.641	7.2192
1856	OS10G0550500			7.8945	8.6928	8.7053	10.5944	10.4645	10.7271
1857	OS07G0469100	BGIOSGA038222		5.2819	6.1104	6.3737	7.6705	7.8712	8.4676
1858	OS02G0582800	BGIOSGA006168		4.255	5.8139	6.1628	3.562	5.1812	6.8329
1859	OS04G0316800			4.7858	4.8456	3.6387	5.3513	2.3338	2.8074
1860	OS02G0700100	BGIOSGA008874		11.0193	10.6951	9.8991	8.2852	9.9363	8.0715
1861	OS03G0434800			4.6836	6.185	5.8932	6.2788	7.1228	8.3174
1862	OS01G0715100	BGIOSGA004327		4.6296	7.8309	7.0108	7.3733	7.6347	7.7879
1863	OS02G0797400	BGIOSGA005432	MCM5	10.0416	9.6335	9.0553	7.6141	8.1661	6.8827
1864	OS03G0800000			4.6836	5.905	6.8438	5.0449	3.6242	6.5546
1865	OS09G0497500	BGIOSGA029510		4.255	4.7006	4.3199	2.8772	5.2617	2
1866	OS01G0118400			6.1872	8.3191	8.3034	6.1487	5.4453	7.4595
1867	OS02G0124501			4.6296	4.8909	5.9381	6.2788	7.0339	7.8009
1868	OS11G0151500	BGIOSGA034485		2	3.7189	2.5556	3.0812	4.2943	5.3576
1869	OS11G0457000			2	2	2	3.6923	4.4398	4.3923
1870	OS03G0826200	BGIOSGA013853		2.3055	2.2977	2.3044	4.7778	3.3573	4.8074
1871	OS12G0204550	BGIOSGA011022		7.1661	7.7957	7.7061	9.276	9.459	10.2539
1872	OS12G0577200	BGIOSGA037659		5.0954	7.1541	6.808	7.2727	7.5084	8.8673
1873	OS05G0106300			2	3.1016	3.6387	5.4281	4.6338	4.3923
1874	OS05G0567650			5.0954	6.2902	6.9129	3.4189	4.8048	5.1699
1875	OS03G0264800			8.4714	7.6649	7.8124	5.3113	7.4834	5.9308
1876	OS02G0765800	BGIOSGA005556		2	2.2977	2	3.0812	5.1392	3.585
1877	OS11G0593100			2	3.1016	2	4.8906	3.8493	4.3923
1878	OS03G0335100	BGIOSGA012570		2	2.5444	2	4.5216	2	4.3923
1879	OS02G0724450			2	2	2	4.8353	3.2027	4
1880	OS01G0866200	BGIOSGA004863		11.5219	10.6669	10.3728	8.7188	9.9949	8.2992
1881	OS03G0141200	BGIOSGA011829		6.1872	6.6738	7.33	8.3006	9.5934	7.4999
1882	OS05G0159200	BGIOSGA018770		7.6318	9.0923	9.4024	7.4116	6.0994	8.3794
1883	OS01G0183600	BGIOSGA002902		2	2	3.2686	2.8772	2.3338	5.2095
1884	OS06G0656300	BGIOSGA023397		8.1978	8.8558	9.0756	10.8284	10.6023	11.1092
1885	OS03G0403501			7.9059	8.2161	9.1633	7.0233	6.0549	6.2095
1886	OS01G0695800			6.9629	8.129	8.178	6.2788	9.3131	6.2854
1887	OS04G0179200	BGIOSGA038038		4.0236	4.8456	5.3112	4.5216	2	3.1699
1888	OS05G0468700	BGIOSGA020018		4.6296	6.3723	6.4988	4.5216	4.1324	6.9308
1889	OS01G0685900	BGIOSGA004223		11.3857	10.7391	10.3594	8.7896	10.1901	8.1799
1890	OS02G0104100	BGIOSGA007336		4.9707	4.8456	4.3862	5.1842	5.0959	2
1891	OS01G0962700	BGIOSGA005230		8.5092	9.8653	10.2546	7.6059	8.3292	10.6321
1892	OS01G0694100			5.7548	7.2266	6.9681	4.2099	4.9577	6.7682
1893	OS01G0544450			8.8996	8.4268	7.8945	6.6593	6.9513	5.6439
1894	OS01G0701700	BGIOSGA000955		2.5575	4.7006	5.7989	3.6923	5.4453	5.0875
1895	OS01G0337500	BGIOSGA003430		2.9586	3.9926	4.1774	5.9285	6.1211	4.9069
1896	OS05G0403300			2	5.1363	3.5256	4.5901	4.0441	5.248
1897	OS10G0106600	BGIOSGA032420		3.4065	3.7189	4.9216	2	2	2
1898	OS12G0460400	BGIOSGA001288		4.3246	4.0734	2.5556	5.7899	4.9085	5.7549
1899	OS10G0524700			3.2721	2	2.3044	4.7179	3.2027	4.9542
1900	OS06G0105350			6.0084	5.1363	3.4028	4.9439	6.2252	6.8329
1901	OS01G0794100			3.4065	5.0982	4.9656	6.2788	5.8617	6.858
1902	OS10G0395000			2	4.9348	3.6387	2	2	3.4594
1903	OS06G0133500	BGIOSGA022000		4.5152	7.0281	5.5897	7.6223	7.1336	7.3129
1904	OS06G0142200	BGIOSGA021954		9.4261	9.6842	8.6658	8.5572	10.2847	6.8074
1905	OS06G0700300	BGIOSGA020591		2	2.5444	2.7695	2	3.6242	5.1699
1906	OS11G0269000			5.3502	2	3.1206	3.0812	3.95	2.3219
1907	OS11G0691800			3.9374	4.4813	5.2766	2	3.3573	2.585
1908	OS09G0538450	BGIOSGA029362		5.3164	2.5444	3.7437	2	2.6047	2.585
1909	OS04G0475100			3.7478	4.6488	5.5027	5.7899	2.8327	5.7549
1910	OS03G0341000	BGIOSGA012597		4.1819	3.7189	4.5687	2	2	2
1911	OS11G0556400			3.4065	4.2225	5.2766	2	2.3338	3.7005
1912	OS05G0443400	BGIOSGA017960		4.9267	6.987	6.8438	7.3239	7.7578	8.5353
1913	OS12G0115100	BGIOSGA036882	LTP	5.8523	7.8075	8.0199	5.7305	5.0052	6.1898
1914	OS06G0256000			9.6944	9.0825	8.8296	7.2518	9.0295	6.585
1915	OS04G0497300	BGIOSGA016693		4.7356	5.8139	6.4988	4.2099	3.8493	3.3219
1916	OS01G0130000	BGIOSGA002461		8.2789	9.4992	9.8367	7.0957	6.8766	8.5775
1917	OS05G0520600	BGIOSGA020211		2	3.5026	2	4.8906	3.8493	4.3923
1918	OS01G0618000	BGIOSGA001199		3.4065	3.5026	3.4028	5.9805	3.4969	5.585
1919	OS12G0152000	BGIOSGA036625		2	2	2	4.5216	4.2943	2.3219
1920	OS02G0265800	BGIOSGA007929		2.7719	4.5393	3.5256	5.2278	3.2027	5.8329
1921	OS05G0103400	BGIOSGA019002		6.9298	8.6407	8.8386	10.0386	9.42	10.2773
1922	OS08G0425700	BGIOSGA028703		4.1049	5.5851	5.5897	4.7778	2.6047	5.7005
1923	OS05G0534400	BGIOSGA020255		4.5152	4.6488	4.1004	3.0812	2	2
1924	OS01G0904400	BGIOSGA000306		11.0928	10.3334	9.7433	8.6035	9.989	7.7616
1925	OS03G0659800			10.1771	9.1043	8.6691	8.0923	8.7053	6.5236
1926	OS12G0167700			11.2095	10.3719	10.0136	8.7073	10.1013	7.8765
1927	OS10G0414000	BGIOSGA032907		2.7719	5.2794	6.2002	4.5216	4.8048	5.7814
1928	OS03G0739700	BGIOSGA013529		3.5294	6.256	6.0029	4.2944	5.0052	6.585
1929	OS02G0227700			4.0236	3.907	4.5687	2	2	2
1930	OS12G0623400	BGIOSGA037827		7.0982	7.0582	6.5285	4.7179	5.4104	4.3219
1931	OS10G0521500	BGIOSGA033295		3.1238	5.1734	5.3449	3.2599	3.4969	5.8329
1932	OS08G0266400	BGIOSGA027324		4.5735	5.8602	5.4416	2.8772	3.95	5.9308
1933	OS10G0375400			3.7478	2.5444	2	4.5901	2.6047	4.9542
1934	OS01G0864200	BGIOSGA004856		2.5575	4.0734	4.7306	2	2	2
1935	OS08G0156000			2	2	2	2	2	4.9542
1936	OS03G0587600	BGIOSGA013031		2	2	2.5556	4.8906	3.3573	4.2479
1937	OS07G0543300			3.5294	2.5444	4.1774	2	5.4104	3.4594
1938	OS02G0569900			3.5294	3.9926	5.6449	2	3.4969	3
1939	OS08G0443800	BGIOSGA028755		2	2	4.3199	2	4.4398	3.7005
1940	OS03G0364400	BGIOSGA012679		4.4544	4.9348	5.7989	6.5259	7.2953	7.3309
1941	OS01G0868300	BGIOSGA000426		10.7482	9.8015	9.3802	8.2002	9.1268	7.322
1942	OS11G0479000	BGIOSGA035258		4.391	3.907	4.8292	3.6923	2	2
1943	OS06G0218000	BGIOSGA022553		2	3.816	4.1774	5.6366	4.572	4.5236
1944	OS02G0306401			4.8812	4.2917	5.3449	2	5.0052	4.0875
1945	OS02G0186900			5.5081	7.3774	7.2698	7.9628	8.2573	9.0688
1946	OS02G0169700			2.9586	3.1016	2.3044	4.2944	5.2617	5
1947	OS08G0554300			2.3055	2	2	4.9953	2	2
1948	OS05G0112800	BGIOSGA018939		3.2721	4.4208	4.7807	2	2	2.585
1949	OS11G0593500			2	2.2977	2	4.7778	4.2156	3.4594
1950	OS03G0160600			8.5892	8.0313	8.1401	6.9601	7.1228	5.248
1951	OS10G0570200	BGIOSGA007476		2	4.7006	3.8415	2	2	2
1952	OS07G0604300	BGIOSGA026092		4.0236	4.7006	5.0499	7.0479	6.8245	5.8329
1953	OS02G0509600	BGIOSGA008286		3.8457	2.5444	2.5556	4.9953	5.0959	4.9069
1954	OS11G0197500			5.3164	5.4403	5.4725	7.6141	7.1228	7.9248
1955	OS09G0505900	BGIOSGA031049		2	2	2	4.4498	4.2943	3.7005
1956	OS11G0705200	BGIOSGA035741		5.8285	5.7902	7.2959	4.1202	4.2156	6.0224
1957	OS11G0151800	BGIOSGA034810		2.7719	2.755	2.7695	4.7778	3.8493	5.5546
1958	OS03G0776400	BGIOSGA009727		2	3.6148	4.7306	2	2.3338	4.2479
1959	OS10G0157400	BGIOSGA032271		2	4.5393	3.1206	5.3902	4.2943	4.3923
1960	OS11G0138300	BGIOSGA034752		2	2.755	2	2	2	5
1961	OS03G0339400			3.6427	3.5026	3.933	5.3113	5.4794	6.4595
1962	OS09G0555150	BGIOSGA031239		4.6296	6.185	5.0902	2.6396	3.8493	4.0875
1963	OS05G0497150			10.5779	9.7911	9.6213	8.2592	9.5135	7.248
1964	OS01G0179000	BGIOSGA002260		7.4016	9.3491	9.168	6.2579	7.7155	8.7944
1965	OS01G0132766	BGIOSGA002451		4.7858	4.5393	5.6176	2.6396	4.3689	6.1085
1966	OS02G0812000	BGIOSGA009262		3.4065	3.1016	2	4.3742	4.8048	5.2095
1967	OS05G0490600	BGIOSGA017818		5.0135	4.5951	5.1295	2	5.0959	4.5236
1968	OS01G0106300	BGIOSGA002552		5.7798	6.9973	6.9016	7.9563	8.3661	9.137
1969	OS01G0836900	BGIOSGA004757		2.7719	2.755	2	2	4.6338	4.585
1970	OS02G0571300			3.9374	6.2386	6.9016	6.8246	5.577	7.1293
1971	OS05G0289100			2	2.755	2	4.0245	4.9577	3.8074
1972	OS01G0127100			2.9586	4.8456	3.1206	5.7305	5.0513	5.4919
1973	OS01G0186400	BGIOSGA002915		2	2	2	4.0245	4.572	2
1974	OS08G0545900	BGIOSGA026541		4.3246	6.3236	6.5285	3.6923	4.6338	6.1085
1975	OS07G0530400	BGIOSGA024188		4.255	5.313	5.6449	5.6686	6.4988	7.8138
1976	OS09G0538600			5.2102	7.1726	7.1509	4.7179	4.4398	6.1085
1977	OS12G0156100	BGIOSGA037019		3.1238	5.2449	5.4725	5.8747	5.7545	6.6725
1978	OS03G0100040			5.3832	3.816	2.3044	4.2944	5.1812	5.322
1979	OS10G0378450	BGIOSGA032032		4.8343	5.0188	6.5576	3.2599	4.7501	3.4594
1980	OS05G0135400	BGIOSGA019137		2	2.755	2	2.8772	3.2027	5.248
1981	OS07G0679200	BGIOSGA026395		4.6836	5.0982	3.7437	2	2.8327	4.5236
1982	OS03G0194350			6.2777	7.7161	7.8945	9.0148	8.7089	9.69
1983	OS10G0564500	BGIOSGA031386	SAPK3	6.0501	7.3288	6.614	8.5572	8.2326	9.1548
1984	OS10G0450400			4.6296	6.5662	5.3112	3.6923	3.2027	4.4595
1985	OS09G0341500	BGIOSGA029951		2.9586	5.4095	4.7807	4.6554	2.6047	5.248
1986	OS01G0240600			4.4544	4.3577	4.1774	2	2	4.2479
1987	OS09G0241550	BGIOSGA030334		5.3164	4.7506	4.9216	2	4.7501	4.585
1988	OS12G0181600			7.9725	10.1242	9.7113	10.9954	10.5411	11.3152
1989	OS02G0111800	BGIOSGA007264		3.2721	4.2225	2	2	2.8327	4.9542
1990	OS06G0344900	BGIOSGA022861		5.1729	3.907	4.1774	3.2599	5.0959	2
1991	OS03G0745550			4.6836	5.5	6.7207	3.4189	4.0441	5.6439
1992	OS10G0418900	BGIOSGA031912		3.1238	3.248	4.5687	2	2	4.7549
1993	OS07G0681400			3.6427	5.8139	4.4496	5.7605	5.9372	7
1994	OS02G0120500	BGIOSGA007229		7.2579	9.2591	8.9633	10.4044	10.2004	10.2288
1995	OS12G0298950			7.249	6.7247	6.7836	5.3513	6.7	4.0875
1996	OS02G0533800	BGIOSGA006315		6.4742	8.8558	9.4438	7.7771	7.3516	9.3309
1997	OS04G0404800			7.9833	8.7553	8.9331	10.2648	10.0426	11.2527
1998	OS07G0468100	BGIOSGA025665		2.7719	4.0734	4.7807	5.1842	6.0549	5.6724
1999	OS01G0121900	BGIOSGA002665		3.5294	5.2096	5.3449	6.5774	6.2648	6.7005
[truncated: 19,725 more rows]

## Sheet: WT vs apa1331-DEGs
Regulation	Ensembl ID	log2 Fold Change	Adj.Pval	Type	apa1331_1	apa1331_2	apa1331_3	WT_1	WT_2	WT_3
Up	BGIOSGA015587	8.60851	3.49e-08	protein_coding	6.07051	5.66549	6.91292	2	2	2
Up	BGIOSGA029291	8.54174	5.67e-08	protein_coding	5.38318	6.35624	6.70778	2	2	2
Up	OS12G0441600	8.42906	3.39e-06	NA	3.74778	6.46505	6.78355	2	2	2
Up	OS04G0344400	8.23877	2.74e-06	NA	4.25504	6.66075	6.06499	2	2	2
Up	BGIOSGA035719	8.08565	4.22e-06	protein_coding	4.39099	5.76613	6.55758	2	2	2
Up	BGIOSGA018183	8.07094	1.89e-06	protein_coding	4.73557	6.3723	5.87019	2	2	2
Up	OS01G0195801	7.88799	7.29e-05	NA	3.12381	6.14821	6.12448	2	2	2
Up	BGIOSGA015502	7.8423	4.54e-08	protein_coding	5.56666	7.32059	8.14007	2	2	2.58497
Up	BGIOSGA021910	7.8059	2.77e-06	protein_coding	5.28187	5.34593	5.96003	2	2	2
Up	OS06G0556150	7.69417	0.000323	NA	2.77191	6.41942	5.31115	2	2	2
Up	BGIOSGA025841	7.60891	2.1e-05	protein_coding	7.95064	9.19061	9.13705	2	2	3.45945
Up	BGIOSGA000639	7.42671	2.44e-05	protein_coding	4.88122	5.2096	5.5027	2	2	2
Up	BGIOSGA029888	7.41051	1.83e-06	protein_coding	8.53883	10.0979	10.6834	2	2.8327	4.24795
Up	BGIOSGA002943	7.20202	9.7e-07	protein_coding	5.17291	7.0179	7.25216	2	2	2.58497
Up	OS04G0351933	7.07554	0.000614	NA	3.52944	5.01881	5.53229	2	2	2
Up	OS06G0241400	7.06132	3.46e-05	NA	3.64274	7.31229	6.86721	2	2	2.58497
Up	BGIOSGA017700	7.03198	0.000434	protein_coding	4.92668	3.90701	5.4101	2	2	2
Up	OS09G0368500	7.03005	0.000868	NA	3.93739	4.07338	5.79894	2	2	2
Up	BGIOSGA021202	7.00345	0.0149	protein_coding	2	5.05904	5.61758	2	2	2
Up	BGIOSGA022241	6.95407	0.000285	protein_coding	5.01351	4.6488	4.73058	2	2	2
Up	BGIOSGA027641	6.7891	0.000904	protein_coding	4.02359	5.05904	4.73058	2	2	2
Up	BGIOSGA032182	6.75404	0.00183	protein_coding	3.74778	4.22252	5.4101	2	2	2
Up	OS01G0601625	6.68647	0.00127	NA	4.18194	4.4208	5.00836	2	2	2
Up	OS09G0444900	6.61218	0.00171	NA	4.02359	4.84563	4.56865	2	2	2
Up	BGIOSGA029757	6.5562	0.0114	protein_coding	5.75485	8.63407	8.98485	2	2	3.80737
Up	OS05G0319875	6.53979	0.00217	NA	4.39099	4.79888	4.10043	2	2	2
Up	OS01G0795000	6.53936	0.0106	NA	2	5.5573	6.0446	2	2	2.32193
Up	BGIOSGA000441	6.46015	0.00428	protein_coding	3.52944	4.89092	4.44964	2	2	2
Up	BGIOSGA033526	6.43905	0.0121	protein_coding	7.47233	9.20413	9.10541	2	2	4.24795
Up	BGIOSGA029891	6.39159	0.00444	protein_coding	4.68356	3.71893	4.44964	2	2	2
Up	OS09G0471200	6.32168	0.00128	NA	3.74778	5.17341	5.72399	2	2	2.32193
Up	BGIOSGA018137	6.30195	0.00514	protein_coding	4.18194	4.07338	4.51037	2	2	2
Up	OS02G0511400	6.30115	0.0185	NA	2.55747	3.99259	5.16769	2	2	2
Up	OS08G0168000	6.28771	0.0636	NA	9.39211	10.7856	11.0951	2	2	5.9773
Up	BGIOSGA003484	6.23498	0.0149	protein_coding	2.77191	4.5393	4.6786	2	2	2
Up	BGIOSGA021580	6.21411	0.0198	protein_coding	2.95856	3.38092	5.20491	2	2	2
Up	BGIOSGA012597	6.21321	0.00802	protein_coding	4.18194	3.71893	4.56865	2	2	2
Up	OS02G0227700	6.21151	0.00768	NA	4.02359	3.90701	4.56865	2	2	2
Up	BGIOSGA032420	6.18039	0.013	protein_coding	3.40648	3.71893	4.92158	2	2	2
Up	BGIOSGA000689	6.14042	0.0102	protein_coding	3.64274	4.48126	4.17736	2	2	2
Up	BGIOSGA038041	6.07242	0.0269	protein_coding	2.55747	4.4208	4.56865	2	2	2
Up	BGIOSGA007120	6.07063	0.0359	protein_coding	2.30549	4.5393	4.51037	2	2	2
Up	BGIOSGA007858	6.04046	0.039	protein_coding	2.30549	4.14988	4.78075	2	2	2
Up	BGIOSGA004856	6.00554	0.0319	protein_coding	2.55747	4.07338	4.73058	2	2	2
Up	OS09G0411500	6.0026	0.0198	NA	3.12381	4.35769	4.31991	2	2	2
Up	BGIOSGA020667	5.99723	0.0308	protein_coding	2	5.61241	4.96562	2	2	2.32193
Up	BGIOSGA022303	5.97712	0.0296	protein_coding	3.27206	3.10163	4.92158	2	2	2
Up	BGIOSGA034613	5.9521	1.51e-05	protein_coding	3.93739	7.05815	6.95722	2.63961	2	2.58497
Up	BGIOSGA031238	5.925	0.0275	protein_coding	2.95856	4.5393	4.01916	2	2	2
Up	BGIOSGA030316	5.92473	0.0234	protein_coding	3.52944	4.59509	3.5256	2	2	2
Up	BGIOSGA026853	5.86039	0.000904	protein_coding	3.93739	5.90504	5.87019	2	2.60471	2
Up	OS04G0419750	5.85602	0.045	NA	2.55747	3.71893	4.73058	2	2	2
Up	BGIOSGA027164	5.85384	0.0267	protein_coding	3.27206	3.99259	4.31991	2	2	2
Up	OS04G0457700	5.81338	0.029	NA	4.18194	4.07338	3.26862	2	2	2
Up	BGIOSGA014094	5.77881	0.0336	protein_coding	4.45444	3.38092	3.5256	2	2	2
Up	OS01G0668901	5.75515	0.000722	NA	4.45444	5.37808	5.91581	2	2	2.58497
Up	BGIOSGA008466	5.74336	4.32e-06	protein_coding	5.21015	7.0179	6.91292	2	2	3.16994
Up	OS11G0535525	5.7413	0.0558	NA	4.6296	2.54437	3.63875	2	2	2
Up	BGIOSGA017861	5.72218	0.0382	protein_coding	3.27206	4.35769	3.63875	2	2	2
Up	OS12G0116700	5.67177	0.027	NA	5.44697	7.74107	8.06107	2	2	3.80737
Up	BGIOSGA001277	5.64173	0.0396	protein_coding	3.93739	3.61482	3.74366	2	2	2
Up	OS02G0633066	5.59343	0.0457	NA	3.52944	3.61482	4.01916	2	2	2
Up	BGIOSGA030807	5.5448	0.0583	protein_coding	3.12381	3.50261	4.2504	2	2	2
Up	OS11G0119900	5.49867	0.0609	NA	3.8457	3.10163	3.93305	2	2	2
Up	BGIOSGA015504	5.47618	0.0406	protein_coding	8.57853	10.2609	10.3449	2	2.33381	6.08749
Up	BGIOSGA031800	5.44815	0.0797	protein_coding	3.64274	2.75496	4.17736	2	2	2
Up	BGIOSGA014500	5.43692	2.01e-08	protein_coding	6.26002	8.65062	8.4029	3.08122	2	4.16995
Up	BGIOSGA001963	5.43567	0.0789	protein_coding	2.77191	3.90701	3.93305	2	2	2
Up	OS07G0650100	5.39896	0.006	NA	3.40648	5.34593	5.61758	2	2.60471	2
Up	OS06G0660200	5.39537	0.0928	NA	4.32461	2.75496	3.26862	2	2	2
Up	OS01G0793300	5.38251	0.000501	NA	4.57354	6.16674	5.5027	2	2	2.80737
Up	OS08G0167800	5.37811	0.0303	NA	10.3245	11.324	11.3762	3.81172	2	7.22884
Up	BGIOSGA035718	5.35893	1.13e-05	protein_coding	5.56666	7.19983	7.25216	2	2	3.58498
Up	BGIOSGA010744	5.32555	0.0835	protein_coding	3.27206	3.81604	3.5256	2	2	2
Up	OS12G0491800	5.29114	0.00384	NA	4.18194	5.24491	5.20491	2	2	2.58497
Up	BGIOSGA012186	5.2905	4.1e-06	protein_coding	6.59171	5.31303	6.32377	2	3.02952	2.32193
Up	BGIOSGA033314	5.27209	0.00622	protein_coding	5.35019	3.71893	5.2412	2	2	2.58497
Up	BGIOSGA032451	5.26107	0.0132	protein_coding	2.95856	5.44033	5.31115	2	2	2.58497
Up	BGIOSGA014421	5.25065	0.0106	protein_coding	3.40648	4.6488	5.77439	2	2	2.58497
Up	BGIOSGA030567	5.24921	0.019	protein_coding	4.18194	3.99259	4.38623	2	2	2.32193
Up	BGIOSGA034106	5.22071	5.3e-09	protein_coding	7.31882	7.85399	8.13526	2	4.29427	2.58497
Up	BGIOSGA013311	5.21142	0.0237	protein_coding	4.18194	4.5393	3.63875	2	2.33381	2
Up	BGIOSGA022058	5.19714	6.93e-07	protein_coding	6.39552	6.29018	5.37787	2.35497	2.60471	2.58497
Up	BGIOSGA010837	5.1562	0.00849	protein_coding	3.74778	4.97743	5.34489	2	2	2.58497
Up	OS12G0445300	5.15027	1.42e-08	NA	6.64708	8.70551	8.19198	2	3.35728	4.32195
Up	OS12G0555300	5.10231	0.00202	NA	3.8457	5.79023	6.37366	2	2	3.00001
Up	BGIOSGA029304	5.05864	0.00665	protein_coding	3.40648	5.27937	6.02392	2	2	2.80737
Up	BGIOSGA035723	5.0257	0.00099	protein_coding	4.18194	7.19983	7.16983	2	2	3.70046
Up	BGIOSGA015980	5.00793	1.38e-06	protein_coding	8.76214	9.94121	10.4358	3.56203	4.50743	6.00002
Up	OS11G0570000	4.99992	0.0183	NA	3.27206	5.27937	4.87615	2	2	2.58497
Up	BGIOSGA027841	4.98619	2.36e-05	protein_coding	6.2951	6.85607	7.13168	2	2	3.80737
Up	BGIOSGA029357	4.97229	0.0834	protein_coding	4.68356	4.07338	2.30438	2	2	2.32193
Up	BGIOSGA035717	4.96415	2.55e-05	protein_coding	9.50506	10.8363	11.0043	4.94391	3.74116	6.84552
Up	BGIOSGA012042	4.94634	0.000164	protein_coding	5.41543	6.80966	7.12198	2	2	3.70046
Up	BGIOSGA010869	4.93672	1.43e-10	protein_coding	6.22405	7.13544	7.54125	3.41886	3.02952	2.58497
Up	BGIOSGA000335	4.9005	0.0146	protein_coding	4.02359	4.4208	5.20491	2	2.60471	2
Up	BGIOSGA028073	4.7409	0.00159	protein_coding	4.57354	7.0179	6.68161	2	2	3.70046
Up	OS02G0463500	4.72647	0.0693	NA	3.64274	3.50261	4.17736	2	2	2.32193
Up	BGIOSGA017905	4.68421	0.0846	protein_coding	4.39099	3.24802	3.40282	2	2	2.32193
Up	BGIOSGA025925	4.68312	0.0769	protein_coding	3.93739	3.24802	4.01916	2.35497	2	2
Up	OS01G0137400	4.67829	0.0934	NA	3.40648	2.29771	5.64493	2	2.60471	2
Up	BGIOSGA020220	4.67267	1.32e-06	protein_coding	6.36281	5.92695	6.82	3.41886	2	2.80737
Up	OS05G0492200	4.66002	0.0328	NA	4.45444	4.93482	3.5256	2	2	2.58497
Up	OS03G0335200	4.63152	0.0275	NA	2.95856	5.5	5.12947	2	2	2.80737
Up	OS12G0247700	4.62551	8.01e-15	NA	7.547	9.46216	9.46702	4.12018	4.50743	5.16995
Up	BGIOSGA037180	4.61697	0.00292	protein_coding	5.28187	5.31303	7.21615	3.69227	2	2
Up	BGIOSGA004341	4.57957	0.0951	protein_coding	3.12381	3.81604	4.01916	2	2	2.32193
Up	BGIOSGA019394	4.57253	0.00131	protein_coding	5.31644	6.09115	6.92412	2	2	3.70046
Up	BGIOSGA037569	4.57047	0.0337	protein_coding	10.0182	12.1006	12.2649	4.99528	2.8327	8.67245
Up	BGIOSGA034684	4.54096	0.00568	protein_coding	4.02359	6.23856	6.42189	2	2	3.45945
Up	BGIOSGA011813	4.52971	0.0521	protein_coding	4.6296	4.70058	3.12063	2	2	2.58497
Up	BGIOSGA026388	4.52844	0.00159	protein_coding	5.5951	7.51389	6.74616	2	2	4.16995
Up	OS08G0125250	4.52357	2.13e-06	NA	5.38318	7.36138	6.87877	3.08122	2.33381	3.58498
Up	BGIOSGA018939	4.50191	0.051	protein_coding	3.27206	4.4208	4.78075	2	2	2.58497
Up	BGIOSGA027693	4.47304	0.0289	protein_coding	9.40221	11.2147	11.4396	3.25989	3.62419	7.97731
Up	BGIOSGA019928	4.4549	0.00856	protein_coding	2.95856	5.63919	6.08509	2	2.8327	2.58497
Up	BGIOSGA009514	4.42144	0.0339	protein_coding	8.49423	10.3778	10.6141	4.12018	2.33381	7.13958
Up	BGIOSGA034385	4.41378	0.00033	protein_coding	4.51522	6.34001	6.40599	2	3.20269	2.80737
Up	BGIOSGA011000	4.40949	0.00292	protein_coding	5.01351	6.46505	6.00293	2	2	3.58498
Up	BGIOSGA040088	4.40795	0.00371	protein_coding	8.4404	9.64342	9.967	4.12018	2.8327	6.45946
Up	BGIOSGA033392	4.36471	1.16e-10	protein_coding	8.08702	9.71441	10.2612	4.44977	4.63384	6.28543
Up	BGIOSGA015988	4.35795	0.00145	protein_coding	4.92668	5.09818	6.21849	2.35497	2	3.16994
Up	BGIOSGA013391	4.34937	7.34e-06	protein_coding	6.09062	7.93189	7.59832	4.0245	2	4.00002
Up	BGIOSGA019730	4.34308	0.00268	protein_coding	3.74778	6.22094	6.12448	2	2.60471	3.16994
Up	BGIOSGA035984	4.29925	7.51e-05	protein_coding	6.24215	6.80966	7.6996	2.87725	2	4.32195
Up	BGIOSGA008974	4.28796	0.0312	protein_coding	3.8457	5.09818	4.62467	2	2.8327	2
Up	BGIOSGA018595	4.25731	0.0739	protein_coding	3.93739	3.61482	4.56865	2	2	2.58497
Up	OS11G0514500	4.25467	0.0694	NA	2.30549	4.93482	6.52851	2	2	3.32194
Up	OS10G0559500	4.25086	0.0124	NA	4.51522	4.93482	5.79894	2	2	3.16994
Up	BGIOSGA026339	4.21248	1.18e-05	protein_coding	9.76333	11.2725	11.5839	6.59415	5.41041	7.76821
Up	BGIOSGA024194	4.20742	1.2e-05	protein_coding	11.4198	12.8752	13.0261	6.57739	8.39313	9.19478
Up	OS01G0764300	4.20121	5.77e-08	NA	5.94358	8.28132	8.16862	3.41886	3.84935	4.45945
Up	OS05G0205050	4.19178	1.24e-08	NA	7.06808	8.87284	8.96329	3.81172	3.74116	5.45946
Up	BGIOSGA002237	4.17213	0.0289	protein_coding	3.40648	5.58512	5.98164	2	2	3.32194
Up	BGIOSGA015984	4.15233	0.000711	protein_coding	6.67399	6.32359	5.04987	2	3.74116	2.58497
Up	OS07G0686800	4.12069	0.0591	NA	2.95856	4.79888	5.56128	2	2	3.00001
Up	BGIOSGA015753	4.10814	0.0865	protein_coding	6.27767	8.40743	8.34988	2.87725	2	5.42629
Up	BGIOSGA025082	4.10565	0.094	protein_coding	3.64274	4.29169	3.93305	2	2	2.58497
Up	BGIOSGA021445	4.10444	0.00073	protein_coding	4.88122	5.71669	6.49884	2	3.35728	2.80737
Up	BGIOSGA018540	4.09306	0.0485	protein_coding	3.12381	5.01881	5.84683	2	2	3.16994
Up	BGIOSGA001209	4.07027	8.1e-05	protein_coding	9.78663	11.2499	11.8064	6.67514	5.57702	8.08749
Up	BGIOSGA026255	4.02693	0.0355	protein_coding	3.40648	5.99073	6.12448	2	2	3.58498
Up	BGIOSGA034611	3.97393	0.0427	protein_coding	6.71343	8.40743	8.67574	4.83532	2	5.04442
Up	BGIOSGA000756	3.95347	0.0579	protein_coding	4.32461	4.22252	4.56865	2.87725	2	2
Up	BGIOSGA027967	3.95194	1.35e-12	protein_coding	7.18493	7.8823	8.35403	4.29436	3.62419	4.64388
Up	OS08G0270400	3.913	9.06e-09	NA	6.61966	8.28132	8.7688	4.44977	3.84935	4.95422
Up	OS04G0631100	3.9045	0.000903	NA	5.09541	6.98695	7.66662	2	3.74116	4.16995
Up	OS06G0586300	3.90295	2.28e-05	NA	5.05504	7.29555	7.92826	3.25989	4.21559	3.58498
Up	BGIOSGA006215	3.86365	0.076	protein_coding	3.40648	5.27937	4.44964	2	2	3.00001
Up	OS01G0237750	3.85355	0.0527	NA	3.27206	6.11042	6.30675	2	2	3.80737
Up	BGIOSGA014496	3.77053	0.0656	protein_coding	6.07051	2.75496	3.26862	2.35497	2.8327	2.32193
Up	BGIOSGA019274	3.75972	0.0275	protein_coding	4.92668	6.3723	6.69475	2	2	4.24795
Up	BGIOSGA036469	3.7506	0.000604	protein_coding	5.96553	5.47047	5.84683	2	3.02952	3.45945
Up	BGIOSGA036368	3.74726	0.0209	protein_coding	4.88122	5.09818	4.2504	2.35497	3.02952	2
Up	OS10G0535800	3.73588	0.000246	NA	6.51937	8.1982	8.38274	3.56203	2.60471	5.55461
Up	BGIOSGA035768	3.72583	0.000648	protein_coding	4.18194	7.67141	7.63969	3.08122	3.74116	4.39234
Up	BGIOSGA033855	3.71807	0.00382	protein_coding	5.53766	7.7595	7.65322	2	3.20269	5.04442
Up	BGIOSGA012539	3.70452	0.0494	protein_coding	4.02359	6.77385	6.93524	2	2	4.45945
Up	BGIOSGA029658	3.6929	0.00389	protein_coding	4.68356	6.2031	5.64493	3.41886	2	3.00001
Up	BGIOSGA029758	3.66897	7.26e-05	protein_coding	5.17291	7.68433	7.7382	4.37416	3.02952	4.16995
Up	BGIOSGA033277	3.64463	3.93e-10	protein_coding	8.07193	9.10192	8.78733	4.0245	5.98543	5.00002
Up	BGIOSGA006705	3.6444	0.00312	protein_coding	4.92668	6.46505	6.40599	2	3.02952	3.90691
Up	BGIOSGA001804	3.63225	0.00122	protein_coding	6.09062	4.35769	5.72399	2.63961	3.02952	3.00001
Up	BGIOSGA027814	3.61534	2.77e-05	protein_coding	6.75182	6.22094	5.53229	2.63961	3.62419	3.45945
Up	BGIOSGA020255	3.60508	0.0899	protein_coding	4.51522	4.6488	4.10043	3.08122	2	2
Up	BGIOSGA008468	3.60167	0.011	protein_coding	5.70354	6.25597	7.9721	2	2.8327	4.95422
Up	OS11G0187500	3.58776	0.0243	NA	4.32461	5.52893	4.31991	2	2.60471	3.00001
Up	BGIOSGA013525	3.57969	0.000221	protein_coding	13.5115	14.3403	14.5622	10.1827	8.71252	11.6276
Up	OS10G0380800	3.52659	0.0933	NA	3.93739	4.93482	4.62467	2	2	3.16994
Up	BGIOSGA009326	3.5144	0.0569	protein_coding	5.31644	4.6488	5.31115	2	2	3.58498
Up	BGIOSGA009172	3.49907	0.000682	protein_coding	5.89866	6.86744	6.68161	2	3.94999	4.00002
Up	BGIOSGA004360	3.48742	0.000278	protein_coding	5.38318	7.3932	7.21615	3.25989	3.02952	4.64388
Up	BGIOSGA027952	3.48617	0.0599	protein_coding	7.49514	9.00999	8.80562	4.44977	2.33381	6.42629
Up	BGIOSGA025783	3.45012	1.26e-05	protein_coding	5.75485	6.11042	7.16039	3.81172	3.4969	3.32194
Up	BGIOSGA007912	3.43188	0.000378	protein_coding	5.5951	7.96402	8.47324	3.08122	4.57202	5.28543
Up	OS11G0594000	3.42543	0.0535	NA	5.21015	6.16674	6.25445	2	2	4.32195
Up	BGIOSGA021554	3.40915	0.001	protein_coding	6.36281	8.29402	8.73738	3.69227	3.20269	6.04442
Up	BGIOSGA027481	3.39678	0.0109	protein_coding	5.31644	7.32884	7.52662	2	3.35728	5.04442
Up	BGIOSGA033182	3.38952	0.0957	protein_coding	2.30549	5.66549	6.0446	3.08122	2	3.32194
Up	BGIOSGA016361	3.38636	4.18e-05	protein_coding	7.47997	6.62099	5.96003	3.08122	4.50743	3.58498
Up	BGIOSGA001182	3.37149	0.0559	protein_coding	6.18717	5.90504	5.69811	2	4.36888	2
Up	BGIOSGA007799	3.35135	4.78e-06	protein_coding	7.38546	9.25046	9.63327	4.2099	6.30336	6.06611
Up	BGIOSGA024148	3.34981	0.0214	protein_coding	4.78577	6.32359	6.12448	2	2.60471	4.16995
Up	BGIOSGA032104	3.33538	0.00189	protein_coding	5.75485	6.60749	6.28953	2	3.84935	3.90691
Up	BGIOSGA022203	3.32518	0.00301	protein_coding	5.01351	6.07162	5.31115	3.08122	3.4969	2.32193
Up	BGIOSGA023698	3.32249	0.0193	protein_coding	9.47477	10.8952	11.7167	6.7814	5.47938	8.82657
Up	BGIOSGA021674	3.26972	0.027	protein_coding	5.44697	6.64762	7.03163	2	2.60471	4.858
Up	BGIOSGA000356	3.26662	0.0418	protein_coding	3.93739	5.81394	6.73348	2	2.8327	4.16995
Up	OS05G0149400	3.25742	7.34e-10	NA	7.99932	9.73163	10.0601	6.23673	6.09937	6.55461
Up	BGIOSGA031135	3.25169	0.0754	protein_coding	2.95856	5.27937	6.54312	2	3.74116	3.00001
Up	OS03G0830400	3.23829	0.000231	NA	5.82855	8.54126	8.86787	3.92203	5.30034	5.67245
Up	BGIOSGA026337	3.22965	0.0267	protein_coding	4.45444	6.11042	6.00293	2	2.8327	4.00002
Up	OS12G0555500	3.21621	0.0688	NA	9.82615	11.8452	11.9886	5.50098	6.37751	9.66714
Up	OS12G0555400	3.21587	0.0135	NA	7.78157	11.412	10.5469	6.49054	6.92686	8.11377
Up	OS12G0437800	3.21541	2.58e-05	NA	7.44134	8.76752	9.06042	5.53609	3.62419	6.22884
Up	BGIOSGA007023	3.20813	0.0549	protein_coding	5.56666	4.6488	4.01916	2	3.35728	2.58497
Up	BGIOSGA035186	3.20142	0.0124	protein_coding	5.44697	6.98695	7.54851	2	3.84935	4.95422
Up	OS04G0461750	3.20073	0.0402	NA	4.92668	5.2096	4.38623	2	3.35728	2.58497
Up	BGIOSGA004312	3.1938	0.0462	protein_coding	4.68356	5.5	4.01916	2	2.8327	3.16994
Up	BGIOSGA023826	3.18769	0.0861	protein_coding	4.32461	3.38092	6.06499	2.87725	2	3.32194
Up	BGIOSGA033576	3.18363	3.18e-12	protein_coding	9.92045	10.9254	11.2776	7.03567	7.27608	8.31291
Up	BGIOSGA035536	3.18067	0.0538	protein_coding	3.74778	5.09818	5.37787	3.25989	2	2.80737
Up	BGIOSGA027116	3.16128	0.00151	protein_coding	4.6296	6.46505	6.58608	3.25989	3.94999	3.16994
Up	BGIOSGA000201	3.1526	0.0384	protein_coding	4.73557	4.84563	5.31115	2	3.4969	2.58497
Up	BGIOSGA008811	3.14384	0.000655	protein_coding	6.97378	6.55219	6.32377	3.25989	4.80483	2.80737
Up	BGIOSGA017391	3.13951	0.00061	protein_coding	6.07051	7.37737	7.95582	3.56203	3.4969	5.39234
Up	BGIOSGA011535	3.13646	0.00497	protein_coding	6.22405	5.79023	4.44964	3.41886	3.4969	2.58497
Up	OS12G0639800	3.12666	0.011	NA	5.09541	6.45	6.92412	2.35497	3.02952	4.64388
Up	OS06G0495800	3.12431	0.002	NA	5.65034	6.40388	5.37787	2.87725	4.04406	2.80737
Up	BGIOSGA008486	3.12333	0.00048	protein_coding	5.47784	7.2088	7.24324	3.08122	3.94999	4.70046
Up	BGIOSGA033529	3.11085	3.57e-05	protein_coding	6.18717	7.46981	8.17332	3.81172	4.50743	5.16995
Up	OS03G0838400	3.10824	0.00986	NA	5.50806	6.18503	6.83195	2	3.74116	4.32195
Up	BGIOSGA021076	3.08916	0.0145	protein_coding	11.3579	13.0208	13.3354	8.97696	7.70836	10.8114
Up	OS09G0538000	3.0516	4.05e-11	NA	10.3969	10.7652	10.6365	7.24116	6.48205	8.38373
Up	BGIOSGA024885	3.04185	0.0464	protein_coding	4.73557	5.24491	5.34489	2.63961	2	3.70046
Up	BGIOSGA010536	3.03642	0.09	protein_coding	5.50806	3.90701	4.38623	2.63961	3.35728	2
Up	BGIOSGA003617	2.99976	0.000787	protein_coding	4.88122	7.25283	7.30454	4.29436	3.84935	4.24795
Up	BGIOSGA017876	2.99242	0.00993	protein_coding	4.25504	6.23856	6.20017	2.87725	3.02952	4.00002
Up	BGIOSGA002482	2.98958	0.0686	protein_coding	9.23611	11.0099	11.2879	5.3113	6.32226	9.07951
Up	BGIOSGA027681	2.97885	1.59e-07	protein_coding	6.94092	7.41661	8.32473	4.83532	4.57202	5.16995
Up	OS04G0298700	2.9635	0.0275	NA	5.38318	5.63919	5.37787	2	3.94999	3.00001
Up	OS11G0691800	2.95695	0.0957	NA	3.93739	4.48126	5.2766	2	3.35728	2.58497
Up	OS11G0112200	2.95231	0.00463	NA	5.50806	5.96978	5.56128	2.35497	3.35728	3.90691
Up	OS11G0482901	2.9354	0.0099	NA	4.32461	7.26147	7.17921	3.08122	3.94999	4.80738
Up	OS04G0518800	2.92918	6.78e-05	NA	6.86122	6.32359	5.74941	3.41886	3.94999	4.08748
Up	BGIOSGA037333	2.92051	1.44e-06	protein_coding	9.06371	10.3497	10.7875	5.87468	7.4665	7.97157
Up	BGIOSGA029015	2.90168	0.00014	protein_coding	5.9213	6.3723	7.0522	3.69227	3.4969	4.52358
Up	OS07G0550500	2.90101	0.000382	NA	5.94358	7.68433	8.24209	4.59005	4.04406	5.52359
Up	BGIOSGA028355	2.89096	0.0662	protein_coding	4.83429	4.22252	5.61758	2	3.4969	3.00001
Up	OS12G0576732	2.88897	0.0662	NA	3.93739	6.68666	6.60012	2	3.62419	4.52358
Up	OS07G0418500	2.88622	0.0252	NA	6.9186	6.41942	7.07248	2	3.62419	5.32195
Up	BGIOSGA027695	2.88382	0.0296	protein_coding	7.82423	10.0005	10.2003	6.52591	4.90851	7.76158
Up	OS12G0548401	2.84666	3.34e-11	NA	10.4465	11.5955	11.7082	8.08045	8.07994	9.12415
Up	OS03G0297800	2.84055	0.000382	NA	8.30064	7.89347	6.82	5.18423	5.80909	3.45945
Up	OS11G0684000	2.83686	0.0441	NA	4.88122	6.56621	7.52662	2.63961	2.8327	5.32195
Up	BGIOSGA026331	2.83375	0.00437	protein_coding	5.21015	6.25597	7.21615	3.41886	3.35728	4.70046
Up	OS07G0557400	2.82507	0.0998	NA	3.74778	5.92695	6.46855	2	3.02952	4.39234
Up	BGIOSGA036883	2.81568	0.0428	protein_coding	4.88122	6.45	6.46855	2	3.62419	4.52358
Up	BGIOSGA033328	2.78223	0.000667	protein_coding	7.49514	5.86021	7.18854	4.37416	3.4969	5.08749
Up	BGIOSGA014511	2.78005	2.22e-06	protein_coding	6.78922	7.57759	7.84817	4.12018	4.95769	5.28543
Up	OS01G0364100	2.77501	0.0459	NA	2.95856	6.25597	6.66834	3.92203	3.4969	3.45945
Up	BGIOSGA033575	2.76782	2.24e-07	protein_coding	9.41622	10.5197	10.5204	6.99838	6.54776	8.32195
Up	BGIOSGA014836	2.74394	0.0786	protein_coding	4.10494	5.71669	5.2766	2	3.62419	3.32194
Up	BGIOSGA020491	2.74373	0.0455	protein_coding	8.02044	7.08763	7.34679	3.25989	6.30336	2.32193
Up	BGIOSGA005777	2.73797	0.00235	protein_coding	5.17291	6.23856	6.32377	3.08122	3.62419	4.16995
Up	BGIOSGA030146	2.73012	0.0713	protein_coding	4.45444	3.90701	5.20491	2.35497	2.8327	3.16994
Up	BGIOSGA009392	2.72665	0.0706	protein_coding	5.38318	5.66549	7.6865	2	5.09589	4.08748
Up	BGIOSGA017727	2.71724	0.000713	protein_coding	7.03733	8.31078	8.64221	5.63659	3.74116	6.24795
Up	BGIOSGA002819	2.71673	0.0699	protein_coding	4.88122	5.83726	5.34489	3.08122	2	4.08748
Up	BGIOSGA029913	2.71529	0.0685	protein_coding	4.83429	6.11042	7.04195	3.81172	2	4.75491
Up	BGIOSGA010004	2.70238	0.0539	protein_coding	5.41543	7.91555	7.65994	2	5.60816	5.00002
Up	BGIOSGA026957	2.69105	2.57e-05	protein_coding	6.84947	8.51619	8.64898	4.83532	5.83564	5.93076
Up	BGIOSGA025996	2.66563	0.00275	protein_coding	7.44134	8.56241	9.35557	5.22784	4.29427	7.1599
Up	OS09G0262000	2.66458	0.0686	NA	10.2516	11.9412	12.2082	7.61413	7.44941	10.2264
Up	BGIOSGA030945	2.66008	5.87e-05	protein_coding	7.91161	9.50101	9.86313	5.57037	6.46515	7.44297
Up	BGIOSGA025955	2.65972	8.96e-06	protein_coding	8.54976	10.7826	10.8186	7.18695	7.50008	8.26212
Up	BGIOSGA019181	2.65826	0.0118	protein_coding	4.39099	7.2088	7.88304	4.2099	4.36888	5.12931
Up	BGIOSGA024169	2.63539	0.0245	protein_coding	7.0059	8.4572	8.50717	4.2099	3.02952	6.89484
Up	OS06G0240800	2.6301	0.000299	NA	7.97789	8.9309	9.24821	5.60386	4.80483	7.23843
Up	BGIOSGA013661	2.62723	0.031	protein_coding	5.77984	5.17341	4.87615	2.87725	2.60471	4.00002
Up	BGIOSGA021069	2.60314	0.00915	protein_coding	6.83762	8.76752	8.92476	4.12018	4.75005	7.08749
Up	OS04G0475250	2.59654	0.0881	NA	4.78577	4.35769	3.93305	3.08122	2.60471	2.58497
Up	BGIOSGA034616	2.58752	0.0836	protein_coding	4.78577	6.07162	6.51375	3.69227	2	4.58498
Up	OS02G0822900	2.56935	0.00439	NA	5.31644	6.53803	6.7712	3.56203	4.75005	3.58498
Up	BGIOSGA028319	2.56751	0.077	protein_coding	3.52944	7.16339	4.6786	3.92203	3.4969	3.80737
Up	BGIOSGA011747	2.55794	2.54e-06	protein_coding	7.59706	8.48331	9.1538	5.78993	5.63863	6.56988
Up	BGIOSGA008467	2.53741	6.64e-05	protein_coding	7.14702	8.11954	8.81468	4.99528	5.51267	6.35758
Up	OS07G0605400	2.52432	0.00839	NA	4.78577	6.59386	6.68161	3.41886	4.13237	4.39234
Up	BGIOSGA002483	2.51539	3.54e-05	protein_coding	7.14702	8.27279	8.09121	5.18423	4.75005	6.18985
Up	BGIOSGA023327	2.50059	0.00953	protein_coding	5.17291	6.86744	6.70778	3.08122	4.50743	4.58498
Up	BGIOSGA002095	2.49982	0.000974	protein_coding	6.24215	5.79023	5.56128	3.69227	3.94999	3.70046
Up	OS01G0136700	2.49537	0.0203	NA	5.13468	5.8828	6.69475	3.25989	3.20269	4.70046
Up	BGIOSGA033330	2.49504	0.0149	protein_coding	6.80147	7.48465	7.1978	3.81172	3.20269	6.00002
Up	OS01G0264100	2.4776	0.0295	NA	5.24646	5.83726	4.51037	3.41886	3.74116	2.80737
Up	OS07G0653900	2.47467	0.0435	NA	4.57354	5.01881	5.4101	3.08122	2.60471	3.70046
Up	BGIOSGA017269	2.46552	0.0378	protein_coding	6.88445	8.45344	8.43459	4.52162	3.02952	6.97731
Up	BGIOSGA013604	2.45987	2.48e-05	protein_coding	7.83022	8.32734	8.99285	5.66859	6.81122	5.28543
Up	OS05G0345175	2.4359	0.00129	NA	6.36281	6.50928	5.87019	3.41886	4.63384	4.08748
Up	BGIOSGA014803	2.42889	8.83e-09	protein_coding	9.45746	9.14695	8.82368	6.35944	7.40577	6.28543
Up	BGIOSGA006891	2.42601	0.0867	protein_coding	4.18194	5.66549	5.44163	3.25989	2.33381	4.00002
Up	BGIOSGA013716	2.42298	0.0457	protein_coding	4.02359	6.11042	5.69811	4.0245	3.02952	3.45945
Up	BGIOSGA001864	2.41406	0.0337	protein_coding	7.44915	8.18007	8.81468	4.52162	3.35728	7.20948
Up	OS05G0194900	2.41333	0.000161	NA	7.46464	7.8597	8.67905	6.47253	4.75005	5.58499
Up	BGIOSGA010365	2.40397	0.0117	protein_coding	6.41159	7.97983	8.06614	3.92203	4.50743	6.42629
Up	BGIOSGA010763	2.4009	0.000942	protein_coding	5.75485	6.87872	6.45316	3.92203	4.13237	4.70046
Up	OS09G0559500	2.39505	0.0394	NA	7.39357	7.27861	7.31309	2.87725	6.32226	3.80737
Up	BGIOSGA024436	2.39379	0.000611	protein_coding	8.89672	8.53771	7.47422	5.04489	6.97542	5.52359
Up	BGIOSGA016693	2.38834	0.0171	protein_coding	4.73557	5.81394	6.49884	4.2099	3.84935	3.32194
Up	BGIOSGA004346	2.38812	1.17e-07	protein_coding	9.07637	10.7461	10.5782	7.72481	7.89666	8.14468
Up	OS01G0865400	2.38742	0.0741	NA	4.10494	5.44033	6.51375	2.63961	3.84935	4.16995
Up	OS12G0120000	2.38236	1.24e-06	NA	8.16496	8.69278	8.52935	5.53609	6.86376	5.70046
Up	BGIOSGA024200	2.37631	0.00107	protein_coding	6.77686	8.47961	8.46942	5.18423	5.13916	6.58499
Up	OS03G0770700	2.37494	0.0266	NA	7.25788	6.3723	5.09022	4.29436	5.05127	3.16994
Up	BGIOSGA012947	2.37283	0.00741	protein_coding	5.9213	6.73713	6.94627	4.12018	3.35728	5.24795
Up	BGIOSGA004840	2.35684	0.00131	protein_coding	7.90026	9.17925	9.30074	5.92854	5.30034	7.58499
Up	BGIOSGA031237	2.3568	0.000449	protein_coding	6.05012	7.81341	7.6996	4.94391	5.13916	5.35758
Up	BGIOSGA019621	2.35387	3.33e-05	protein_coding	8.3804	10.6357	10.6534	7.89	7.83877	7.87654
Up	BGIOSGA017209	2.35176	0.0764	protein_coding	7.04765	6.49468	5.58971	3.92203	5.41041	2.32193
Up	BGIOSGA032749	2.34854	0.0149	protein_coding	5.87567	5.01881	5.79894	3.81172	4.04406	3.00001
Up	BGIOSGA006198	2.33501	0.0303	protein_coding	5.72942	7.11651	6.79581	2.63961	5.18117	4.75491
Up	BGIOSGA009079	2.32602	0.0166	protein_coding	7.41765	7.96402	8.7182	3.69227	5.18117	7.00003
Up	OS01G0152600	2.3251	0.0901	NA	5.70354	6.69944	6.45316	2	5.00524	4.45945
Up	BGIOSGA030484	2.31279	0.048	protein_coding	5.01351	5.44033	4.31991	3.25989	3.4969	3.00001
Up	BGIOSGA009947	2.31266	0.00316	protein_coding	6.53414	5.66549	5.96003	4.0245	4.50743	3.58498
Up	OS12G0124700	2.31205	0.0886	NA	6.13002	5.69132	5.87019	2	4.50743	4.24795
Up	OS04G0590650	2.30649	0.0319	NA	5.89866	4.59509	5.00836	3.41886	3.62419	3.32194
Up	OS11G0431700	2.30051	8.95e-16	NA	9.21565	9.83661	9.75277	7.54686	7.35161	7.13958
Up	BGIOSGA037674	2.29549	0.00175	protein_coding	7.42559	6.78589	6.60012	5.39019	5.00524	3.70046
Up	OS03G0208800	2.28006	0.0127	NA	5.50806	5.24491	5.53229	3.56203	3.94999	3.16994
Up	OS12G0106525	2.27399	0.00282	NA	5.96553	6.98695	6.65495	3.92203	5.18117	4.16995
Up	BGIOSGA009861	2.27308	0.00615	protein_coding	7.7248	7.11651	5.69811	4.52162	5.57702	4.45945
Up	OS01G0602433	2.27166	0.00392	NA	6.27767	6.50928	6.52851	3.25989	4.50743	4.95422
Up	BGIOSGA035828	2.26919	0.0785	protein_coding	5.35019	5.8828	7.16983	3.56203	2.8327	5.35758
Up	BGIOSGA027757	2.26621	0.0788	protein_coding	5.01351	6.76171	6.74616	2.35497	4.63384	4.95422
Up	BGIOSGA026389	2.26117	0.0449	protein_coding	4.68356	6.87872	6.92412	4.12018	3.35728	5.20948
Up	BGIOSGA012525	2.25952	0.055	protein_coding	3.93739	6.41942	6.23658	3.69227	3.62419	4.39234
Up	BGIOSGA025321	2.24986	3.07e-06	protein_coding	7.34417	8.18007	8.5146	5.87468	5.57702	6.22884
Up	BGIOSGA019245	2.24534	0.000508	protein_coding	10.139	10.021	9.40239	7.64663	8.46717	5.78138
Up	BGIOSGA002350	2.24193	0.0117	protein_coding	5.31644	6.2031	6.06499	4.12018	3.20269	4.39234
Up	OS07G0538700	2.23933	0.0808	NA	6.20573	7.8597	8.63541	5.13927	2.8327	6.85801
Up	BGIOSGA040521	2.23829	0.0153	protein_coding	5.44697	5.90504	5.16769	3.25989	3.62419	4.08748
Up	OS06G0222100	2.22758	0.00988	NA	7.31027	8.06625	7.98821	4.2099	6.77051	4.75491
Up	BGIOSGA003326	2.21963	0.0174	protein_coding	5.67718	5.17341	5.44163	4.0245	3.62419	3.16994
Up	BGIOSGA003008	2.2175	0.0344	protein_coding	5.96553	7.65181	7.48939	3.69227	4.21559	6.18985
Up	BGIOSGA031239	2.21474	0.0771	protein_coding	4.6296	6.18503	5.09022	2.63961	3.84935	4.08748
Up	BGIOSGA019749	2.20453	0.0395	protein_coding	5.5951	6.03174	6.16282	4.2099	2.60471	4.64388
Up	BGIOSGA017574	2.19458	0.00129	protein_coding	7.35252	8.84147	8.9469	5.63659	5.80909	7.1997
Up	OS10G0450400	2.19292	0.0599	NA	4.6296	6.56621	5.31115	3.69227	3.20269	4.45945
Up	BGIOSGA037827	2.1904	0.000291	protein_coding	7.09819	7.05815	6.52851	4.71789	5.41041	4.32195
Up	OS06G0569500	2.18476	1.28e-05	NA	7.95613	8.75839	9.30074	6.54328	6.07729	7.09806
Up	OS12G0123700	2.18326	0.0851	NA	10.1232	11.3606	11.7778	8.56998	6.97542	10.1046
Up	OS08G0538700	2.17994	0.0003	NA	10.0129	9.54062	8.92754	7.17586	8.21752	6.06611
Up	OS12G0559200	2.17622	0.0295	NA	11.7607	13.4452	13.2871	10.3695	9.63747	11.7044
Up	BGIOSGA011733	2.17387	0.000323	protein_coding	10.1097	9.54062	9.21439	6.64329	8.46292	6.61474
Up	BGIOSGA011379	2.16716	0.0126	protein_coding	7.31882	8.69597	9.5362	5.57037	5.57702	7.69351
Up	BGIOSGA030895	2.16144	0.0178	protein_coding	5.70354	6.80966	6.58608	3.56203	4.04406	5.28543
Up	BGIOSGA036744	2.15685	0.00118	protein_coding	8.01519	7.67788	7.58426	4.83532	6.57952	5.00002
Up	OS07G0232800	2.15562	0.0087	NA	6.00844	7.35331	7.01076	4.29436	4.21559	5.67245
Up	BGIOSGA008502	2.15296	0.00194	protein_coding	6.78922	6.23856	5.74941	4.2099	4.36888	4.58498
Up	OS09G0365900	2.1511	0.000597	NA	6.97378	8.31908	8.43459	5.95473	5.18117	6.47576
Up	BGIOSGA012978	2.13827	0.0452	protein_coding	7.48757	7.22657	6.79581	3.92203	6.35933	3.58498
Up	BGIOSGA011836	2.13643	0.0354	protein_coding	7.22187	5.8828	6.51375	3.25989	5.57702	4.32195
Up	OS04G0486800	2.13454	2.56e-05	NA	7.63179	7.35331	7.00021	5.46498	5.63863	4.75491
Up	OS09G0129500	2.13377	0.0269	NA	5.50806	6.32359	7.16983	4.7778	3.35728	5.04442
Up	BGIOSGA009877	2.13343	0.0274	protein_coding	5.44697	5.5	6.51375	3.69227	3.4969	4.70046
Up	OS10G0364900	2.1237	0.000256	NA	7.58294	8.65719	9.3597	6.49054	6.09937	7.10855
Up	OS04G0674700	2.12187	0.00113	NA	7.38546	8.95509	9.11766	6.10261	5.98543	7.29465
Up	BGIOSGA017669	2.11886	0.00849	protein_coding	6.02943	6.11042	5.53229	3.81172	4.57202	3.70046
Up	BGIOSGA017004	2.11837	0.0486	protein_coding	5.9213	7.47725	7.63288	4.0245	3.94999	6.28543
Up	BGIOSGA023964	2.11765	0.00469	protein_coding	8.03089	9.91405	9.75277	6.56043	6.28421	8.31291
Up	BGIOSGA005237	2.11342	0.0137	protein_coding	7.90594	7.23538	6.51375	4.99528	6.18446	4.00002
Up	OS04G0479000	2.10784	0.0229	NA	7.02693	6.52372	6.78355	3.08122	5.57702	4.90691
Up	BGIOSGA035499	2.10713	2.96e-07	protein_coding	8.85911	8.31494	7.98286	6.27881	6.71439	6.06611
Up	OS04G0497200	2.09868	8.92e-05	NA	9.08392	9.83806	10.2457	7.06	7.07906	8.50782
Up	BGIOSGA037627	2.09511	0.00189	protein_coding	7.76289	7.43201	7.34679	4.71789	6.37751	4.858
Up	OS03G0403501	2.08858	7.55e-05	NA	7.90594	8.2161	9.16329	7.02334	6.05487	6.20948
Up	BGIOSGA037620	2.0881	5.55e-07	protein_coding	9.65101	9.86667	9.46702	6.72164	8.18692	7.54692
Up	BGIOSGA009045	2.08789	0.0941	protein_coding	4.83429	5.83726	4.96562	2.87725	3.20269	4.32195
Up	OS07G0456033	2.08498	0.0185	NA	5.87567	5.58512	5.77439	4.59005	3.62419	3.45945
Up	BGIOSGA032055	2.07845	1.64e-05	protein_coding	9.29146	10.4064	10.5765	8.15577	7.29534	8.63665
Up	BGIOSGA024380	2.0731	0.0494	protein_coding	4.51522	5.61241	5.87019	3.25989	3.94999	3.90691
Up	BGIOSGA011211	2.06995	0.0019	protein_coding	6.6606	6.59386	6.55758	3.92203	5.2617	4.64388
Up	BGIOSGA004484	2.06435	0.00405	protein_coding	8.52411	8.80645	8.37867	5.13927	7.5729	5.85801
Up	OS01G0645400	2.06172	0.0877	NA	5.47784	4.84563	4.87615	2.63961	3.74116	3.80737
Up	OS05G0210500	2.06017	6.84e-05	NA	8.89957	8.25991	7.86571	5.73054	6.96343	6.22884
Up	BGIOSGA031522	2.05604	0.0769	protein_coding	9.40422	10.8952	11.0981	7.65464	7.59638	9.57367
Up	BGIOSGA034713	2.05267	0.0578	protein_coding	11.8676	12.8962	13.5831	10.6465	9.26752	11.7674
Up	BGIOSGA016308	2.05123	0.0244	protein_coding	5.01351	5.63919	6.20017	3.81172	4.29427	3.70046
Up	BGIOSGA022020	2.05045	0.00292	protein_coding	7.86566	7.22657	6.97888	5.66859	5.96152	4.24795
Up	OS03G0834050	2.04959	0.0279	NA	5.98715	7.68433	7.14131	4.89064	3.84935	6.00002
Up	BGIOSGA000125	2.03847	0.00419	protein_coding	5.56666	6.79782	6.68161	4.44977	4.57202	4.75491
Up	BGIOSGA034203	2.03312	0.00466	protein_coding	7.08822	6.27318	6.25445	4.12018	5.2617	4.58498
Up	BGIOSGA001549	2.02445	0.0476	protein_coding	4.88122	5.58512	6.73348	4.52162	3.62419	4.24795
Up	OS04G0300600	2.02159	0.000604	NA	6.41159	7.69713	7.45117	5.42807	5.05127	5.58499
Up	OS05G0130100	2.02106	0.0831	NA	6.71343	7.83094	8.43067	3.56203	4.80483	7.08749
Up	BGIOSGA004591	2.0141	0.00283	protein_coding	8.69147	10.1523	10.3501	7.65464	6.54776	8.7177
Up	OS12G0107700	2.01338	0.00412	NA	10.2649	9.44138	8.61135	7.31378	8.45865	6.16995
Up	OS04G0688300	2.01269	0.0493	NA	9.18792	11.4038	11.4714	8.23804	8.80275	9.60736
Up	BGIOSGA008189	2.01147	0.0863	protein_coding	5.53766	6.97649	7.49691	3.08122	4.75005	5.93076
Up	OS07G0615000	2.00951	0.0237	NA	5.44697	5.13628	5.82309	4.12018	3.62419	3.70046
Up	OS04G0107650	2.00821	4.78e-09	NA	9.73646	10.3838	10.1125	7.62233	7.97039	8.56988
Up	BGIOSGA011918	2.00803	8.6e-05	protein_coding	9.63227	9.34502	8.94964	7.03567	8.10198	6.40942
Up	BGIOSGA005432	2.00741	6.84e-06	protein_coding	10.0416	9.63346	9.05533	7.61413	8.16615	6.88267
Up	BGIOSGA022248	2.00544	0.00685	protein_coding	8.35983	7.59822	6.66834	4.99528	6.49876	5.39234
Up	OS10G0536450	2.0044	0.059	NA	9.72203	11.6322	11.8249	8.61993	8.50074	10.1787
Up	BGIOSGA030236	2.00421	0.000491	protein_coding	9.29146	8.54835	7.41191	6.35944	6.96343	6.55461
Up	OS01G0548600	2.0034	0.0266	NA	6.05012	7.16339	7.01076	4.44977	3.84935	5.83291
Up	BGIOSGA019443	2.00243	9.52e-07	protein_coding	9.93998	9.56876	8.99285	7.43036	8.05756	7.04442
Up	OS01G0124200	2.0017	0.0867	NA	13.0363	14.5683	14.8784	11.4299	11.3898	13.3235
Up	BGIOSGA005835	2.0015	0.095	protein_coding	5.01351	5.37808	5.2412	2.63961	4.21559	3.58498
Up	BGIOSGA012370	2.00055	0.0567	protein_coding	4.78577	5.24491	5.53229	3.08122	3.74116	3.90691
Up	OS01G0544450	1.996	0.000115	NA	8.89957	8.42678	7.89448	6.6593	6.95134	5.64388
Up	OS04G0373400	1.99559	0.00791	NA	5.82855	7.19081	7.48183	5.04489	5.57702	4.58498
Up	BGIOSGA019303	1.99456	0.0429	protein_coding	7.19425	6.56621	6.10492	3.41886	5.75448	4.45945
Up	BGIOSGA027711	1.98465	0.0104	protein_coding	9.30873	8.30242	7.87729	6.07899	7.64222	5.35758
Up	OS01G0342750	1.98401	7.36e-05	NA	6.82567	7.05815	6.97888	4.83532	5.47938	4.90691
Up	BGIOSGA035740	1.97956	0.0585	protein_coding	5.98715	8.35588	9.00081	5.18423	5.33797	7.33094
Up	OS06G0160000	1.97826	0.0262	NA	8.64463	8.487	7.49691	4.7778	7.47496	5.39234
Up	BGIOSGA010743	1.9761	0.0328	protein_coding	6.16837	5.37808	5.53229	3.41886	4.57202	3.90691
Up	OS10G0419400	1.97564	2.4e-11	NA	10.0583	10.4448	10.9484	8.40881	8.55367	8.7177
Up	BGIOSGA000332	1.97191	0.00343	protein_coding	10.3725	9.99015	9.33892	7.07201	9.02954	6.83292
Up	BGIOSGA027890	1.96966	0.00761	protein_coding	8.18381	7.60503	7.07248	4.71789	6.64103	5.35758
Up	OS05G0141000	1.96896	0.00211	NA	9.66281	9.39695	9.09057	7.89677	7.91545	5.58499
Up	BGIOSGA018890	1.96855	0.0493	protein_coding	5.09541	6.95533	6.86721	4.29436	3.94999	5.45946
Up	BGIOSGA021775	1.96842	0.0337	protein_coding	6.84947	5.58512	5.69811	3.56203	4.8576	4.52358
Up	BGIOSGA010990	1.96653	0.0456	protein_coding	12.2991	11.589	11.2522	8.88802	10.8074	8.79769
Up	OS06G0639200	1.96588	2.27e-08	NA	8.03089	7.80752	7.81244	5.6999	6.07729	6.14977
Up	OS06G0684900	1.96493	0.000116	NA	7.55426	6.78589	7.6053	5.09285	5.69772	5.61473
Up	BGIOSGA024374	1.95935	0.0472	protein_coding	7.7248	6.62099	6.90162	5.39019	6.07729	3.32194
Up	BGIOSGA006846	1.95497	0.0849	protein_coding	5.67718	6.22094	7.63969	3.81172	4.13237	5.93076
Up	BGIOSGA016687	1.9523	0.0696	protein_coding	5.38318	4.79888	4.78075	3.41886	3.35728	3.70046
Up	BGIOSGA019943	1.94994	0.00352	protein_coding	6.45877	7.35331	8.20582	5.73054	5.18117	5.93076
Up	BGIOSGA004470	1.94937	0.0704	protein_coding	4.83429	5.90504	5.93809	4.2099	3.02952	4.39234
Up	BGIOSGA020073	1.94624	0.0189	protein_coding	5.50806	6.63437	6.8438	4.2099	4.29427	5.24795
Up	BGIOSGA033016	1.94475	0.00603	protein_coding	8.57139	7.91555	7.16039	5.35128	6.92686	5.49188
Up	BGIOSGA036075	1.94248	0.000978	protein_coding	9.4671	9.06782	8.68236	6.00572	8.00589	6.88267
Up	OS01G0896300	1.93557	2.56e-05	NA	9.66951	9.06041	8.8823	7.13063	7.94012	6.62938
Up	BGIOSGA009369	1.92525	0.0135	protein_coding	8.01519	7.32059	7.14131	5.27017	6.57952	4.45945
Up	BGIOSGA010530	1.92117	0.00282	protein_coding	9.0535	8.54481	8.12073	6.05498	7.6271	5.83291
Up	BGIOSGA015588	1.91789	0.00388	protein_coding	6.53414	6.22094	7.207	4.65539	4.63384	5.39234
Up	BGIOSGA010911	1.90856	0.0856	protein_coding	4.6296	5.69132	6.30675	3.25989	4.13237	4.52358
Up	BGIOSGA023868	1.90734	1.44e-06	protein_coding	8.21162	7.62526	7.6865	5.81874	6.22519	6.00002
Up	BGIOSGA001076	1.90654	0.00595	protein_coding	6.54875	6.14821	5.98164	4.12018	4.95769	4.39234
Up	BGIOSGA007823	1.90055	4.04e-05	protein_coding	7.547	7.06804	7.16039	5.22784	5.33797	5.78138
Up	OS10G0473950	1.89957	0.0521	NA	5.05504	5.09818	5.2766	3.81172	3.35728	3.70046
Up	OS07G0170900	1.89338	0.000667	NA	7.26675	7.07787	6.72069	5.76054	4.90851	4.95422
Up	BGIOSGA021257	1.89276	0.0456	protein_coding	5.47784	5.99073	6.20017	3.25989	4.8576	4.24795
Up	BGIOSGA019232	1.8864	0.000103	protein_coding	7.19425	7.05815	6.72069	5.18423	5.47938	5.00002
Up	BGIOSGA022996	1.8856	0.000905	protein_coding	9.81259	10.7476	11.6188	8.78959	8.22758	9.69002
Up	OS03G0750900	1.88341	0.0137	NA	8.22077	7.49934	7.04195	5.57037	6.67082	4.64388
Up	BGIOSGA017977	1.88033	0.0036	protein_coding	11.1586	10.5702	10.2612	8.00726	9.85586	7.58499
Up	BGIOSGA020045	1.87726	0.000583	protein_coding	10.6355	10.2663	9.85584	7.8487	9.28689	7.44297
Up	BGIOSGA038243	1.87443	0.00169	protein_coding	8.58208	9.16779	9.56511	7.01092	8.10744	6.16995
Up	BGIOSGA007635	1.87211	0.00947	protein_coding	7.10809	7.00766	6.52851	4.89064	5.86171	4.24795
Up	OS01G0705750	1.87085	0.0139	NA	8.39665	9.59636	10.1748	6.64329	8.71252	6.76821
Up	BGIOSGA004079	1.87077	0.0202	protein_coding	6.24215	7.32059	7.99354	4.52162	6.16365	5.58499
Up	BGIOSGA019400	1.86812	0.000767	protein_coding	7.39357	8.03634	8.29483	5.42807	5.96152	6.74149
Up	BGIOSGA018536	1.8673	0.00548	protein_coding	8.6548	8.06625	7.56292	6.49054	6.93915	5.00002
Up	BGIOSGA035270	1.8649	0.000598	protein_coding	10.3414	9.87233	9.29428	7.75493	8.80611	7.03345
Up	BGIOSGA012138	1.86298	7.45e-05	protein_coding	10.9398	10.4382	9.86749	7.87637	9.29169	8.34432
Up	OS10G0104900	1.8624	0.00527	NA	10.6312	9.95727	9.46893	7.41158	9.24045	7.10855
Up	BGIOSGA029286	1.86131	8.67e-05	protein_coding	9.40422	9.00743	8.65235	6.67514	7.89034	6.75491
Up	BGIOSGA036882	1.85564	0.0234	protein_coding	5.8523	7.80752	8.01989	5.73054	5.00524	6.18985
Up	OS01G0103900	1.84987	0.00334	NA	7.32732	7.31229	8.01989	5.73054	6.44804	4.858
Up	BGIOSGA014994	1.84961	0.000282	protein_coding	7.30167	7.72865	8.15442	5.84698	5.47938	6.45946
Up	BGIOSGA014217	1.84695	0.0855	protein_coding	5.8044	5.79023	4.87615	3.69227	4.63384	3.32194
Up	BGIOSGA003412	1.84685	0.0502	protein_coding	5.17291	5.92695	5.82309	4.65539	3.4969	3.90691
Up	BGIOSGA034470	1.83887	0.00878	protein_coding	9.14529	8.49802	8.2643	6.59415	7.75083	5.39234
Up	BGIOSGA020315	1.83444	0.0827	protein_coding	4.73557	6.23856	6.97888	4.65539	3.84935	5.04442
Up	BGIOSGA001740	1.83412	0.0951	protein_coding	5.53766	5.37808	5.37787	3.25989	3.35728	4.64388
Up	BGIOSGA019051	1.83392	0.0851	protein_coding	11.1746	10.5527	10.384	8.21114	9.93779	7.45946
Up	OS02G0753500	1.83075	0.076	NA	5.47784	6.76171	7.21615	5.09285	3.4969	5.58499
Up	BGIOSGA016967	1.82599	9.24e-05	protein_coding	10.415	9.77906	9.45355	7.89	8.76181	7.39234
Up	OS03G0621600	1.82058	0.0291	NA	6.37926	5.83726	5.64493	4.2099	4.90851	3.80737
Up	BGIOSGA018857	1.81672	0.00101	protein_coding	9.36966	8.42678	8.61135	6.70631	7.79209	6.30381
Up	BGIOSGA035760	1.81634	0.00183	protein_coding	9.27617	10.584	10.7844	7.67053	8.15565	9.30381
Up	OS05G0567650	1.81454	0.0888	NA	5.09541	6.29018	6.91292	3.41886	4.80483	5.16995
Up	OS06G0159450	1.80928	0.000153	NA	9.72846	9.08741	9.18441	7.18695	8.272	6.87039
Up	OS07G0637600	1.80614	0.0124	NA	8.23439	7.65838	6.79581	5.50098	6.68549	5.16995
Up	BGIOSGA000476	1.80473	0.0954	protein_coding	11.3355	10.1981	9.99251	8.46911	9.73589	7.40091
Up	BGIOSGA000193	1.80411	0.0298	protein_coding	8.43254	8.18917	7.39591	4.65539	7.26636	5.90692
Up	BGIOSGA013837	1.79849	0.00901	protein_coding	7.04765	6.69944	6.10492	4.29436	5.33797	5.16995
Up	BGIOSGA026419	1.79496	0.0256	protein_coding	6.7004	6.73713	6.18162	5.53609	4.90851	3.80737
Up	BGIOSGA005685	1.79404	0.000101	protein_coding	9.95377	11.3632	11.5931	8.93153	9.33421	9.66358
Up	BGIOSGA008104	1.79278	0.0178	protein_coding	7.19425	9.26559	9.39032	6.14872	6.9991	7.80093
Up	OS12G0434400	1.78978	0.00841	NA	6.13002	7.12601	7.16983	4.52162	5.5452	5.35758
Up	BGIOSGA023753	1.78288	0.000527	protein_coding	9.51811	8.52699	8.27747	6.79596	7.64222	6.75491
Up	BGIOSGA011276	1.77889	0.00111	protein_coding	10.0273	11.5196	11.9397	9.34691	9.02378	10.1561
Up	BGIOSGA035756	1.77461	8.49e-05	protein_coding	10.2119	9.46964	9.49546	7.7324	8.63905	7.33988
Up	OS05G0104650	1.77246	0.000713	NA	8.5927	9.6938	9.74332	7.03567	7.32375	8.33542
Up	BGIOSGA026836	1.77113	0.0403	protein_coding	8.1697	7.78371	7.73184	5.3113	7.26636	4.70046
Up	OS07G0124700	1.76872	0.0423	NA	7.21272	6.27318	5.84683	3.92203	5.13916	5.35758
Up	OS05G0573900	1.76836	0.0635	NA	7.87149	6.73713	6.38992	4.44977	6.41321	4.70046
Up	OS05G0128600	1.76433	0.0368	NA	5.24646	6.40388	6.06499	4.0245	4.80483	4.32195
Up	BGIOSGA002484	1.76077	0.00858	protein_coding	8.26569	9.15857	9.53071	7.38293	5.86171	8.02793
Up	BGIOSGA021594	1.76063	8.1e-05	protein_coding	9.54569	9.66802	9.667	6.79596	8.04623	8.3794
Up	OS02G0810200	1.75951	0.00216	NA	10.7267	9.90028	9.25267	7.93674	9.0776	7.53918
Up	BGIOSGA001762	1.75893	0.0707	protein_coding	5.38318	5.99073	5.56128	3.25989	4.63384	4.24795
Up	BGIOSGA007719	1.75861	0.00319	protein_coding	7.29302	6.69944	6.58608	5.6999	5.05127	4.858
Up	OS02G0638200	1.75722	0.0131	NA	8.91657	8.16633	7.57718	6.1934	7.43211	5.55461
Up	BGIOSGA024895	1.75534	0.0382	protein_coding	6.86122	6.73713	6.64144	5.63659	5.41041	3.58498
Up	BGIOSGA029272	1.75499	0.0072	protein_coding	10.0735	9.52454	8.95512	7.50316	8.71966	6.49188
Up	BGIOSGA004863	1.75293	0.00136	protein_coding	11.5219	10.6669	10.3728	8.71876	9.99486	8.29923
Up	BGIOSGA029617	1.75216	0.0468	protein_coding	6.98457	6.77385	7.18854	3.56203	5.57702	5.95422
Up	BGIOSGA030744	1.74705	0.0827	protein_coding	4.73557	6.18503	6.25445	3.69227	4.50743	4.64388
Up	BGIOSGA028894	1.74153	0.00271	protein_coding	12.4751	11.6372	11.3644	9.62894	11.0541	9.06072
Up	OS02G0208300	1.74122	0.00494	NA	8.15545	8.83569	9.32841	7.52079	5.80909	7.51573
Up	BGIOSGA005375	1.74024	0.000149	protein_coding	11.3708	10.5926	10.5102	9.02101	9.76554	8.27615
Up	OS04G0589400	1.7361	4.71e-05	NA	7.46464	7.76559	8.06107	5.73054	6.07729	6.42629
Up	BGIOSGA006522	1.72494	0.015	protein_coding	7.12769	6.83305	6.40599	4.29436	5.78204	5.16995
Up	OS05G0358200	1.72433	0.000186	NA	8.78392	8.56241	7.85989	6.61072	7.22679	6.30381
Up	BGIOSGA016235	1.72417	0.00929	protein_coding	7.65223	7.42433	7.27859	5.22784	6.6106	5.04442
Up	BGIOSGA035187	1.72211	0.0898	protein_coding	5.8523	7.28711	8.22859	5.81874	4.29427	6.45946
Up	OS04G0221800	1.72081	0.000507	NA	7.88882	8.03129	7.63969	6.52591	6.44804	5.35758
Up	BGIOSGA021487	1.71726	2.5e-05	protein_coding	9.08141	8.43826	8.22859	7.30363	6.75669	6.70047
Up	OS10G0477600	1.71585	0.0996	NA	6.9298	8.30242	8.65572	5.50098	4.63384	7.59994
Up	BGIOSGA024202	1.71584	0.000248	protein_coding	7.99932	8.80053	8.87366	6.25792	6.98731	7.33094
Up	OS12G0189300	1.70957	0.00539	NA	9.10631	11.0849	11.042	8.58263	8.37966	9.58687
Up	BGIOSGA010077	1.70935	0.000497	protein_coding	10.2593	9.74093	9.36382	7.53822	8.85884	7.61474
Up	BGIOSGA021042	1.70907	0.0963	protein_coding	5.44697	6.18503	6.95722	3.92203	4.21559	5.58499
Up	BGIOSGA000426	1.70627	0.00411	protein_coding	10.7482	9.80147	9.38018	8.20023	9.1268	7.32195
Up	BGIOSGA031175	1.70473	0.0273	protein_coding	8.04641	7.60503	6.90162	4.52162	6.57952	6.06611
Up	OS06G0146600	1.70239	0.033	NA	6.89592	8.487	8.76569	5.50098	7.38795	6.24795
Up	BGIOSGA015238	1.70101	0.017	protein_coding	8.62408	7.69713	7.26983	5.3113	7.04533	6.10855
Up	OS04G0532400	1.69692	0.000212	NA	11.2636	10.4646	10.6618	8.76019	9.85261	8.42629
Up	BGIOSGA002693	1.69627	0.00853	protein_coding	6.9298	8.33556	8.73421	5.98045	6.95134	6.49188
Up	OS01G0693300	1.69622	0.0137	NA	6.89592	8.69278	8.89659	6.6593	6.14254	7.20948
Up	BGIOSGA005830	1.69469	0.00209	protein_coding	10.0273	9.6906	8.7965	7.34382	8.65032	7.31291
Up	OS12G0616000	1.69403	0.0439	NA	10.1426	9.17009	8.62171	7.19796	8.80611	5.9773
Up	BGIOSGA016352	1.69358	0.0525	protein_coding	6.53414	5.61241	5.34489	4.37416	4.75005	4.08748
Up	BGIOSGA017824	1.69165	0.0018	protein_coding	7.73121	7.45481	7.11221	5.39019	6.39547	5.49188
Up	BGIOSGA024521	1.69109	0.0545	protein_coding	5.13468	6.38818	5.89318	4.59005	3.94999	4.58498
Up	OS06G0626600	1.68934	0.00208	NA	6.82567	6.92299	7.44341	4.94391	5.80909	5.58499
Up	OS07G0136400	1.68512	0.0418	NA	6.7004	5.92695	6.48378	3.81172	4.95769	5.39234
Up	BGIOSGA029689	1.68478	0.0982	protein_coding	10.3601	11.7049	11.9147	9.62078	8.47141	10.5642
Up	BGIOSGA005317	1.66982	0.00572	protein_coding	8.14105	7.31229	7.21615	6.00572	6.51528	5.24795
Up	OS02G0258200	1.66861	0.000428	NA	12.2348	11.5739	11.1202	9.87164	10.6967	9.19724
Up	OS04G0401700	1.66517	0.00679	NA	9.69437	11.5946	11.7536	8.98015	9.25035	10.2515
Up	BGIOSGA003395	1.6641	1.15e-07	protein_coding	10.6517	10.508	10.3666	8.6483	9.3458	8.40942
Up	OS11G0128400	1.66315	0.0863	NA	6.67399	5.63919	5.47249	3.69227	5.05127	4.58498
Up	OS03G0160600	1.66243	0.00816	NA	8.58917	8.03129	8.14007	6.9601	7.12283	5.24795
Up	BGIOSGA029075	1.66221	0.00308	protein_coding	7.76914	8.34372	8.81166	5.76054	7.07906	7.04442
Up	BGIOSGA022971	1.66202	0.00889	protein_coding	8.53149	8.40743	7.67328	6.45429	7.35161	5.52359
Up	BGIOSGA002273	1.66016	0.00299	protein_coding	9.93443	9.42416	8.82068	7.7018	8.49242	6.78139
Up	BGIOSGA032097	1.66002	0.0227	protein_coding	8.47523	7.87104	7.0522	5.87468	7.07906	5.42629
Up	OS01G0922600	1.65991	0.000343	NA	10.3919	11.8025	12.2379	9.97603	9.91774	10.1267
Up	BGIOSGA027485	1.65756	4.47e-16	protein_coding	9.912	9.81328	9.71618	8.12726	8.06879	8.30837
Up	BGIOSGA021872	1.6567	0.0673	protein_coding	12.6738	14.0585	14.3913	11.7211	11.5193	12.9651
Up	BGIOSGA013107	1.65413	0.0959	protein_coding	8.5927	8.22938	7.85404	4.89064	7.84532	5.32195
Up	OS11G0180600	1.65356	0.00744	NA	9.34266	8.70234	8.45018	6.23673	8.07438	6.8202
Up	BGIOSGA010344	1.65234	0.00521	protein_coding	11.6448	11.0119	10.6011	9.22846	10.3332	8.16995
Up	BGIOSGA022192	1.65127	4e-08	protein_coding	10.3745	10.2992	9.923	8.68004	8.85235	8.07149
Up	BGIOSGA014042	1.64966	0.00116	protein_coding	12.0562	13.6094	13.8389	11.4016	11.2884	12.2324
Up	BGIOSGA006914	1.64905	8.48e-05	protein_coding	11.3506	11.0653	10.8491	8.82552	10.1628	9.00003
Up	BGIOSGA011507	1.64721	0.0981	protein_coding	14.1468	13.5593	13.5297	12.2119	12.8571	10.3049
Up	BGIOSGA029640	1.64689	0.00142	protein_coding	8.891	8.41907	7.96127	6.27881	7.4665	6.55461
Up	BGIOSGA035737	1.64309	0.0591	protein_coding	5.47784	5.83726	5.37787	4.0245	4.57202	3.80737
Up	BGIOSGA017684	1.64264	0.0116	protein_coding	6.68725	7.68433	8.33736	5.76054	5.91248	6.58499
Up	BGIOSGA018908	1.64248	0.0765	protein_coding	6.84947	6.09115	6.55758	3.69227	5.78204	4.858
Up	OS02G0602000	1.64016	0.0104	NA	8.66824	7.91006	7.84228	6.62709	7.21672	5.39234
Up	OS01G0609200	1.6363	0.000325	NA	7.35252	7.90455	7.71903	5.66859	6.00895	6.49188
Up	BGIOSGA002461	1.63257	0.0156	protein_coding	8.27889	9.49918	9.8367	7.09574	6.8766	8.57746
Up	OS03G0169500	1.6299	0.000283	NA	7.92287	7.7224	7.26102	5.98045	5.78204	6.42629
Up	OS01G0108800	1.62952	0.0023	NA	9.93164	9.20637	8.94964	7.57245	8.49658	6.94254
Up	BGIOSGA028673	1.62719	0.0624	protein_coding	5.75485	5.24491	5.69811	3.69227	4.29427	4.45945
Up	OS09G0548100	1.62662	0.00579	NA	7.91161	7.09732	6.72069	5.98045	5.37464	5.90692
Up	BGIOSGA019487	1.62485	0.087	protein_coding	6.00844	6.12944	6.0446	4.29436	5.37464	3.58498
Up	BGIOSGA028801	1.62474	0.0764	protein_coding	4.88122	5.83726	5.84683	3.92203	4.36888	4.24795
Up	BGIOSGA020791	1.62384	0.000919	protein_coding	8.36397	7.66491	7.52662	6.05498	6.75669	6.04442
Up	OS03G0244650	1.62083	0.0146	NA	7.96705	8.08098	7.44341	5.3113	7.09013	5.85801
Up	BGIOSGA001956	1.6167	0.00529	protein_coding	9.89495	9.23957	8.87077	7.20888	8.60473	7.03345
Up	BGIOSGA003240	1.61505	0.0125	protein_coding	10.8424	10.1616	9.59872	8.26969	9.56395	7.40091
Up	BGIOSGA021393	1.61415	0.0679	protein_coding	7.0579	7.32059	7.49691	5.39019	6.68549	4.16995
Up	OS03G0604566	1.61125	0.0222	NA	7.35252	6.78589	7.07248	5.39019	6.24513	4.58498
Up	OS12G0242900	1.60894	0.0269	NA	9.76646	9.0329	8.83559	6.89397	8.67992	6.42629
Up	BGIOSGA002960	1.60771	0.0609	protein_coding	5.67718	7.15414	7.37156	4.44977	5.69772	5.70046
Up	BGIOSGA020130	1.60657	0.00139	protein_coding	8.84142	10.2104	10.4309	8.09819	8.10744	8.81701
Up	BGIOSGA026340	1.60324	0.0662	protein_coding	5.56666	7.13544	7.29594	4.71789	5.05127	5.95422
Up	BGIOSGA011321	1.60177	0.0285	protein_coding	8.58563	7.71613	7.32159	5.35128	7.1861	6.12931
Up	BGIOSGA023450	1.60003	0.00202	protein_coding	10.8775	10.2204	9.75591	8.61584	9.42661	7.82657
Up	BGIOSGA015968	1.59845	0.0332	protein_coding	7.02693	7.02807	5.82309	5.60386	5.33797	4.58498
Up	BGIOSGA009747	1.59798	0.00537	protein_coding	9.5088	8.79756	8.84152	7.3537	8.22758	6.39234
Up	BGIOSGA036323	1.59754	0.00498	protein_coding	7.51015	8.54835	8.79954	6.49054	6.34091	7.39234
Up	BGIOSGA008874	1.59424	0.00935	protein_coding	11.0193	10.6951	9.89907	8.28525	9.93626	8.07149
Up	BGIOSGA031466	1.594	0.000372	protein_coding	7.92287	7.81928	7.58426	6.14872	6.68549	5.72795
Up	OS05G0196100	1.59067	0.053	NA	7.07819	6.38818	5.5027	5.3113	5.05127	4.52358
Up	BGIOSGA012113	1.59066	0.00843	protein_coding	9.42218	8.91729	8.2643	7.20888	8.07438	6.33988
Up	OS01G0760000	1.59038	0.0119	NA	7.49514	9.30794	9.78386	7.43036	7.61182	7.66536
Up	BGIOSGA035358	1.59015	0.000476	protein_coding	10.5841	10.1289	10.2049	8.62402	9.38453	7.77481
Up	BGIOSGA004223	1.59011	0.00766	protein_coding	11.3857	10.7391	10.3594	8.78959	10.1901	8.17994
Up	OS02G0684900	1.5882	0.00956	NA	10.7466	9.43375	9.69671	8.49611	9.15607	7.26681
Up	OS10G0117800	1.58746	0.0152	NA	9.32367	8.72752	8.14007	6.72164	8.07994	6.32195
Up	BGIOSGA028706	1.5863	0.0111	protein_coding	10.6801	10.1489	9.92161	8.14443	9.63935	7.45124
Up	OS04G0479900	1.5856	0.0912	NA	6.42749	5.74162	6.64144	3.69227	5.5452	4.80738
Up	OS09G0363400	1.58157	0.0549	NA	7.19425	6.64762	6.35722	4.65539	6.09937	4.58498
Up	BGIOSGA006253	1.57928	0.0644	protein_coding	6.07051	5.83726	5.47249	4.59005	3.74116	4.75491
Up	OS04G0593800	1.57718	0.00389	NA	6.68725	6.80966	6.48378	4.94391	5.05127	5.52359
Up	OS04G0528600	1.57649	0.011	NA	8.38855	7.57065	7.25216	6.10261	6.8766	5.61473
Up	OS08G0266700	1.57627	0.0373	NA	7.81217	7.09732	6.38992	4.7778	6.20497	5.80738
Up	OS07G0517433	1.57339	0.00574	NA	8.04126	7.35331	7.49691	5.66859	6.77051	5.70046
Up	BGIOSGA013066	1.57268	0.0147	protein_coding	9.23385	8.4152	8.06614	6.9601	7.81895	6.02239
Up	BGIOSGA002219	1.57077	0.000804	protein_coding	9.06371	8.49068	8.01989	6.99838	7.44941	6.55461
Up	BGIOSGA019987	1.56982	0.0227	protein_coding	10.5225	9.74248	9.43995	8.02591	9.32721	6.94254
Up	BGIOSGA026377	1.56976	0.00238	protein_coding	8.02044	7.94804	7.11221	5.73054	6.24513	6.58499
Up	BGIOSGA011983	1.56926	0.0157	protein_coding	10.0403	11.4982	11.689	9.36166	8.48824	10.4848
Up	BGIOSGA014484	1.56795	0.00107	protein_coding	9.48241	8.91729	8.6456	7.15342	8.12906	6.96581
Up	OS06G0625700	1.56684	0.00563	NA	8.50551	7.97458	7.87151	6.67514	7.16532	5.61473
Up	BGIOSGA032925	1.56504	0.00385	protein_coding	10.039	9.61165	9.15142	7.34382	8.87812	7.54692
Up	BGIOSGA036008	1.56462	3.52e-07	protein_coding	9.7107	9.21084	9.06042	7.83466	7.98232	7.57745
Up	BGIOSGA005232	1.5644	0.0808	protein_coding	7.50266	9.30794	9.05278	6.45429	5.88732	8.30381
Up	OS02G0782800	1.5625	0.00625	NA	8.76839	8.10039	7.93935	6.25792	7.49176	6.22884
Up	BGIOSGA031334	1.55984	0.00857	protein_coding	8.6137	7.60503	7.63288	6.10261	7.12283	6.04442
Up	OS09G0410700	1.55959	0.0563	NA	5.96553	5.58512	5.44163	4.0245	4.63384	4.24795
Up	BGIOSGA006349	1.55618	0.0941	protein_coding	5.21015	6.90103	7.24324	4.52162	5.4453	5.52359
Up	BGIOSGA011170	1.55275	0.0682	protein_coding	9.13322	8.33556	7.59131	6.00572	7.97637	5.88267
Up	BGIOSGA036025	1.55107	0.0433	protein_coding	8.4047	7.44725	7.09249	5.53609	7.07906	5.58499
Up	BGIOSGA004720	1.54324	0.0363	protein_coding	6.05012	7.43201	7.83636	5.57037	5.51267	6.22884
Up	OS04G0459000	1.54311	6.85e-06	NA	11.3105	10.7667	10.4639	9.1198	9.76726	9.06072
Up	OS03G0667100	1.54292	0.000226	NA	9.68448	10.5737	10.671	9.02719	8.14507	9.14977
Up	BGIOSGA011531	1.54237	0.0112	protein_coding	7.85395	9.45652	9.45934	7.17586	7.12283	8.1599
Up	BGIOSGA026962	1.54149	0.000913	protein_coding	9.41423	8.84722	8.62171	7.14207	8.06879	6.97731
Up	OS10G0146601	1.54012	0.000687	NA	8.08702	8.80349	8.33736	6.23673	7.14423	7.21919
Up	BGIOSGA014769	1.53984	0.0161	protein_coding	7.14702	6.99734	6.83195	4.99528	6.20497	5.08749
Up	OS01G0972900	1.53942	0.00109	NA	8.82351	8.58669	8.31625	6.56043	7.70836	6.67245
Up	OS07G0659500	1.53909	0.00909	NA	10.3255	9.71441	9.31783	8.15011	9.06644	7.10855
Up	BGIOSGA028388	1.53827	0.0472	protein_coding	7.47997	6.25597	6.55758	4.83532	6.03209	5.08749
Up	BGIOSGA011815	1.53643	0.0104	protein_coding	10.0037	9.62846	9.17741	7.98201	8.87812	6.79444
Up	BGIOSGA007097	1.53517	0.017	protein_coding	9.39818	8.82989	8.82965	7.17586	8.38417	6.24795
Up	BGIOSGA031168	1.53235	0.000157	protein_coding	8.88525	8.27706	8.1639	6.83878	7.3331	6.67245
Up	BGIOSGA006130	1.53025	0.0264	protein_coding	6.68725	6.35624	5.69811	4.94391	5.00524	4.75491
Up	OS06G0628032	1.52966	0.0886	NA	5.9213	6.55219	6.70778	4.12018	5.80909	4.58498
Up	OS01G0798200	1.52875	0.00145	NA	9.37582	8.58325	8.45018	6.69081	7.79209	7.38373
Up	BGIOSGA020148	1.52534	0.0267	protein_coding	9.21565	8.85866	8.00414	7.20888	8.00004	5.93076
Up	OS03G0264800	1.52501	0.0508	NA	8.4714	7.66491	7.81244	5.3113	7.48338	5.93076
Up	BGIOSGA014810	1.52466	0.0899	protein_coding	7.06808	7.97983	8.35817	5.09285	5.63863	7.42629
Up	OS12G0484900	1.52282	0.013	NA	9.33636	8.58669	8.27309	6.72164	8.08548	6.59994
Up	OS11G0234200	1.5227	0.0266	NA	7.91161	7.36138	7.01076	5.95473	6.64103	5.00002
Up	BGIOSGA002536	1.52189	3.31e-06	protein_coding	9.57453	9.22417	8.75632	7.69404	7.87122	7.57745
Up	BGIOSGA017737	1.51795	0.0229	protein_coding	8.85911	8.4152	8.2687	6.56043	7.92166	5.90692
Up	OS12G0590500	1.51028	0.00435	NA	12.0209	11.0131	10.7296	9.5856	10.5381	9.05802
Up	OS04G0659800	1.50383	0.0125	NA	7.74397	8.44207	9.10541	6.52591	6.62589	7.70739
Up	BGIOSGA015574	1.50187	0.0244	protein_coding	6.9073	6.52372	6.14378	5.35128	4.57202	5.42629
Up	BGIOSGA004269	1.49807	0.0636	protein_coding	6.97378	8.33964	9.43016	6.3397	7.69393	6.94254
Up	BGIOSGA017576	1.49568	0.0231	protein_coding	9.87914	9.3612	9.51967	8.14443	8.86851	6.40942
Up	OS06G0567900	1.49469	0.0249	NA	7.40164	8.88128	8.62858	5.90186	7.38795	7.20948
Up	BGIOSGA016747	1.49153	0.0764	protein_coding	6.72634	8.77961	8.81468	6.31969	6.18446	7.70739
Up	BGIOSGA021550	1.49071	0.0106	protein_coding	8.5167	7.83094	7.80033	6.82465	7.09013	5.61473
Up	BGIOSGA016886	1.48905	0.0199	protein_coding	6.44322	7.29555	6.54312	5.3113	5.00524	5.80738
Up	BGIOSGA036639	1.48884	7.15e-08	protein_coding	11.4174	11.1019	10.6842	9.49926	9.86233	9.44504
Up	BGIOSGA008234	1.48369	0.0171	protein_coding	8.82351	8.3957	8.0251	6.61072	7.77847	6.04442
Up	BGIOSGA009557	1.48262	0.00189	protein_coding	8.71109	8.51258	8.30772	6.57739	7.70836	6.59994
Up	BGIOSGA032916	1.48139	0.032	protein_coding	8.80232	9.78807	10.2209	7.34382	7.45798	9.16242
Up	BGIOSGA015729	1.47993	1.64e-05	protein_coding	8.22077	8.22054	7.88877	6.93401	6.56373	6.49188
Up	BGIOSGA036408	1.47758	0.0146	protein_coding	9.95377	8.93361	8.67905	7.63857	8.51313	6.93076
Up	OS08G0414200	1.47518	0.00509	NA	7.59002	7.55667	7.11221	5.66859	6.54776	5.64388
Up	BGIOSGA029295	1.47473	0.0881	protein_coding	5.75485	5.66549	5.12947	4.0245	4.29427	4.45945
Up	BGIOSGA023408	1.47399	6.56e-05	protein_coding	8.70131	8.35588	8.50717	6.81038	7.51658	6.79444
Up	BGIOSGA000374	1.47356	0.00688	protein_coding	8.90526	10.4609	10.8395	8.55721	8.65032	9.15231
Up	BGIOSGA036597	1.47183	0.0319	protein_coding	7.69226	6.91205	6.37366	5.09285	5.91248	5.93076
Up	BGIOSGA001233	1.47107	3.14e-05	protein_coding	10.6925	11.4738	11.9428	9.93221	9.92857	10.102
Up	BGIOSGA022239	1.46735	0.00881	protein_coding	7.09819	7.13544	6.64144	4.99528	5.78204	5.83291
Up	BGIOSGA016916	1.46568	0.0564	protein_coding	8.42067	9.96655	10.3625	7.37325	7.59638	9.25506
Up	BGIOSGA002667	1.4654	0.00486	protein_coding	7.27556	7.40885	7.04195	5.22784	5.91248	6.22884
Up	BGIOSGA020410	1.46526	0.0037	protein_coding	12.7237	12.0101	11.8799	10.5064	11.5356	9.80254
Up	OS03G0304400	1.46459	0.00398	NA	9.80348	9.18607	9.06802	7.39254	8.65405	7.37507
Up	BGIOSGA020778	1.46435	0.0391	protein_coding	6.87288	8.97625	8.45405	6.37892	6.82453	7.34875
Up	BGIOSGA023485	1.46135	0.0177	protein_coding	8.84734	8.47218	7.89448	5.95473	7.68665	6.93076
Up	BGIOSGA000598	1.46122	0.0381	protein_coding	8.70784	10.1277	10.5176	7.33388	9.29169	8.27615
Up	OS04G0664400	1.46057	0.00194	NA	11.033	10.4315	10.4101	8.61993	9.93319	8.62208
Up	OS06G0639300	1.45802	0.0345	NA	7.19425	6.12944	6.51375	4.89064	5.69772	5.24795
Up	BGIOSGA004784	1.45716	0.027	protein_coding	8.17441	9.56352	9.9244	6.85278	8.19206	8.38373
Up	BGIOSGA024572	1.45683	0.0221	protein_coding	7.09819	6.72467	6.98958	4.83532	6.14254	5.42629
Up	BGIOSGA032940	1.45662	0.0457	protein_coding	8.06686	7.57759	7.31309	6.90744	6.37751	4.90691
Up	OS12G0569200	1.45599	0.000616	NA	9.52736	10.2566	9.39234	7.68625	8.37966	8.74149
Up	BGIOSGA014841	1.45558	0.00527	protein_coding	8.43254	8.06131	7.34679	6.1934	7.03391	6.42629
Up	BGIOSGA001254	1.45333	0.0208	protein_coding	9.27177	8.67671	8.35817	7.31378	8.08548	6.16995
Up	BGIOSGA016340	1.45236	0.00119	protein_coding	9.96607	11.3255	11.4332	9.3068	9.51345	9.9024
Up	OS09G0356200	1.45111	0.0325	NA	6.76439	7.69074	7.71903	5.27017	5.83564	6.70047
Up	BGIOSGA011192	1.45026	0.0106	protein_coding	6.67399	6.34001	7.16983	5.27017	5.51267	5.42629
Up	OS08G0558400	1.44996	0.0103	NA	11.5959	10.939	10.5008	9.62487	10.3086	8.37507
Up	OS06G0613400	1.44992	0.0527	NA	5.8044	6.3723	5.67177	4.52162	4.95769	4.52358
Up	OS03G0659800	1.44929	0.0468	NA	10.1771	9.10433	8.6691	8.0923	8.70534	6.52359
Up	OS01G0194200	1.44808	0.00927	NA	8.78392	8.08098	7.63969	6.67514	7.35161	6.24795
Up	BGIOSGA002065	1.44792	0.0647	protein_coding	7.71187	7.69074	7.25216	5.3113	7.10111	5.28543
Up	BGIOSGA000746	1.44789	0.00574	protein_coding	8.46756	8.13844	7.65322	6.39813	7.29534	6.18985
Up	OS11G0243300	1.44774	0.00699	NA	8.90242	8.31494	7.84817	6.76669	7.56499	6.42629
Up	BGIOSGA022034	1.44675	0.0498	protein_coding	6.84947	7.95872	7.95035	6.73682	6.53161	5.04442
Up	OS06G0118075	1.44667	0.000253	NA	8.95273	9.90166	8.87366	7.80618	7.93399	7.93076
Up	BGIOSGA003296	1.44645	0.0741	protein_coding	5.89866	5.58512	5.69811	4.12018	4.29427	4.858
Up	OS12G0167700	1.43861	0.0328	NA	11.2095	10.3719	10.0136	8.70726	10.1013	7.87654
Up	BGIOSGA029468	1.43831	0.000678	protein_coding	8.80232	8.53057	8.16862	6.49054	7.42339	7.25741
Up	OS05G0497150	1.43817	0.0309	NA	10.5779	9.79106	9.62127	8.25922	9.51345	7.24795
Up	OS01G0881000	1.43622	0.0128	NA	7.07819	6.67376	6.97888	5.60386	5.96152	4.95422
Up	OS04G0416500	1.43542	0.0735	NA	7.67239	7.09732	6.98958	4.44977	6.53161	6.04442
Up	BGIOSGA013434	1.43418	0.0185	protein_coding	7.10809	6.72467	6.55758	5.13927	5.96152	5.12931
Up	OS01G0783800	1.43221	4.99e-05	NA	7.96705	8.36393	8.5146	6.61072	6.98731	7.05531
Up	BGIOSGA004735	1.43027	0.0507	protein_coding	7.02693	8.65062	8.9051	6.27881	6.72863	7.63665
Up	OS02G0799100	1.42453	0.00313	NA	9.31942	8.7492	8.45791	7.26228	8.04623	6.89484
Up	OS01G0173900	1.4245	0.00202	NA	9.31301	10.0248	10.084	7.77712	8.15037	9.05802
Up	BGIOSGA000306	1.42366	0.0397	protein_coding	11.0928	10.3334	9.74332	8.60347	9.98896	7.76158
Up	OS11G0175700	1.42364	0.0239	NA	8.16021	7.74724	7.83636	5.50098	7.26636	6.32195
Up	OS11G0209502	1.42205	0.0733	NA	5.77984	6.12944	5.5027	4.65539	4.80483	4.16995
Up	BGIOSGA013125	1.41926	0.0276	protein_coding	8.07698	7.05815	6.87877	5.90186	6.53161	5.64388
Up	OS03G0288900	1.41889	0.01	NA	9.41622	8.54835	8.4029	7.33388	8.05191	6.68653
Up	OS06G0187000	1.41876	0.0216	NA	9.51811	9.29956	8.87655	6.73682	8.70534	7.40091
Up	OS01G0532800	1.41756	0.0193	NA	10.4485	9.94524	9.47084	8.37041	9.38677	7.36635
Up	OS05G0550800	1.41618	0.0489	NA	6.97378	8.72126	9.16093	6.64329	7.04533	7.60736
Up	OS08G0550500	1.4161	0.00343	NA	12.7534	12.4931	12.4114	11.4223	11.6268	9.79769
Up	OS04G0490300	1.41489	0.0464	NA	8.11183	7.72865	7.65322	5.39019	7.32375	6.00002
Up	BGIOSGA024618	1.41406	0.0496	protein_coding	6.41159	6.30698	6.52851	5.04489	4.36888	5.64388
Up	OS01G0607300	1.41395	0.0015	NA	6.9298	7.10694	7.29594	5.73054	5.60816	5.95422
Up	BGIOSGA010315	1.40958	0.00335	protein_coding	8.62063	8.42678	8.06614	6.72164	7.59638	6.44297
Up	BGIOSGA028353	1.40939	0.00224	protein_coding	7.31027	7.31229	6.83195	5.63659	5.80909	6.00002
Up	OS01G0166800	1.40859	0.00839	NA	9.41622	8.92819	8.4385	6.89397	8.24749	7.28543
Up	BGIOSGA020690	1.40138	0.0836	protein_coding	7.43349	7.46981	6.73348	4.65539	6.68549	5.70046
Up	BGIOSGA009769	1.39901	0.0985	protein_coding	7.7503	7.64522	7.23427	5.18423	7.19638	5.28543
Up	OS06G0130200	1.39674	0.0474	NA	7.93959	7.57065	7.03163	5.60386	6.98731	5.55461
Up	BGIOSGA007619	1.39639	0.082	protein_coding	8.1697	7.54963	7.42775	6.05498	7.26636	5.04442
Up	BGIOSGA034205	1.39298	0.0048	protein_coding	6.72634	6.67376	6.83195	5.63659	5.2617	5.39234
Up	BGIOSGA008542	1.39126	0.0199	protein_coding	6.41159	6.46505	6.82	5.46498	5.47938	4.80738
Up	BGIOSGA003945	1.39042	0.0015	protein_coding	8.10691	7.54255	7.40393	6.52591	6.44804	6.10855
Up	BGIOSGA032330	1.39008	0.0803	protein_coding	5.77984	5.44033	5.69811	4.59005	4.50743	4.16995
Up	BGIOSGA014544	1.38628	0.0265	protein_coding	10.0442	9.48817	8.79345	7.9433	8.894	7.06612
Up	OS03G0109300	1.38571	0.0612	NA	8.30495	9.8695	10.2446	7.90351	7.28574	9.11637
Up	BGIOSGA011504	1.38357	0.00783	protein_coding	13.2671	12.9381	12.9171	11.7959	12.2899	10.2228
Up	BGIOSGA025676	1.38317	0.0265	protein_coding	6.42749	6.88992	6.58608	4.83532	5.78204	5.28543
Up	OS09G0548700	1.38287	0.00783	NA	9.0535	8.27706	7.83042	7.18695	7.44941	6.59994
Up	OS02G0742800	1.38241	0.00938	NA	10.6355	9.87937	9.45741	8.58682	9.31311	7.83292
Up	OS11G0657050	1.38016	0.00115	NA	10.745	10.262	9.721	8.95442	9.35041	8.29465
Up	OS02G0168400	1.37903	0.00606	NA	9.64082	8.92819	9.27909	7.94982	8.51723	6.98871
Up	OS03G0750300	1.37817	0.0177	NA	10.6966	9.91131	9.67697	8.61584	9.51961	7.67951
Up	BGIOSGA002810	1.37804	0.00289	protein_coding	12.749	11.9602	11.836	10.5639	11.525	10.1485
Up	OS05G0345100	1.37743	0.00556	NA	9.54751	9.18607	8.73102	7.20888	8.48405	7.46763
Up	OS02G0732350	1.37618	0.031	NA	6.16837	5.92695	6.12448	4.71789	4.90851	4.858
Up	BGIOSGA026239	1.3751	0.0536	protein_coding	7.29302	6.76171	6.06499	5.09285	5.93721	5.32195
Up	OS09G0395600	1.37387	0.0625	NA	8.17912	7.72865	7.69307	5.42807	7.43211	6.02239
Up	BGIOSGA008905	1.37082	0.0211	protein_coding	6.95196	7.02807	6.16282	5.27017	5.57702	5.55461
Up	OS01G0860900	1.36958	0.000503	NA	8.20241	8.2027	7.7696	6.29939	6.95134	6.87039
Up	BGIOSGA009692	1.36457	0.0296	protein_coding	6.7004	6.92299	6.86721	5.27017	6.12112	5.00002
Up	BGIOSGA013364	1.36328	0.0365	protein_coding	9.5958	8.54835	8.30772	7.46722	8.24749	6.58499
Up	BGIOSGA036457	1.36324	0.0472	protein_coding	7.41765	8.24255	8.85329	6.73682	7.6271	6.06611
Up	BGIOSGA031997	1.36062	0.0215	protein_coding	9.0458	10.6003	10.7898	8.82197	8.2961	9.53141
Up	OS07G0105700	1.35966	0.0313	NA	10.8926	10.1242	9.7338	8.88461	9.71817	7.64388
Up	BGIOSGA005567	1.35833	0.0481	protein_coding	8.06178	7.0179	7.27859	5.42807	6.8508	6.00002
Up	BGIOSGA005185	1.35777	0.0876	protein_coding	5.31644	6.59386	6.37366	4.94391	5.05127	4.858
Up	OS03G0798300	1.35691	0.0425	NA	8.26569	7.94804	7.41985	6.89397	7.03391	5.35758
Up	OS05G0485500	1.35427	0.00636	NA	9.87769	9.2086	9.07054	8.06851	8.63905	7.22884
Up	OS02G0804900	1.35101	0.0063	NA	8.40068	7.66491	7.61915	6.37892	7.05666	6.32195
Up	BGIOSGA008375	1.34869	0.0146	protein_coding	7.50266	7.18173	6.6278	5.57037	6.18446	5.75491
Up	OS02G0707200	1.34589	0.0373	NA	7.56148	7.59137	7.38784	5.04489	6.72863	6.39234
Up	OS03G0256800	1.34447	0.0439	NA	10.0609	9.3204	9.16801	7.76976	9.12142	7.03345
Up	BGIOSGA007565	1.34432	0.0124	protein_coding	7.47997	9.08254	8.78425	7.2934	7.25657	7.27615
Up	OS04G0597866	1.34088	0.056	NA	9.71718	8.50895	8.43459	7.512	8.42408	6.55461
Up	BGIOSGA020408	1.34038	0.0176	protein_coding	6.72634	7.07787	7.33004	5.18423	5.98543	6.04442
Up	BGIOSGA031612	1.33886	0.0856	protein_coding	7.46464	6.34001	6.08509	4.99528	5.69772	5.70046
Up	BGIOSGA004494	1.33863	0.0663	protein_coding	5.72942	6.27318	6.14378	4.83532	5.18117	4.45945
Up	OS07G0522500	1.3366	5.9e-06	NA	10.2759	10.7833	11.0414	9.16257	9.36415	9.64027
Up	BGIOSGA030813	1.33355	0.0252	protein_coding	7.90026	7.53544	7.12198	5.78993	6.8766	5.85801
Up	OS11G0156750	1.33281	0.00853	NA	8.25681	7.99027	7.71258	5.95473	7.17574	6.72795
Up	BGIOSGA031138	1.33144	0.0146	protein_coding	9.00664	8.27706	7.83042	7.24116	7.5329	6.47576
Up	BGIOSGA018592	1.33065	0.0182	protein_coding	8.01519	7.48465	7.33004	6.59415	6.67082	5.55461
Up	BGIOSGA001010	1.32835	0.0558	protein_coding	5.8523	6.30698	6.40599	4.83532	4.69311	5.35758
Up	OS10G0117000	1.32662	0.000988	NA	9.82315	9.38315	8.72142	8.08045	8.2961	7.76821
Up	OS12G0548100	1.32586	0.0213	NA	8.47905	7.96931	7.71258	6.39813	7.45798	6.18985
Up	OS04G0418800	1.32583	1.02e-09	NA	14.8301	15.3369	15.3938	13.7675	13.8732	13.998
Up	BGIOSGA013702	1.32535	0.0357	protein_coding	8.37631	9.71441	10.309	7.67841	8.27685	8.86421
Up	BGIOSGA022048	1.32449	0.00239	protein_coding	7.0059	7.63195	7.47422	6.1934	6.14254	6.02239
Up	BGIOSGA010838	1.32389	0.00418	protein_coding	8.63781	8.2161	7.90583	7.27273	7.17574	6.35758
Up	OS11G0256100	1.32113	0.0637	NA	6.2951	5.8828	5.96003	5.22784	4.63384	4.64388
Up	BGIOSGA012514	1.32061	0.066	protein_coding	8.64463	7.90455	8.41883	6.05498	7.96439	6.39234
Up	BGIOSGA018565	1.32008	0.015	protein_coding	7.21272	6.92299	6.83195	5.81874	6.07729	5.20948
Up	BGIOSGA002583	1.3187	0.0364	protein_coding	7.74397	7.04819	7.07248	5.46498	6.656	5.78138
Up	OS05G0450600	1.3146	0.0699	NA	8.29198	7.82512	7.26102	5.81874	7.38795	5.95422
Up	OS10G0391300	1.30896	0.0478	NA	8.4404	7.81928	7.49691	6.50834	7.37895	5.75491
Up	BGIOSGA033075	1.30761	0.0809	protein_coding	8.34735	7.63195	7.15088	6.21523	7.27608	5.55461
Up	OS08G0506100	1.30733	0.0302	NA	8.89957	8.29402	7.98821	7.82049	6.9991	6.24795
Up	BGIOSGA031095	1.30646	0.0113	protein_coding	9.87769	9.42416	8.94415	7.9169	8.81948	7.41788
Up	BGIOSGA036461	1.30582	0.000716	protein_coding	10.5832	10.0375	9.7322	8.82552	9.26508	8.35758
Up	BGIOSGA027601	1.30533	0.0346	protein_coding	9.03546	8.46471	8.25546	6.25792	8.04054	7.18985
Up	OS07G0596000	1.30498	1.85e-06	NA	10.6483	10.4064	10.3428	9.37869	9.33188	8.72113
Up	OS03G0100010	1.30363	0.0213	NA	7.31027	6.53803	7.00021	5.90186	5.93721	5.32195
Up	OS06G0257450	1.30249	1.42e-07	NA	10.1354	9.88077	9.67532	8.68787	8.73032	8.40942
Up	BGIOSGA027045	1.30139	0.0668	protein_coding	8.64803	10.0134	10.3281	7.65464	9.37551	7.93666
Up	OS08G0420600	1.29917	0.0014	NA	11.0588	10.4878	10.2175	9.48135	9.69841	8.62938
Up	OS01G0224000	1.29902	0.00678	NA	7.1661	6.72467	7.12198	5.60386	5.98543	5.72795
Up	OS03G0286500	1.29764	0.0236	NA	7.8	7.94804	8.21497	6.21523	7.44078	6.14977
Up	BGIOSGA019860	1.29662	0.033	protein_coding	10.4533	9.57571	9.54166	8.54864	9.33885	7.40942
Up	OS07G0507200	1.29561	0.00145	NA	11.4648	10.8557	10.3941	9.78306	10.011	9.10069
Up	BGIOSGA005653	1.29325	0.0436	protein_coding	9.16676	8.68958	8.78733	7.9169	8.12906	6.10855
Up	OS02G0699700	1.29322	0.0243	NA	13.237	12.4651	12.2621	11.185	12.2088	10.224
Up	BGIOSGA024976	1.29294	0.0946	protein_coding	6.50446	5.79023	5.58971	4.7778	4.75005	5.00002
Up	BGIOSGA014605	1.29271	0.0291	protein_coding	8.52781	10.1242	10.3229	8.0625	9.03528	8.42629
Up	BGIOSGA022222	1.29178	0.0231	protein_coding	6.97378	6.76171	6.69475	5.6999	5.91248	5.04442
Up	BGIOSGA017723	1.29088	6.83e-05	protein_coding	8.35568	8.38782	8.28183	6.94712	6.83773	7.38373
Up	OS08G0108200	1.29018	0.00159	NA	7.67904	7.57759	7.87151	6.45429	6.77051	6.08749
Up	BGIOSGA024439	1.28904	0.0309	protein_coding	7.91161	7.62526	7.32159	5.87468	7.05666	5.90692
Up	BGIOSGA005039	1.28762	0.0859	protein_coding	8.68818	7.89902	7.76337	6.57739	7.74384	5.72795
Up	BGIOSGA005437	1.28399	0.0406	protein_coding	7.13739	6.5801	6.93524	4.94391	6.00895	5.88267
Up	BGIOSGA004389	1.28394	0.0319	protein_coding	7.53237	7.3452	7.04195	6.70631	5.72638	5.55461
Up	BGIOSGA030568	1.28352	0.0129	protein_coding	7.618	7.52829	6.96809	5.63659	6.32226	6.40942
Up	BGIOSGA028796	1.27849	0.0274	protein_coding	7.43349	8.5589	9.07054	7.02334	7.0679	7.57745
Up	BGIOSGA007027	1.27761	0.000827	protein_coding	9.0964	8.43826	8.63881	7.43036	7.83219	7.12931
Up	OS08G0434632	1.27582	0.000565	NA	8.85029	9.84239	9.1937	8.22734	8.01753	8.02239
Up	OS09G0552800	1.27577	0.0549	NA	6.2951	6.11042	6.73348	5.13927	5.57702	4.858
Up	OS03G0279832	1.27553	0.0709	NA	11.0304	10.2738	9.94517	8.59933	10.1759	7.93666
Up	OS03G0114000	1.27461	0.0293	NA	11.055	10.2457	10.0499	8.97056	10.011	8.19478
Up	BGIOSGA002377	1.27413	0.00351	protein_coding	12.496	11.8398	11.6537	10.6027	11.3616	10.0458
Up	BGIOSGA009719	1.27094	0.00459	protein_coding	7.6657	7.56368	7.12198	6.39813	6.37751	5.90692
Up	BGIOSGA005267	1.26567	0.014	protein_coding	8.79315	8.46471	8.86496	8.04432	7.4665	6.52359
Up	BGIOSGA018610	1.26528	0.00769	protein_coding	9.07385	8.5659	8.6044	7.08393	8.13442	7.06612
Up	OS02G0617100	1.26516	0.0382	NA	10.3277	9.5335	9.4203	8.80407	9.08038	7.1997
Up	BGIOSGA021657	1.26396	0.0634	protein_coding	6.41159	7.32884	7.40393	5.22784	5.88732	6.37506
Up	BGIOSGA017163	1.26131	2.8e-06	protein_coding	10.2234	10.8868	10.7698	9.51695	9.45043	9.20948
Up	OS04G0530100	1.25793	6.99e-06	NA	9.56379	9.40087	9.33262	8.00099	8.52133	7.97731
Up	OS01G0946600	1.25547	0.0756	NA	6.41159	7.24413	7.21615	5.27017	5.4453	6.42629
Up	OS08G0464950	1.25516	0.0599	NA	7.45691	6.99734	7.5044	5.3113	6.81122	5.85801
Up	OS08G0368777	1.25461	0.00011	NA	9.7107	9.52454	9.43408	8.08045	8.75487	7.98871
Up	BGIOSGA009238	1.25386	0.00738	protein_coding	11.1009	10.4344	10.2634	9.26555	9.99043	8.61105
Up	OS04G0498400	1.24764	2.35e-05	NA	8.54976	8.30661	8.41883	7.07201	7.40577	7.10855
Up	BGIOSGA020006	1.24702	0.00481	protein_coding	10.3403	10.1523	10.0071	7.98201	9.46538	8.98302
Up	BGIOSGA026913	1.24682	0.00592	protein_coding	10.2944	9.69539	9.76217	8.74901	9.21033	7.83923
Up	OS07G0517300	1.24627	0.0239	NA	8.9081	8.39962	8.2376	7.16468	7.94623	6.47576
Up	OS12G0289600	1.24607	0.0269	NA	10.0351	9.58435	9.05278	7.93016	9.11872	7.62208
Up	BGIOSGA031188	1.24607	0.000952	protein_coding	12.4853	12.2422	12.1125	11.3903	11.2878	10.1674
Up	BGIOSGA011083	1.24567	0.014	protein_coding	7.5397	8.30661	8.64898	7.421	6.75669	6.76821
Up	OS09G0520500	1.24554	0.00485	NA	8.28327	8.02623	8.0251	7.27273	6.9991	6.24795
Up	BGIOSGA012559	1.24458	5.61e-08	protein_coding	11.2889	10.951	10.7272	9.82093	9.80806	9.66714
Up	BGIOSGA002449	1.24332	0.0529	protein_coding	8.60673	8.1052	7.82445	6.52591	7.76472	6.20948
Up	OS09G0542500	1.24291	0.0275	NA	9.76646	9.30585	9.00081	7.14207	8.85884	7.98302
Up	BGIOSGA008079	1.24133	0.00601	protein_coding	7.36083	7.70349	7.46658	6.56043	6.46515	5.83291
Up	OS08G0509600	1.24069	0.0161	NA	11.0252	10.884	10.5756	9.15975	10.397	8.69351
Up	OS02G0769200	1.23942	1.26e-10	NA	11.2614	11.1877	11.1944	9.80121	10.2029	9.90089
Up	BGIOSGA008363	1.23932	0.0133	protein_coding	8.77151	9.35717	9.53984	7.27273	7.84532	8.64388
Up	OS10G0565500	1.23818	0.0707	NA	6.96291	8.06625	8.97411	6.75183	7.21672	7.02239
Up	OS12G0577700	1.2376	0.0182	NA	9.64932	8.95242	9.14186	8.31082	8.46292	6.98871
Up	BGIOSGA006200	1.23687	0.00787	protein_coding	8.66154	8.28132	7.69307	7.03567	7.36989	6.67245
Up	BGIOSGA024424	1.23604	0.0289	protein_coding	11.4064	10.4842	10.0639	9.17097	10.2219	8.81701
Up	OS02G0831400	1.23544	0.0194	NA	9.80348	8.90906	8.8823	7.99469	8.58139	7.25741
Up	OS09G0477700	1.23523	0.0258	NA	10.005	9.40282	8.90792	8.15577	8.90344	7.41788
Up	BGIOSGA014732	1.23497	0.0139	protein_coding	9.75705	9.19738	9.04254	8.13873	8.6945	7.24795
Up	OS04G0599800	1.23491	0.00168	NA	10.5956	10.3117	9.83224	8.79685	9.56196	8.61105
Up	OS08G0506400	1.23391	8.86e-07	NA	9.84106	9.6922	9.70648	8.18372	8.61243	8.7177
Up	BGIOSGA025703	1.23385	0.0983	protein_coding	8.33476	8.07118	7.7382	5.87468	7.77161	6.16995
Up	OS04G0350300	1.23105	0.029	NA	9.96062	9.52992	9.36176	7.73995	9.23048	7.72795
Up	BGIOSGA003630	1.22881	0.00175	protein_coding	10.6559	10.0833	9.6109	8.71876	9.32721	8.74149
Up	OS03G0582800	1.22788	0.00563	NA	7.94513	7.53544	7.48939	6.73682	6.57952	6.04442
Up	OS03G0302900	1.22394	0.015	NA	10.9889	10.2227	9.9146	8.98334	9.85098	8.53919
Up	BGIOSGA014738	1.22202	0.0826	protein_coding	6.26002	6.22094	7.13168	5.04489	5.47938	5.75491
Up	BGIOSGA002379	1.22164	0.00185	protein_coding	11.2249	10.6815	10.5111	9.633	10.0639	8.96292
Up	BGIOSGA023092	1.21692	0.00529	protein_coding	8.77773	8.14312	7.97749	7.25176	7.37895	6.74149
Up	OS09G0417400	1.21618	0.0454	NA	7.11792	6.88992	7.08252	5.04489	6.16365	6.14977
Up	BGIOSGA012766	1.21586	0.000563	protein_coding	8.58563	8.51619	8.64898	6.86664	7.5886	7.59248
Up	BGIOSGA026707	1.21408	0.00416	protein_coding	8.11183	8.94439	8.97411	7.23048	7.44078	7.85178
Up	OS02G0770700	1.21405	0.0206	NA	9.1308	8.62069	8.22407	7.24116	8.10198	6.91889
Up	OS03G0133800	1.2138	0.00345	NA	8.07193	7.70982	8.15442	6.52591	7.19638	6.59994
Up	BGIOSGA013285	1.21205	0.027	protein_coding	8.5927	8.01604	7.22524	6.85278	7.09013	6.61474
Up	BGIOSGA004753	1.21166	0.00177	protein_coding	10.4784	9.91131	9.55794	8.50056	9.22798	8.65108
Up	OS05G0172300	1.21064	0.00166	NA	9.97286	9.553	9.28779	7.98201	8.88131	8.2808
Up	BGIOSGA029134	1.2105	0.0117	protein_coding	8.84438	7.87104	8.35817	7.20888	7.59638	6.74149
Up	BGIOSGA014191	1.20906	0.00483	protein_coding	8.49423	8.14312	8.00414	6.45429	7.28574	7.24795
Up	OS12G0572800	1.20394	0.0413	NA	8.40068	7.31229	7.26102	6.81038	6.70002	6.18985
Up	OS10G0469600	1.20223	0.00666	NA	7.20352	7.49202	7.74454	6.56043	6.37751	6.02239
Up	BGIOSGA037107	1.2018	0.0844	protein_coding	9.30012	10.7833	11.3546	9.01168	8.83601	10.2432
Up	BGIOSGA027880	1.19944	0.0674	protein_coding	10.1073	9.44518	9.69016	7.9169	9.50107	7.52359
Up	OS04G0525700	1.19885	0.0134	NA	9.05861	8.78562	8.4069	7.38293	8.17137	6.95422
Up	OS11G0463600	1.19635	0.0472	NA	6.34618	6.41942	6.51375	4.89064	5.51267	5.45946
Up	OS11G0503900	1.19635	0.0553	NA	7.15659	7.67141	8.14007	6.25792	5.96152	7.14977
Up	BGIOSGA014038	1.19395	0.00792	protein_coding	12.3617	13.308	13.5146	11.624	11.4651	12.5197
Up	BGIOSGA026318	1.19283	0.0235	protein_coding	8.51298	7.76559	7.59131	6.99838	7.13357	6.28543
Up	BGIOSGA026514	1.19143	0.00417	protein_coding	9.63398	9.34094	8.50717	7.81335	8.23757	8.08218
Up	BGIOSGA002627	1.1903	0.004	protein_coding	9.47477	10.4486	10.7906	9.03335	9.05801	9.34432
Up	OS02G0101400	1.1899	0.000167	NA	8.99335	8.84435	8.38679	7.65464	7.4665	7.64388
Up	OS10G0159600	1.18986	0.00251	NA	9.94275	9.52813	9.28779	8.45541	8.83272	7.83923
Up	OS08G0406400	1.18957	0.0872	NA	8.1697	9.54947	9.66534	7.41158	7.48338	8.87039
Up	BGIOSGA022012	1.18829	0.00094	protein_coding	10.6217	11.3622	11.47	9.81379	9.69479	10.4189
Up	OS03G0710100	1.18747	0.0129	NA	8.95821	8.43826	8.39889	6.93401	8.02332	7.1599
Up	OS03G0165025	1.1868	0.097	NA	8.09202	7.40885	7.51184	5.95473	7.35161	5.80738
Up	BGIOSGA024900	1.18478	2.24e-05	protein_coding	10.1073	9.71284	9.75904	8.75648	8.91594	8.35317
Up	BGIOSGA025508	1.18236	0.094	protein_coding	6.9073	8.25991	8.3205	6.39813	6.30336	7.42629
Up	BGIOSGA009101	1.18195	0.0368	protein_coding	7.31027	8.46471	8.86496	6.9601	7.34239	7.23843
Up	BGIOSGA018564	1.18076	0.0105	protein_coding	8.35568	7.67788	7.67328	6.50834	7.13357	6.64388
Up	BGIOSGA000339	1.17795	0.000687	protein_coding	10.0583	10.8342	10.9729	9.29915	9.3573	9.79282
Up	OS10G0147566	1.17714	0.00301	NA	9.22705	8.75533	8.5548	7.66261	8.07994	7.28543
Up	OS12G0547500	1.17711	0.00968	NA	9.81108	9.07275	8.68236	7.85566	8.48405	7.87039
Up	BGIOSGA028985	1.17665	0.0115	protein_coding	10.3393	9.65986	9.41634	8.45082	9.24788	8.13958
Up	BGIOSGA020956	1.1763	0.0372	protein_coding	6.81362	6.40388	6.40599	5.27017	5.60816	5.45946
Up	BGIOSGA024818	1.17484	0.016	protein_coding	7.12769	7.17259	7.28729	6.45429	5.98543	5.67245
Up	BGIOSGA016547	1.17448	0.0103	protein_coding	7.14702	6.78589	7.04195	5.78993	5.98543	5.85801
Up	BGIOSGA016015	1.17405	0.00138	protein_coding	8.04641	7.75338	7.6996	6.64329	6.51528	6.90692
Up	BGIOSGA025159	1.17369	0.0788	protein_coding	6.80147	6.88992	7.11221	5.27017	6.46515	5.42629
Up	BGIOSGA012268	1.17199	0.0458	protein_coding	8.891	8.43062	8.4029	7.65464	7.92166	6.26681
Up	OS05G0425000	1.17127	0.0714	NA	9.38603	8.52699	8.53667	7.21972	8.51313	6.88267
Up	BGIOSGA022210	1.16743	0.0591	protein_coding	9.51067	9.89612	9.86459	9.19589	8.81281	7.07684
Up	OS04G0467901	1.1661	0.0139	NA	10.8139	10.3086	10.1899	9.0994	9.94848	8.48384
Up	BGIOSGA008888	1.16161	0.055	protein_coding	7.525	9.18153	9.18441	7.90351	7.34239	7.69351
Up	OS05G0397900	1.15993	0.0215	NA	11.1114	10.3211	10.3176	9.36899	10.0944	8.59248
Up	OS08G0198900	1.1592	0.0149	NA	7.0059	6.77385	7.04195	5.60386	6.00895	5.88267
Up	BGIOSGA020044	1.15918	0.00766	protein_coding	10.2073	9.52275	9.18208	8.55293	8.91594	8.06072
Up	OS05G0256500	1.15911	0.0531	NA	8.1697	8.77055	8.85622	6.50834	7.31434	8.16995
Up	OS06G0726800	1.15884	0.0445	NA	8.96911	8.54481	7.83042	7.421	7.85832	6.59994
Up	BGIOSGA031475	1.15785	0.027	protein_coding	11.9125	11.4456	11.402	10.6495	10.9817	9.15231
Up	OS05G0420750	1.15748	0.0299	NA	10.8991	10.2048	10.2118	9.18487	10.0007	8.30837
Up	OS09G0442700	1.15602	0.0601	NA	10.4707	9.68258	9.13464	8.57421	9.38228	7.75491
Up	BGIOSGA030068	1.15346	0.0298	protein_coding	7.92846	7.31229	7.53395	5.92854	6.95134	6.42629
Up	OS03G0301550	1.15277	0.00164	NA	9.10384	9.56876	8.78118	7.98201	7.77161	8.33094
Up	BGIOSGA030867	1.15276	0.0234	protein_coding	7.48757	8.54835	8.74372	7.43966	7.03391	7.16995
Up	OS08G0559400	1.15159	0.00203	NA	8.54248	8.75839	8.55119	7.02334	7.41461	7.88877
Up	OS09G0556400	1.15111	0.0329	NA	6.72634	7.0179	7.24324	5.60386	5.75448	6.28543
Up	BGIOSGA015184	1.14808	0.00956	protein_coding	7.91161	7.7224	7.5044	6.10261	6.8508	6.75491
Up	BGIOSGA004836	1.14763	0.00553	protein_coding	8.80232	8.87284	8.35817	6.99838	7.94623	7.59248
Up	BGIOSGA000518	1.1475	0.0186	protein_coding	11.6337	11.5214	11.2589	10.1561	11.0342	9.31291
Up	BGIOSGA030679	1.14716	0.0132	protein_coding	9.63569	8.93901	8.89375	8.10405	8.49242	7.38373
Up	OS05G0595800	1.14697	0.0785	NA	8.89957	8.5659	7.93935	7.16468	8.10744	6.40942
Up	OS05G0412800	1.14642	0.000951	NA	11.022	10.5043	10.4021	8.99285	9.84773	9.61105
Up	BGIOSGA001287	1.14187	0.0379	protein_coding	6.60575	6.83305	7.01076	5.46498	6.09937	5.58499
Up	BGIOSGA036146	1.14089	0.0406	protein_coding	9.81863	9.12343	8.89089	8.40406	8.64657	7.17994
Up	BGIOSGA014814	1.14057	6.14e-05	protein_coding	8.99068	8.86719	8.68236	7.77712	7.89666	7.47576
Up	BGIOSGA028215	1.1402	0.0227	protein_coding	8.47523	8.67023	8.34155	7.49426	7.84532	6.49188
Up	BGIOSGA023903	1.13901	0.0752	protein_coding	8.891	10.1811	10.422	8.69566	7.91545	9.48384
Up	BGIOSGA031169	1.13657	0.016	protein_coding	10.5336	10.1159	9.83075	8.91495	9.66364	8.25741
Up	BGIOSGA000702	1.13594	0.0714	protein_coding	7.91161	9.02276	9.07808	7.87637	6.62589	8.04987
Up	OS09G0345300	1.13583	0.0178	NA	7.06808	7.73487	7.92268	6.31969	6.71439	6.49188
Up	BGIOSGA005843	1.13397	0.0556	protein_coding	7.02693	8.26422	8.24209	6.39813	6.86376	7.1599
Up	BGIOSGA025915	1.13244	0.0271	protein_coding	8.97454	8.97099	8.41883	7.13063	8.34312	7.28543
Up	OS05G0104000	1.13205	0.00536	NA	10.5618	9.97578	9.70485	8.78595	9.46751	8.59622
Up	BGIOSGA002257	1.12774	0.00969	protein_coding	8.05667	8.58325	8.42279	7.63857	6.68549	7.31291
Up	BGIOSGA008156	1.12551	0.0496	protein_coding	7.11792	6.94463	6.91292	5.92854	6.34091	5.32195
Up	BGIOSGA038287	1.12542	0.0276	protein_coding	8.59622	8.1982	8.5548	7.26228	7.92166	6.56988
Up	BGIOSGA032552	1.12483	0.0123	protein_coding	7.01645	7.49934	7.21615	5.95473	6.24513	6.30381
Up	OS10G0394200	1.1208	0.00968	NA	10.5938	10.0413	9.4917	8.96734	9.38002	8.51573
Up	OS07G0637000	1.11965	0.00194	NA	8.99068	9.52454	9.7854	8.63216	8.01753	8.36635
Up	BGIOSGA027992	1.11765	0.0299	protein_coding	7.93959	7.27007	7.04195	6.29939	6.59515	6.24795
Up	BGIOSGA004430	1.11439	0.024	protein_coding	11.3892	10.6357	10.2187	9.46094	10.2967	9.14977
Up	BGIOSGA007342	1.11427	0.00563	protein_coding	9.07637	9.70176	9.55434	7.85566	8.83272	8.22884
Up	BGIOSGA019927	1.11065	2.28e-05	protein_coding	9.19258	9.26988	8.92754	8.21656	7.95231	7.93076
Up	BGIOSGA031347	1.10927	0.0367	protein_coding	9.44969	10.9484	11.3014	9.51034	9.70563	9.73474
Up	OS04G0465300	1.10911	3.01e-05	NA	11.1681	11.2948	11.0845	9.68086	10.4202	10.0403
Up	BGIOSGA029534	1.10808	7.34e-07	protein_coding	10.2792	10.4286	10.525	9.21498	9.54798	9.13702
Up	OS06G0245900	1.10741	0.00647	NA	7.73761	8.37194	8.01466	6.69081	7.23678	6.96581
Up	BGIOSGA036716	1.10571	0.0992	protein_coding	8.63439	8.09556	7.75712	7.03567	7.78529	6.06611
Up	OS02G0511901	1.10433	0.0846	NA	9.76176	8.92819	8.65235	7.74746	8.83929	7.23843
Up	BGIOSGA010786	1.10354	0.000277	protein_coding	8.15545	8.14312	7.9721	7.10747	6.95134	6.97731
Up	BGIOSGA004631	1.10239	0.00201	protein_coding	8.85029	9.47894	9.76995	8.27489	8.19719	8.47981
Up	OS12G0601000	1.10027	0.0127	NA	8.68156	8.09556	7.84817	7.14207	7.44941	6.87039
Up	BGIOSGA019350	1.0979	0.0638	protein_coding	6.53414	6.43479	6.45316	5.04489	5.66848	5.55461
Up	BGIOSGA022943	1.09745	0.0761	protein_coding	7.93404	7.37737	7.07248	5.66859	6.75669	6.67245
Up	OS04G0415100	1.09724	0.0865	NA	7.01645	7.11651	6.78355	5.09285	6.24513	6.18985
Up	OS07G0679500	1.0922	0.0542	NA	9.37172	9.02531	9.02443	7.67841	8.82942	7.18985
Up	OS09G0446000	1.09172	0.00617	NA	7.55426	7.79566	7.87729	6.61072	6.41321	6.97731
Up	BGIOSGA033044	1.08949	1.02e-05	protein_coding	10.408	9.92905	9.93274	8.97376	9.08038	9.01683
Up	OS03G0725400	1.08564	0.00214	NA	8.79008	8.92002	8.80864	7.37325	8.18692	7.62208
Up	BGIOSGA012550	1.08412	0.0268	protein_coding	11.2736	10.7086	10.6601	9.3068	10.5451	9.22644
Up	OS03G0212600	1.08287	0.00275	NA	9.10631	8.9815	8.51089	7.63047	8.15565	7.59994
Up	BGIOSGA005435	1.08163	0.000848	protein_coding	8.65817	8.45344	8.29914	7.64663	7.16532	7.39234
Up	BGIOSGA021720	1.08107	0.0877	protein_coding	7.07819	6.18503	6.55758	5.78993	5.66848	5.42629
Up	OS07G0638000	1.08103	0.0595	NA	10.9611	10.1913	9.4203	8.85711	9.84773	8.78139
Up	BGIOSGA008637	1.0781	0.0478	protein_coding	7.97248	7.69713	8.07119	6.49054	7.49176	6.33988
Up	OS12G0601800	1.07756	0.092	NA	7.63179	7.21772	7.21615	6.05498	6.96343	5.64388
Up	OS04G0209200	1.07517	0.00128	NA	8.57496	8.71183	9.20063	7.93674	7.81228	7.61474
Up	OS11G0552100	1.07451	0.0171	NA	10.3919	9.6874	9.923	8.79323	9.52777	8.29923
Up	BGIOSGA005663	1.07292	0.051	protein_coding	11.2413	12.3026	12.7783	10.9177	10.5208	11.7707
Up	OS07G0157900	1.07262	0.00162	NA	8.93337	8.73995	8.73421	7.76976	8.06319	7.31291
Up	OS03G0410100	1.07256	0.0499	NA	6.71343	6.86744	7.02123	5.39019	5.93721	6.12931
Up	BGIOSGA024129	1.07009	0.00946	protein_coding	7.28431	7.48465	7.84228	6.43581	6.51528	6.59994
Up	OS06G0203800	1.06972	0.0104	NA	12.5659	12.0447	11.7677	10.9185	11.649	10.4737
Up	BGIOSGA015545	1.06894	0.0519	protein_coding	7.70536	7.07787	7.12198	6.1934	5.88732	6.70047
Up	BGIOSGA006907	1.06752	0.0708	protein_coding	8.83547	10.3638	10.4696	8.71494	8.58921	9.49987
Up	OS09G0568000	1.06496	0.0264	NA	6.94092	7.45481	7.55573	6.1934	6.56373	6.14977
Up	BGIOSGA004589	1.06352	0.0673	protein_coding	7.69226	8.92002	9.23027	7.512	7.42339	8.07684
Up	BGIOSGA019536	1.05914	0.00501	protein_coding	7.78774	7.99546	8.00941	6.52591	6.9991	7.10855
Up	BGIOSGA014214	1.05841	0.0317	protein_coding	9.42812	9.19061	8.65907	7.38293	8.6239	7.96581
Up	OS09G0382300	1.05044	0.0533	NA	7.96705	7.28711	7.30454	6.31969	6.97542	6.18985
Up	OS01G0951400	1.04964	0.00235	NA	8.7208	8.63074	8.9469	7.32387	8.04623	7.74822
Up	OS03G0621400	1.04923	0.00876	NA	7.93404	7.83674	7.41985	6.50834	6.83773	6.80738
Up	OS05G0130400	1.04913	0.0392	NA	6.97378	7.82512	7.90016	6.61072	6.41321	6.76821
Up	OS03G0105600	1.0452	0.00029	NA	12.4517	11.9797	11.7375	10.8737	11.314	10.8994
Up	OS05G0419800	1.03972	0.000377	NA	13.5947	13.2015	13.4328	12.1983	12.8064	12.0092
Up	BGIOSGA025452	1.03931	0.0214	protein_coding	10.7226	11.7281	12.2941	10.7595	10.5401	10.7313
Up	OS04G0488100	1.03781	0.00898	NA	8.94722	8.5659	8.72462	8.00099	7.91545	7.12931
Up	BGIOSGA035633	1.03735	0.0829	protein_coding	9.03286	8.92819	8.58688	7.04788	7.3331	8.61474
Up	BGIOSGA011961	1.02877	0.00467	protein_coding	9.60282	9.13288	8.72462	8.28525	8.24749	7.98871
Up	BGIOSGA026571	1.02733	0.0091	protein_coding	9.58698	9.05545	9.01136	7.96922	8.6652	7.91292
Up	OS05G0274200	1.02618	0.0309	NA	7.71835	7.3452	7.21615	6.62709	6.6106	6.04442
Up	OS08G0468400	1.02252	0.0372	NA	9.28274	8.61733	8.69222	7.69404	8.4328	7.29465
Up	BGIOSGA011237	1.02205	0.00143	protein_coding	11.1071	10.6489	10.602	9.8955	10.0554	9.30381
Up	OS07G0179300	1.02039	0.0295	NA	7.43349	7.3932	8.18268	6.69081	6.72863	6.75491
Up	OS09G0121050	1.01998	0.0182	NA	9.84551	10.0488	9.91741	8.86748	9.47386	8.13445
Up	OS01G0214001	1.01834	0.00098	NA	9.82765	9.70335	9.55794	8.2904	8.63528	9.04169
Up	OS01G0922350	1.01746	0.0138	NA	11.0828	10.772	10.1888	9.66904	10.1497	9.14977
Up	OS01G0278950	1.01631	0.000776	NA	9.86899	10.0525	10.0409	9.02719	9.29409	8.51178
Up	BGIOSGA006507	1.01481	0.000812	protein_coding	9.56199	9.7471	9.74805	8.71876	8.98576	8.2432
Up	OS06G0217900	1.01462	0.0191	NA	8.46372	8.24691	7.69307	7.39254	7.23678	6.84552
Up	BGIOSGA012549	1.01326	0.0345	protein_coding	11.6846	11.1079	11.1299	10.0201	10.9994	9.56036
Up	OS03G0651950	1.01284	0.0724	NA	9.20185	8.59356	8.06614	7.50316	8.22758	7.13958
Up	BGIOSGA021479	1.00716	0.077	protein_coding	12.1508	11.4409	11.4604	10.9579	11.2226	9.39877
Up	BGIOSGA024838	1.00238	0.082	protein_coding	8.65142	8.19369	7.51925	7.19796	7.63468	6.62938
Up	BGIOSGA030996	1.0017	0.00647	protein_coding	8.50551	9.12343	9.33472	7.8626	8.21752	8.01125
Up	BGIOSGA006827	1.00058	0.0824	protein_coding	6.31233	6.86744	6.90162	5.92854	5.80909	5.55461
Down	BGIOSGA001293	-12.9084	1.6e-21	protein_coding	2	2	2	9.22038	11.1197	10.1662
Down	BGIOSGA035511	-11.149	2.76e-27	protein_coding	2	2.54437	3.26862	12.0535	13.1233	11.8907
Down	OS06G0623200	-9.79405	8.26e-12	NA	2	2	2	6.59415	7.75083	7.29465
Down	BGIOSGA013862	-9.69249	5.2e-11	protein_coding	2	2	2	6.21523	7.79209	7.14977
Down	OS05G0368666	-9.62751	1.13e-11	NA	2	2	2	7.06	7.47496	6.75491
Down	BGIOSGA012098	-9.41217	1.9e-10	protein_coding	2	2	2	6.07899	7.03391	7.35758
Down	OS10G0514901	-9.33292	1.49e-10	NA	2	2	2	6.49054	7.30487	6.58499
Down	BGIOSGA024071	-9.02324	9e-10	protein_coding	2	2	2	6.23673	6.86376	6.45946
Down	OS12G0637000	-8.99023	1.8e-59	NA	2.95856	2.93868	3.12063	11.0243	11.5422	10.1254
Down	BGIOSGA008696	-8.8509	1.81e-08	protein_coding	2	2	2	7.10747	5.78204	5.83291
Down	BGIOSGA014522	-8.80807	3.62e-62	protein_coding	2.77191	3.38092	3.26862	11.0632	11.704	10.2539
Down	BGIOSGA025896	-8.57211	1.85e-07	protein_coding	2	2	2	6.7814	4.95769	6.06611
Down	BGIOSGA001084	-8.53717	3.92e-09	protein_coding	2	2	2.30438	7.41158	6.8766	6.59994
Down	BGIOSGA037210	-8.48617	9.28e-73	protein_coding	3.27206	2.93868	3.84146	11.3427	11.577	10.4461
Down	BGIOSGA009175	-8.40027	9.08e-09	protein_coding	2.30549	2	2	7.10747	7.04533	6.33988
Down	BGIOSGA000960	-8.35555	1.04e-07	protein_coding	2	2	2	5.92854	5.57702	6.16995
Down	BGIOSGA028671	-8.21705	1.44e-06	protein_coding	2	2	2	4.89064	6.53161	5.42629
Down	BGIOSGA021612	-7.96913	2.09e-06	protein_coding	2	2	2	4.94391	5.88732	5.67245
Down	OS09G0272900	-7.94196	2.29e-06	NA	2	2	2	5.13927	5.98543	5.32195
Down	BGIOSGA022389	-7.93596	6.89e-06	protein_coding	2	2	2	5.81874	4.36888	5.93076
Down	OS05G0569100	-7.91565	1.95e-06	NA	2	2	2	5.39019	5.2617	5.80738
Down	BGIOSGA029835	-7.85081	6.23e-06	protein_coding	2	2	2	4.7778	6.00895	5.28543
Down	OS03G0653100	-7.81534	1.25e-05	NA	2	2	2	5.6999	5.80909	4.32195
Down	BGIOSGA030102	-7.80431	1.86e-09	protein_coding	2	2.54437	2	7.7018	6.79778	6.76821
Down	BGIOSGA013042	-7.73351	3.43e-05	protein_coding	2	2	2	6.17123	4.29427	4.90691
Down	OS02G0207400	-7.73093	9.09e-06	NA	2	2	2	5.18423	4.8576	5.80738
Down	OS09G0338200	-7.71099	1.82e-05	NA	2	2	2	5.81874	5.41041	4.39234
Down	BGIOSGA025142	-7.70652	8.56e-06	protein_coding	2	2	2	4.89064	5.66848	5.28543
Down	BGIOSGA032353	-7.6661	1.77e-05	protein_coding	2	2	2	5.87468	4.8576	4.858
Down	BGIOSGA030048	-7.65746	2.61e-05	protein_coding	2	2	2	5.95473	4.90851	4.58498
Down	OS05G0428600	-7.57265	2.57e-09	NA	2.30549	2.29771	2	7.23048	6.74273	6.78139
Down	BGIOSGA034289	-7.52772	3.51e-50	protein_coding	3.12381	2.93868	3.12063	9.96318	9.7306	9.16995
Down	OS03G0150500	-7.45975	5.52e-05	NA	2	2	2	5.57037	5.09589	4.39234
Down	BGIOSGA028834	-7.42056	7.16e-05	protein_coding	2	2	2	5.35128	5.33797	4.24795
Down	OS11G0692500	-7.35479	0.00747	NA	2	2	2	2	5.13916	5.83291
Down	BGIOSGA010133	-7.29985	0.000132	protein_coding	2	2	2	5.46498	4.90851	4.24795
Down	BGIOSGA035051	-7.2961	0.000119	protein_coding	2	2	2	4.71789	5.47938	4.45945
Down	BGIOSGA013262	-7.268	1.82e-05	protein_coding	2	2.29771	2	4.7778	5.78204	6.39234
Down	OS04G0561800	-7.24821	0.000466	NA	2	2	2	3.41886	5.41041	5.20948
Down	OS01G0383100	-7.24766	0.000108	NA	2	2	2	5.09285	5.05127	4.52358
Down	BGIOSGA004967	-7.23316	0.000395	protein_coding	2	2	2	5.73054	3.94999	4.39234
Down	OS10G0434650	-7.16823	0.000158	NA	2	2	2	4.59005	4.80483	5.08749
Down	OS02G0599400	-7.15343	0.000616	NA	2	2	2	5.57037	4.69311	3.58498
Down	OS01G0569200	-7.13484	0.00068	NA	2	2	2	5.63659	4.43982	3.70046
Down	BGIOSGA009266	-7.12055	0.000579	protein_coding	2	2	2	4.52162	5.5452	3.80737
Down	OS05G0393800	-7.09276	0.000248	NA	2	2	2	4.59005	5.09589	4.58498
Down	BGIOSGA022637	-7.08032	0.000316	protein_coding	2	2	2	5.09285	4.21559	4.858
Down	OS10G0434999	-7.07889	0.000463	NA	2	2	2	5.39019	4.50743	4.08748
Down	OS06G0608000	-7.06336	0.000277	NA	2	2	2	4.44977	4.8576	4.90691
Down	OS07G0693100	-7.03392	0.000539	NA	2	2	2	3.92203	5.18117	4.80738
Down	OS01G0711800	-7.03052	0.00109	NA	2	2	2	5.09285	5.13916	3.32194
Down	OS01G0882000	-7.02636	0.0159	NA	2	2	2	5.09285	2	5.35758
Down	BGIOSGA031885	-7.01219	0.000505	protein_coding	2	2	2	4.0245	5.05127	4.858
Down	BGIOSGA029748	-7.00405	0.000381	protein_coding	2	2	2	4.7778	4.36888	4.90691
Down	OS01G0167100	-6.97483	0.000951	NA	2	2	2	5.22784	3.62419	4.75491
Down	OS10G0351200	-6.93082	0.00128	NA	2	2	2	4.89064	5.09589	3.45945
Down	OS10G0337400	-6.91484	0.00126	NA	2	2	2	3.56203	5.18117	4.70046
Down	OS01G0595201	-6.86207	0.00121	NA	2	2	2	4.0245	4.21559	5.20948
Down	BGIOSGA032211	-6.85854	0.00285	protein_coding	2	2	2	4.2099	3.20269	5.45946
Down	OS10G0482700	-6.8412	0.00122	NA	2	2	2	4.44977	5.09589	3.90691
Down	OS06G0575100	-6.82251	0.0022	NA	2	2	2	5.39019	3.84935	3.80737
Down	BGIOSGA036871	-6.78606	0.00238	protein_coding	2	2	2	5.04489	4.69311	3.32194
Down	OS02G0617000	-6.76599	0.00212	NA	2	2	2	3.56203	5.09589	4.45945
Down	OS11G0694100	-6.74819	0.0032	NA	2	2	2	3.69227	3.74116	5.35758
Down	OS10G0328700	-6.74134	0.00302	NA	2	2	2	5.3113	3.94999	3.58498
Down	BGIOSGA032360	-6.73945	0.00147	protein_coding	2	2	2	4.83532	4.04406	4.45945
Down	BGIOSGA017887	-6.71204	0.00187	protein_coding	2	2	2	3.81172	4.75005	4.64388
Down	OS10G0423300	-6.70958	0.00154	NA	2	2	2	4.59005	4.63384	4.08748
Down	BGIOSGA014246	-6.70886	0.0323	protein_coding	2	2	2	4.44977	2	5.32195
Down	BGIOSGA025805	-6.70584	0.00272	protein_coding	2	2	2	5.18423	3.94999	3.80737
Down	BGIOSGA033002	-6.70518	0.00273	protein_coding	2	2	2	3.41886	4.8576	4.70046
Down	BGIOSGA006082	-6.67302	0.00296	protein_coding	2	2	2	3.81172	3.94999	5.12931
Down	BGIOSGA037314	-6.64681	0.00343	protein_coding	2	2	2	5.13927	3.84935	3.80737
Down	BGIOSGA004122	-6.64161	0.00125	protein_coding	3.52944	2	2	7.3537	8.62771	7.67951
Down	BGIOSGA034777	-6.64136	0.0087	protein_coding	2	2	2	5.18423	2.60471	4.39234
Down	BGIOSGA024348	-6.59436	0.00243	protein_coding	2	2	2	4.65539	4.21559	4.16995
Down	OS04G0392700	-6.57356	0.00289	NA	2	2	2	3.92203	4.69311	4.32195
Down	BGIOSGA036965	-6.54288	0.00379	protein_coding	2	2	2	4.7778	4.29427	3.70046
Down	BGIOSGA012036	-6.53466	0.00772	protein_coding	2	2	2	5.22784	3.62419	3.32194
Down	BGIOSGA010778	-6.50369	0.0558	protein_coding	2	2	2	3.41886	2	5.45946
Down	BGIOSGA032224	-6.50223	0.00371	protein_coding	2	2	2	4.59005	4.29427	3.90691
Down	OS07G0655800	-6.49986	0.000924	NA	2	3.50261	5.89318	10.738	11.1177	10.783
Down	OS09G0481000	-6.46947	6.56e-12	NA	2	3.10163	2.30438	6.56043	8.04054	7.20948
Down	BGIOSGA013901	-6.45234	0.0133	protein_coding	2	2	2	3.69227	2.8327	5.20948
Down	BGIOSGA021167	-6.4136	1.42e-10	protein_coding	2	2	3.40282	8.25395	6.86376	7.21919
Down	OS11G0457000	-6.4056	0.00568	NA	2	2	2	3.69227	4.43982	4.39234
Down	BGIOSGA031049	-6.3652	0.00641	protein_coding	2	2	2	4.44977	4.29427	3.70046
Down	OS02G0724450	-6.34012	0.0107	NA	2	2	2	4.83532	3.20269	4.00002
Down	BGIOSGA028311	-6.29312	1.25e-05	protein_coding	2	2.75496	2	6.89397	6.44804	4.58498
Down	BGIOSGA037313	-6.28975	0.00802	protein_coding	2	2	2	4.44977	3.94999	3.90691
Down	OS01G0595001	-6.2887	0.0721	NA	2	2	2	2	5.13916	3.70046
Down	BGIOSGA032288	-6.28809	7.99e-05	protein_coding	3.8457	3.71893	2	8.25395	10.0341	7.53918
Down	BGIOSGA002409	-6.27226	0.0007	protein_coding	2.30549	2	2	4.7778	4.95769	4.95422
Down	BGIOSGA029260	-6.26712	0.0125	protein_coding	2	2	2	3.41886	4.80483	3.70046
Down	BGIOSGA031018	-6.25684	0.00126	protein_coding	2	2.29771	2	4.0245	5.2617	5.08749
Down	BGIOSGA037184	-6.24861	0.0236	protein_coding	2	2	2	3.81172	2.60471	4.95422
Down	BGIOSGA028790	-6.2372	0.00895	protein_coding	2	2	2	4.12018	3.94999	4.16995
Down	BGIOSGA029848	-6.22484	0.0756	protein_coding	2	2	2	4.29436	4.75005	2
Down	OS04G0307500	-6.22056	0.0764	NA	2	2	2	4.12018	2	4.858
Down	OS10G0488400	-6.2193	0.0808	NA	2	2	2	2	3.62419	5.08749
Down	BGIOSGA037808	-6.18913	0.0148	protein_coding	2	2	2	4.65539	3.84935	3.32194
Down	BGIOSGA032201	-6.17203	0.0119	protein_coding	2	2	2	4.37416	3.84935	3.80737
Down	BGIOSGA006566	-6.15113	0.0196	protein_coding	2	2	2	4.7778	3.20269	3.58498
Down	OS04G0612500	-6.14372	2.47e-11	NA	2.77191	2.54437	3.40282	6.61072	6.8766	9.2046
Down	BGIOSGA032127	-6.14065	0.0138	protein_coding	2	2	2	3.56203	4.04406	4.32195
Down	BGIOSGA036625	-6.10951	0.0381	protein_coding	2	2	2	4.52162	4.29427	2.32193
Down	OS12G0165600	-6.10672	0.0903	NA	2	2	2	2	3.94999	4.80738
Down	OS11G0175000	-6.10622	0.00917	NA	2	2.29771	2	4.52162	2.60471	5.70046
Down	BGIOSGA020331	-6.10273	5.72e-05	protein_coding	2	2.75496	2	4.59005	5.63863	7.01125
Down	BGIOSGA005229	-6.10028	0.0153	protein_coding	2	2	2	3.56203	4.04406	4.24795
Down	BGIOSGA036298	-6.09668	0.0178	protein_coding	2	2	2	3.69227	3.4969	4.52358
Down	BGIOSGA021497	-6.06502	2.78e-08	protein_coding	2	2.54437	2.55559	5.76054	6.37751	6.95422
Down	OS09G0482640	-6.02851	0.0426	NA	2	2	2	3.25989	4.90851	2.58497
Down	BGIOSGA029326	-6.02812	0.0184	protein_coding	2	2	2	4.0245	3.62419	4.08748
Down	BGIOSGA025791	-6.01992	0.00289	protein_coding	2	2	2.30438	4.0245	4.50743	5.24795
Down	BGIOSGA003529	-6.01608	0.0456	protein_coding	2	2	2	4.0245	2.33381	4.58498
Down	BGIOSGA004423	-6.00544	0.022	protein_coding	2	2	2	4.37416	3.74116	3.45945
Down	BGIOSGA015105	-5.99696	1.28e-12	protein_coding	2	3.24802	2.76948	7.31378	6.68549	8.14977
Down	OS01G0621500	-5.97342	0.00955	NA	2.30549	2	2	4.44977	2.8327	5.52359
Down	BGIOSGA011181	-5.96757	0.00251	protein_coding	2	2.29771	2	4.59005	4.36888	4.90691
Down	OS11G0458600	-5.96521	0.0383	NA	2	2	2	4.29436	4.21559	2.58497
Down	BGIOSGA016222	-5.96425	0.0269	protein_coding	2	2	2	4.44977	3.62419	3.32194
Down	OS01G0663051	-5.95246	9.74e-05	NA	2	2.75496	2	6.05498	4.29427	6.61474
Down	BGIOSGA037495	-5.94551	0.0313	protein_coding	2	2	2	3.81172	4.43982	3.00001
Down	OS01G0586450	-5.94408	0.0497	NA	2	2	2	4.83532	3.20269	2.58497
Down	BGIOSGA034676	-5.9383	0.0243	protein_coding	2	2	2	3.81172	4.13237	3.58498
Down	BGIOSGA020794	-5.93008	0.0416	protein_coding	2	2	2	4.71789	2.8327	3.32194
Down	OS08G0135500	-5.92219	3.31e-06	NA	2.55747	2.75496	5.00836	9.40505	9.68387	8.96869
Down	BGIOSGA017183	-5.91197	1.27e-06	protein_coding	2	2	2.95571	5.98045	5.80909	6.88267
Down	OS02G0826000	-5.91144	0.0353	NA	2	2	2	2.87725	4.29427	4.00002
Down	OS02G0721200	-5.8695	0.0365	NA	2	2	2	4.44977	3.4969	3.16994
Down	BGIOSGA001295	-5.86831	1.78e-10	protein_coding	5.70354	4.5393	3.74366	9.6064	11.3904	10.0099
Down	BGIOSGA018923	-5.80358	0.000551	protein_coding	2	2.54437	2	5.39019	5.63863	4.58498
Down	BGIOSGA003984	-5.79547	0.0545	protein_coding	2	2	2	2.63961	3.62419	4.45945
Down	BGIOSGA002091	-5.78791	0.0351	protein_coding	2	2	2	3.81172	3.84935	3.58498
Down	OS06G0340001	-5.78556	0.0757	NA	2	2	2	4.65539	3.35728	2.32193
Down	BGIOSGA017537	-5.77088	0.071	protein_coding	2	2	2	4.37416	3.84935	2.32193
Down	OS03G0201901	-5.7336	8.45e-24	NA	2.77191	3.24802	3.26862	8.14443	8.19206	7.49987
Down	OS03G0330200	-5.70935	0.0603	NA	2	2	2	4.44977	2.8327	3.32194
Down	BGIOSGA002375	-5.70564	0.0624	protein_coding	2	2	2	2.63961	4.29427	3.70046
Down	OS01G0653350	-5.70264	0.063	NA	2	2	2	4.12018	3.94999	2.58497
Down	OS03G0293700	-5.68265	1.59e-07	NA	2	2	3.26862	6.73682	6.20497	6.90692
Down	OS03G0783100	-5.67658	0.0305	NA	2	2	4.17736	8.50056	7.55703	7.50782
Down	OS07G0585200	-5.67021	0.05	NA	2	2	4.73058	8.54434	8.53759	8.69699
Down	OS09G0454500	-5.66373	0.0876	NA	2	2	2	4.44977	3.4969	2.32193
Down	BGIOSGA002147	-5.6535	0.0555	protein_coding	2	2	2	3.41886	3.20269	4.16995
Down	OS01G0711900	-5.63022	0.0547	NA	2	2	2	4.0245	3.35728	3.45945
Down	BGIOSGA009330	-5.62801	0.0559	protein_coding	2	2	2	4.0245	3.20269	3.58498
Down	BGIOSGA018359	-5.62223	0.0529	protein_coding	2	2	2	3.81172	3.62419	3.45945
Down	BGIOSGA022826	-5.61553	0.0563	protein_coding	2	2	2	3.81172	3.20269	3.80737
Down	BGIOSGA011594	-5.61082	0.0933	protein_coding	2	2	2	4.59005	2.8327	2.58497
Down	BGIOSGA002528	-5.60776	2.15e-05	protein_coding	4.10494	2.29771	5.44163	9.54523	10.1122	9.58874
Down	BGIOSGA024282	-5.60434	0.0651	protein_coding	2	2	2	3.08122	4.21559	3.32194
Down	OS03G0373100	-5.58591	0.0788	NA	2	2	2	4.12018	3.74116	2.58497
Down	BGIOSGA007821	-5.58235	0.0765	protein_coding	2	2	2	2.63961	3.84935	4.00002
Down	BGIOSGA027594	-5.53805	2.16e-05	protein_coding	2	2	3.12063	7.01092	5.51267	5.78138
Down	OS01G0934500	-5.53267	0.00527	NA	2	4.29169	2.30438	7.83466	6.96343	8.73135
Down	OS01G0252400	-5.52997	0.000102	NA	2	4.5393	3.5256	8.89817	8.67258	8.51178
Down	OS03G0325900	-5.52336	0.0932	NA	2	2	2	3.25989	2.60471	4.32195
Down	OS01G0772100	-5.50633	0.0835	NA	2	2	5.20491	9.11691	9.07482	8.68653
Down	OS11G0134100	-5.50209	0.0918	NA	2	2	2	3.56203	4.13237	2.58497
Down	OS11G0593500	-5.48626	0.0162	NA	2	2.29771	2	4.7778	4.21559	3.45945
Down	OS02G0157600	-5.4861	0.0289	NA	2	2.29771	2	2.63961	4.36888	4.90691
Down	BGIOSGA001479	-5.46918	0.0789	protein_coding	2	2	2	3.08122	3.62419	3.80737
Down	BGIOSGA005556	-5.44613	0.0284	protein_coding	2	2.29771	2	3.08122	5.13916	3.58498
Down	BGIOSGA016141	-5.4226	5.75e-12	protein_coding	2	3.90701	3.26862	7.78444	7.17574	8.50385
Down	BGIOSGA037114	-5.40843	0.0907	protein_coding	2	2	2	3.41886	3.02952	3.90691
Down	BGIOSGA006226	-5.36025	0.0322	protein_coding	2.30549	2	2	4.99528	3.74116	3.00001
Down	OS05G0355700	-5.35692	0.0992	NA	2	2	2	3.41886	3.84935	3.00001
Down	BGIOSGA028277	-5.33103	7.24e-05	protein_coding	2	2.93868	2	5.27017	6.07729	5.78138
Down	BGIOSGA024456	-5.32696	0.0036	protein_coding	2	2.29771	2.30438	4.71789	3.84935	5.52359
Down	OS02G0678300	-5.31587	8.6e-44	NA	5.67718	6.80966	7.45117	12.2603	12.0317	11.9363
Down	BGIOSGA028372	-5.3136	1.64e-05	protein_coding	2	2	3.40282	7.14207	6.14254	5.93076
Down	BGIOSGA016862	-5.31337	7.85e-39	protein_coding	7.42559	8.80645	8.96871	14.2278	13.9708	13.1126
Down	BGIOSGA023241	-5.25593	0.00573	protein_coding	2	5.27937	3.12063	9.09647	9.07482	8.77152
Down	BGIOSGA030469	-5.2459	9.5e-05	protein_coding	2	2	2.95571	5.84698	5.37464	5.78138
Down	BGIOSGA016950	-5.2447	4.84e-05	protein_coding	2	3.10163	2	6.05498	6.30336	5.39234
Down	BGIOSGA034147	-5.20755	0.0396	protein_coding	2.30549	2	2	3.56203	3.20269	4.80738
Down	BGIOSGA015172	-5.20188	0.00431	protein_coding	2	2.75496	2	4.12018	4.36888	6.24795
Down	BGIOSGA022905	-5.19668	5e-05	protein_coding	2	2	3.12063	6.27881	5.80909	5.64388
Down	OS08G0486300	-5.16034	3.17e-07	NA	2.95856	2	2.95571	5.78993	6.14254	7.26681
Down	BGIOSGA005708	-5.15603	0.0476	protein_coding	2	2	2.30438	3.56203	4.80483	3.00001
Down	OS04G0561900	-5.1206	0.000502	NA	2	2.93868	2	5.92854	4.75005	5.72795
Down	OS11G0466300	-5.11346	1.55e-17	NA	2.77191	3.24802	3.63875	7.75493	7.91545	7.08749
Down	OS06G0234800	-5.11132	0.0439	NA	2.30549	2	2	4.2099	3.02952	4.32195
Down	BGIOSGA011938	-5.08715	0.000281	protein_coding	4.39099	8.49068	9.18208	13.914	13.2862	12.7451
Down	BGIOSGA030098	-5.0774	0.00152	protein_coding	2	2.93868	2	6.35944	4.69311	4.858
Down	BGIOSGA021583	-5.0732	4.49e-06	protein_coding	2	2.75496	2.55559	5.95473	5.47938	5.95422
Down	BGIOSGA032388	-5.06962	9.66e-10	protein_coding	2	3.10163	3.26862	6.37892	6.91446	7.24795
Down	BGIOSGA017513	-5.05385	8.6e-18	protein_coding	3.27206	2.54437	3.63875	7.52079	7.5886	7.35758
Down	BGIOSGA009376	-5.04162	0.000277	protein_coding	2	3.24802	2	5.04489	6.03209	6.58499
Down	BGIOSGA022069	-5.01945	3.21e-05	protein_coding	2	2	3.63875	6.76669	6.6106	6.30381
Down	BGIOSGA015046	-4.9946	0.0155	protein_coding	2	2.54437	2	4.29436	3.84935	5.20948
Down	BGIOSGA012658	-4.99088	0.00165	protein_coding	2	2	3.12063	5.04489	4.69311	6.67245
Down	OS02G0807200	-4.94793	2.94e-07	NA	3.27206	3.10163	2	5.98045	6.37751	7.50782
Down	BGIOSGA000184	-4.94034	0.00393	protein_coding	2	3.10163	2	6.1934	6.09937	3.58498
Down	BGIOSGA009751	-4.93402	7.34e-07	protein_coding	3.12381	2.29771	2.30438	6.23673	5.60816	6.45946
Down	OS09G0258700	-4.93358	0.000152	NA	2	2	3.84146	7.41158	6.34091	6.24795
Down	BGIOSGA025363	-4.92234	5.35e-05	protein_coding	2.30549	2	3.63875	5.57037	6.16365	7.46763
Down	BGIOSGA017530	-4.91962	0.0023	protein_coding	2	2.93868	2	5.73054	5.69772	4.24795
Down	OS09G0126250	-4.90819	0.0158	NA	2	2.54437	2	4.65539	3.94999	4.75491
Down	BGIOSGA014622	-4.90761	0.00347	protein_coding	2	2	3.26862	3.69227	6.22519	6.53918
Down	OS01G0369300	-4.90168	0.0691	NA	2	2.29771	2	4.44977	3.02952	3.58498
Down	BGIOSGA035709	-4.90128	0.0136	protein_coding	2.77191	2	2	5.6999	5.13916	3.16994
Down	BGIOSGA000941	-4.88239	0.021	protein_coding	2	2.54437	2	5.09285	4.21559	3.80737
Down	BGIOSGA013651	-4.88098	0.0037	protein_coding	2	2	2.76948	5.35128	4.80483	4.70046
Down	OS03G0168600	-4.87974	3.64e-08	NA	6.11046	8.92819	8.25546	13.4671	12.9201	12.5406
Down	OS03G0112900	-4.87619	0.00456	NA	2	2.93868	2	4.12018	4.95769	6.16995
Down	BGIOSGA005859	-4.8733	1.42e-05	protein_coding	2.55747	2.93868	2	6.35944	5.37464	5.70046
Down	OS08G0192100	-4.86136	0.0063	NA	2	2	2.76948	5.09285	4.04406	5.42629
Down	BGIOSGA023258	-4.8564	1.6e-07	protein_coding	3.52944	2	2.76948	7.04788	6.16365	6.74149
Down	BGIOSGA023256	-4.84468	0.0679	protein_coding	2	2.93868	2	2	4.57202	6.49188
Down	BGIOSGA003124	-4.80493	7.51e-06	protein_coding	2	2.54437	4.31991	8.0625	7.0224	6.80738
Down	BGIOSGA024104	-4.78218	0.0303	protein_coding	2	6.74947	6.18162	11.2015	10.3858	10.0458
Down	BGIOSGA006379	-4.76713	0.00568	protein_coding	2	2	2.76948	4.89064	4.57202	5.12931
Down	BGIOSGA034427	-4.74935	0.0146	protein_coding	2	4.5393	3.40282	7.68625	5.91248	8.78466
Down	BGIOSGA029867	-4.74096	0.00251	protein_coding	2.30549	2	2.55559	4.44977	5.09589	4.95422
Down	BGIOSGA013733	-4.74024	0.0423	protein_coding	2	2.54437	2	4.94391	4.50743	3.00001
Down	BGIOSGA029045	-4.73558	0.0457	protein_coding	2	2.54437	2	3.81172	3.20269	5.24795
Down	BGIOSGA019681	-4.7208	0.000276	protein_coding	2.55747	2.93868	2	4.44977	5.78204	6.35758
Down	BGIOSGA007820	-4.70623	0.00213	protein_coding	2	2	3.12063	5.04489	5.09589	6.06611
Down	OS06G0254600	-4.68267	4.24e-06	NA	3.64274	2.29771	2.30438	5.84698	7.09013	6.37506
Down	BGIOSGA017330	-4.6798	0.000326	protein_coding	2	2	4.10043	6.76669	6.93915	6.87039
Down	BGIOSGA032284	-4.67791	2.02e-25	protein_coding	7.95613	9.51011	9.64516	13.5461	13.3056	14.4979
Down	BGIOSGA006941	-4.66037	0.00485	protein_coding	2	2	3.12063	6.25792	4.90851	4.58498
Down	BGIOSGA033832	-4.65101	0.00289	protein_coding	2	2.54437	2.55559	5.76054	3.74116	5.24795
Down	BGIOSGA013031	-4.64608	0.042	protein_coding	2	2	2.55559	4.89064	3.35728	4.24795
Down	OS07G0101000	-4.64229	0.000285	NA	2.55747	2.93868	2	4.52162	5.86171	6.12931
Down	BGIOSGA028565	-4.63906	0.0018	protein_coding	2	2	3.40282	6.41709	4.95769	5.88267
Down	BGIOSGA026502	-4.62542	0.0238	protein_coding	2	2.29771	2.30438	4.29436	3.62419	4.70046
Down	OS04G0512200	-4.61058	0.042	NA	2.55747	2	2	4.2099	3.4969	4.80738
Down	BGIOSGA032046	-4.59062	0.036	protein_coding	2.55747	2	2	4.12018	4.57202	4.00002
Down	BGIOSGA033291	-4.58487	6.03e-19	protein_coding	3.40648	3.50261	3.84146	7.25176	7.6271	7.93076
Down	BGIOSGA028564	-4.57566	0.00985	protein_coding	2	2	3.26862	6.61072	4.04406	5.00002
Down	BGIOSGA029112	-4.57474	1.92e-23	protein_coding	6.61966	8.71813	8.48085	12.8649	12.9743	12.3203
Down	BGIOSGA020538	-4.57444	1.42e-08	protein_coding	2.30549	3.61482	3.74366	6.69081	6.71439	7.94839
Down	OS03G0339300	-4.56536	9.42e-21	NA	5.8044	3.99259	5.00836	9.15411	9.34117	9.92038
Down	BGIOSGA024451	-4.56023	0.00239	protein_coding	2.55747	2	2.55559	5.39019	4.04406	5.39234
Down	BGIOSGA033154	-4.55764	0.00219	protein_coding	5.28187	10.4093	9.5453	14.6548	13.697	13.4502
Down	BGIOSGA022785	-4.55117	9.6e-06	protein_coding	2	3.61482	3.26862	6.56043	5.69772	7.58499
Down	BGIOSGA008802	-4.5423	0.0485	protein_coding	2.55747	2	2	4.12018	3.4969	4.75491
Down	BGIOSGA035005	-4.53636	1.42e-08	protein_coding	3.12381	3.38092	3.84146	6.37892	6.57952	8.37071
Down	OS12G0131900	-4.51988	6.08e-23	NA	3.93739	4.29169	4.31991	8.84665	8.272	7.82657
Down	OS11G0286800	-4.51056	2.49e-13	NA	3.27206	3.38092	5.04987	8.20023	8.38866	8.32646
Down	BGIOSGA037771	-4.49883	0.0463	protein_coding	2	4.35769	5.04987	7.61413	6.16365	9.59994
Down	OS02G0110000	-4.46579	0.0686	NA	2.30549	10.1111	10.3218	14.944	13.5098	13.1972
Down	BGIOSGA022579	-4.46388	1.47e-22	protein_coding	4.32461	4.6488	5.2412	8.90491	9.57778	8.38373
Down	BGIOSGA011685	-4.4484	0.0365	protein_coding	2.30549	2.54437	2	3.08122	3.4969	5.72795
Down	BGIOSGA012396	-4.43563	1.73e-20	protein_coding	5.01351	6.18503	6.68161	9.7976	10.253	11.0614
Down	BGIOSGA028726	-4.43526	0.00216	protein_coding	2	2	3.63875	6.05498	6.35933	5.52359
Down	OS01G0361800	-4.42975	8.74e-30	NA	5.65034	5.34593	6.38992	10.3022	10.5631	9.53724
Down	OS02G0158500	-4.41747	2.09e-08	NA	2.77191	4.35769	4.2504	6.75183	7.50008	8.83923
Down	BGIOSGA034225	-4.39782	5.23e-08	protein_coding	2.77191	3.61482	2.95571	6.52591	5.96152	7.41788
Down	BGIOSGA030320	-4.38675	0.0583	protein_coding	2.77191	2	2	3.08122	3.84935	5.58499
Down	BGIOSGA017800	-4.37666	1.28e-05	protein_coding	3.12381	2.29771	2.55559	6.03056	5.91248	5.39234
Down	BGIOSGA037257	-4.36275	6.37e-20	protein_coding	6.96291	6.95533	5.79894	10.3061	10.346	11.7578
Down	BGIOSGA027800	-4.35684	0.00119	protein_coding	2	2.75496	2.55559	5.18423	4.69311	5.49188
Down	BGIOSGA001031	-4.33762	0.000457	protein_coding	2	3.10163	2.76948	6.52591	5.05127	5.20948
Down	BGIOSGA000779	-4.30883	1.29e-13	protein_coding	2.77191	4.4208	4.10043	7.92354	7.59638	7.90089
Down	OS03G0251350	-4.29534	0.0215	NA	2	2.29771	2.55559	4.89064	3.4969	4.70046
Down	OS04G0310900	-4.28261	0.00729	NA	3.74778	9.16319	8.41487	12.9377	12.2748	12.2989
Down	OS06G0234600	-4.26402	0.00213	NA	2.77191	6.14821	5.37787	8.51383	8.99757	10.2264
Down	BGIOSGA013853	-4.26092	0.0166	protein_coding	2.30549	2.29771	2.30438	4.7778	3.35728	4.80738
Down	OS02G0722400	-4.2586	0.00846	NA	3.27206	2.29771	2	4.44977	4.36888	6.56988
Down	BGIOSGA011118	-4.25107	0.000358	protein_coding	3.12381	2	2.76948	4.89064	5.86171	6.06611
Down	BGIOSGA013008	-4.23054	2.86e-12	protein_coding	4.18194	3.71893	2.76948	7.14207	7.54099	7.45124
Down	BGIOSGA035857	-4.23033	0.00152	protein_coding	2.30549	2	4.01916	6.10261	5.60816	7.13958
Down	BGIOSGA027659	-4.22683	0.00679	protein_coding	2	3.24802	2.76948	3.69227	5.00524	6.94254
Down	BGIOSGA030483	-4.22251	1.39e-22	protein_coding	6.2951	6.43479	7.37972	10.2463	10.6822	11.6069
Down	OS08G0105901	-4.21122	0.0116	NA	2.30549	2	2.76948	5.04489	3.84935	5.08749
Down	BGIOSGA008804	-4.21118	0.0878	protein_coding	2	2.75496	2	4.65539	5.00524	2.58497
Down	OS04G0524900	-4.18305	0.000372	NA	2.30549	3.10163	2.76948	5.92854	6.37751	4.32195
Down	BGIOSGA037837	-4.18252	4.42e-06	protein_coding	2.30549	3.24802	3.63875	5.95473	6.09937	7.24795
Down	OS08G0298700	-4.1776	2.09e-14	NA	4.57354	4.79888	3.63875	8.93482	7.92784	7.80093
Down	OS04G0578300	-4.17665	0.0384	NA	2	2.93868	2	3.69227	4.57202	5.39234
Down	BGIOSGA008621	-4.16917	3.18e-12	protein_coding	3.93739	5.8828	4.96562	8.46911	8.78583	9.81541
Down	BGIOSGA006865	-4.16566	1.81e-08	protein_coding	2.77191	3.10163	3.84146	7.26228	6.32226	6.59994
Down	OS02G0596200	-4.1611	0.0384	NA	2	5.34593	5.37787	8.82197	7.84532	9.36197
Down	OS02G0101900	-4.15552	0.00103	NA	6.09062	8.45344	10.1391	13.6468	12.8611	12.7916
Down	OS05G0289100	-4.15404	0.0557	NA	2	2.75496	2	4.0245	4.95769	3.80737
Down	BGIOSGA023288	-4.14349	0.000184	protein_coding	3.12381	2	4.10043	7.26228	5.60816	6.96581
Down	BGIOSGA022588	-4.13597	2.99e-10	protein_coding	3.27206	3.61482	3.93305	7.50316	7.61182	6.28543
Down	BGIOSGA018448	-4.13405	0.0111	protein_coding	2	2	3.63875	6.17123	5.88732	4.858
Down	BGIOSGA030490	-4.13363	0.0149	protein_coding	3.64274	6.90103	6.42189	9.74792	7.20659	11.3532
Down	OS11G0246300	-4.12774	7.35e-08	NA	2.55747	4.29169	3.93305	6.97298	6.88933	8.08218
Down	BGIOSGA027593	-4.11148	0.0106	protein_coding	2.95856	2.75496	2	6.27881	3.35728	5.20948
Down	BGIOSGA015144	-4.10388	3.62e-21	protein_coding	5.75485	7.36138	6.61402	10.6734	10.2319	11.236
Down	BGIOSGA036701	-4.10362	0.0179	protein_coding	2	2.54437	2.55559	4.2099	3.84935	5.42629
Down	OS01G0210700	-4.09393	0.0104	NA	2	2.29771	2.95571	4.59005	4.29427	5.58499
Down	OS03G0386700	-4.08741	0.0945	NA	2	7.05815	5.98164	10.5008	8.82611	10.3587
Down	BGIOSGA025768	-4.08545	0.0189	protein_coding	2	2	3.5256	6.27881	4.57202	5.24795
Down	BGIOSGA033240	-4.0828	0.00346	protein_coding	2	2.29771	3.40282	5.98045	5.57702	4.80738
Down	BGIOSGA018135	-4.06293	0.00987	protein_coding	2	3.99259	2	5.53609	6.03209	6.64388
Down	BGIOSGA002692	-4.05111	0.0612	protein_coding	2.30549	8.61058	8.21953	12.4271	11.1116	11.8122
Down	BGIOSGA028897	-4.03095	0.0343	protein_coding	2	2	3.26862	5.84698	3.94999	4.95422
Down	OS03G0273200	-4.02235	3.18e-12	NA	5.28187	7.08763	7.40393	9.90224	10.5095	11.5493
Down	BGIOSGA013809	-4.01235	0.0805	protein_coding	2	2.93868	2	4.0245	3.20269	5.52359
Down	OS06G0160800	-4.0013	0.00547	NA	2	2.54437	2.95571	4.99528	4.36888	5.61473
Down	OS05G0491800	-4.00076	8e-16	NA	3.74778	4.93482	4.87615	8.52261	8.6652	7.79444
Down	BGIOSGA008006	-3.99326	0.00186	protein_coding	2	3.50261	2.76948	6.41709	4.63384	6.00002
Down	BGIOSGA008981	-3.99216	0.0617	protein_coding	2	2	2.95571	3.92203	5.37464	3.90691
Down	OS08G0131000	-3.98493	7.34e-07	NA	7.48757	9.96655	9.06296	13.6998	12.618	12.85
Down	OS01G0921100	-3.98028	0.0944	NA	2	2.75496	2	4.83532	3.20269	4.16995
Down	BGIOSGA019979	-3.9771	1.02e-12	protein_coding	4.10494	5.63919	6.23658	9.77389	8.77901	9.55462
Down	OS04G0662600	-3.96633	0.018	NA	2	2.54437	2.76948	3.69227	4.57202	5.58499
Down	BGIOSGA016955	-3.9658	2.64e-68	protein_coding	7.34417	7.47725	7.95035	11.4787	11.7312	11.4294
Down	BGIOSGA018384	-3.95984	4.68e-05	protein_coding	2	3.90701	3.5256	6.47253	6.26481	7.07684
Down	OS09G0124100	-3.94776	0.000955	NA	2	3.61482	4.6786	7.30363	5.57702	8.06072
Down	BGIOSGA029970	-3.93641	7.39e-08	protein_coding	3.12381	3.24802	3.84146	6.64329	6.03209	7.33094
Down	BGIOSGA029214	-3.9342	1.32e-06	protein_coding	6.44322	8.69916	8.6044	11.6602	12.6436	11.902
Down	BGIOSGA013261	-3.93238	0.00755	protein_coding	2	2.54437	2.95571	5.63659	4.50743	4.64388
Down	BGIOSGA014187	-3.90082	0.0191	protein_coding	2	2	4.01916	6.61072	5.41041	5.75491
Down	BGIOSGA005005	-3.88557	1.6e-07	protein_coding	2.95856	4.07338	3.26862	6.85278	7.28574	6.12931
Down	BGIOSGA033209	-3.88551	2.46e-13	protein_coding	4.88122	6.5801	6.37366	10.3363	8.91905	10.1472
Down	OS06G0564100	-3.87864	3.74e-06	NA	2.95856	4.29169	3.26862	6.03056	6.656	7.74149
Down	OS04G0402200	-3.87372	3.58e-44	NA	5.65034	5.79023	5.2412	9.45407	9.35041	9.19232
Down	BGIOSGA012259	-3.87276	2.05e-14	protein_coding	4.57354	5.96978	6.32377	9.05167	10.0958	9.34875
Down	BGIOSGA020519	-3.86554	0.000209	protein_coding	3.12381	2.93868	2.76948	4.83532	5.41041	6.70047
Down	BGIOSGA033296	-3.86289	0.0188	protein_coding	2.55747	6.68666	4.62467	9.53659	9.28207	8.70047
Down	BGIOSGA028931	-3.85871	1.66e-06	protein_coding	3.12381	2.54437	3.63875	6.49054	5.98543	6.24795
Down	BGIOSGA018754	-3.8538	2.04e-07	protein_coding	5.24646	3.99259	4.51037	6.57739	8.08548	9.17745
Down	BGIOSGA030660	-3.8528	0.000895	protein_coding	2.30549	2.93868	3.26862	6.05498	4.36888	6.18985
Down	BGIOSGA016258	-3.83438	1.36e-17	protein_coding	4.6296	5.09818	5.69811	8.81841	8.31037	9.35317
Down	OS06G0656800	-3.83078	0.0351	NA	2	2.75496	3.74366	5.27017	2.8327	7.11897
Down	BGIOSGA013036	-3.82962	0.0483	protein_coding	2	3.10163	2	4.99528	4.43982	4.58498
Down	BGIOSGA033874	-3.81878	1.01e-05	protein_coding	2.55747	4.93482	5.12947	7.08393	7.97637	8.85801
Down	BGIOSGA006373	-3.81615	4.51e-05	protein_coding	2	4.75057	4.73058	7.85566	7.54903	7.87039
Down	BGIOSGA012450	-3.80154	7.48e-11	protein_coding	3.64274	5.37808	4.38623	8.41825	8.44147	7.65824
Down	OS01G0121500	-3.7969	9.32e-05	NA	3.40648	2.75496	2.95571	6.6593	4.90851	5.9773
Down	BGIOSGA016181	-3.76527	0.000398	protein_coding	3.12381	3.99259	2	6.21523	6.51528	6.18985
Down	OS03G0632200	-3.7615	0.0267	NA	2	3.90701	2	6.03056	5.2617	5.85801
Down	BGIOSGA010098	-3.75908	6.66e-08	protein_coding	2.95856	4.4208	5.00836	7.54686	8.34312	7.40091
Down	OS08G0197700	-3.74823	0.000312	NA	2	3.50261	4.6786	6.89397	7.26636	7.00003
Down	BGIOSGA002204	-3.72632	0.00884	protein_coding	2.55747	3.10163	2	5.39019	4.95769	4.64388
Down	BGIOSGA002392	-3.72472	0.00278	protein_coding	2.30549	2.54437	3.40282	5.39019	6.14254	4.52358
Down	BGIOSGA023674	-3.7247	0.00778	protein_coding	2	2.29771	4.38623	6.49054	6.09937	6.47576
Down	BGIOSGA038154	-3.70429	9.66e-08	protein_coding	4.39099	4.14988	4.56865	7.4853	6.39547	8.66536
Down	BGIOSGA014341	-3.70104	0.000798	protein_coding	2	3.24802	3.26862	5.81874	5.5452	5.75491
Down	OS01G0151500	-3.69976	0.0624	NA	2.77191	2.29771	2	4.0245	3.4969	5.04442
Down	OS08G0515900	-3.6975	0.00122	NA	4.68356	7.56368	7.1978	11.2897	9.40461	10.4179
Down	OS01G0809000	-3.68731	0.0158	NA	2	3.38092	2.30438	4.7778	5.60816	4.95422
Down	OS09G0564000	-3.68693	0.0193	NA	3.93739	2.93868	2	5.53609	3.84935	7.16995
Down	BGIOSGA024518	-3.65892	0.0595	protein_coding	2	2	3.26862	4.52162	4.95769	4.858
Down	OS01G0703300	-3.65361	0.00336	NA	3.64274	6.68666	6.25445	9.87507	8.20739	10.0238
Down	BGIOSGA023719	-3.63695	6.65e-05	protein_coding	3.27206	3.50261	4.56865	5.78993	6.48205	8.09806
Down	OS02G0596300	-3.62709	0.00156	NA	2	3.90701	3.74366	5.50098	6.28421	7.13958
Down	BGIOSGA036664	-3.61143	0.00306	protein_coding	2	3.10163	4.92158	7.4853	6.43073	6.95422
Down	OS02G0276200	-3.60502	2.8e-05	NA	2.77191	3.99259	4.96562	6.47253	7.27608	8.12415
Down	OS12G0195183	-3.60494	0.0137	NA	2	2.54437	4.2504	5.60386	5.2617	7.02239
Down	BGIOSGA013057	-3.59672	0.0668	protein_coding	2	2.75496	2.30438	3.69227	4.75005	4.08748
Down	BGIOSGA004259	-3.59379	9.48e-16	protein_coding	4.51522	5.24491	4.38623	7.9169	7.94012	8.51966
Down	BGIOSGA008584	-3.58149	0.0225	protein_coding	2	3.24802	3.40282	6.57739	3.4969	5.64388
Down	OS06G0177200	-3.58088	0.0867	NA	2	5.44033	4.96562	8.02591	7.09013	8.69002
Down	OS07G0518500	-3.56287	1.81e-06	NA	3.12381	4.59509	4.2504	6.54328	6.95134	8.06072
Down	BGIOSGA037260	-3.55394	1.15e-13	protein_coding	5.35019	5.5	6.21849	8.81126	8.52133	9.87501
Down	BGIOSGA015155	-3.55032	0.000278	protein_coding	5.09541	7.99027	7.73184	11.2499	10.7094	10.6725
Down	BGIOSGA007031	-3.54486	0.0142	protein_coding	2.95856	2.75496	2	4.71789	4.63384	5.20948
Down	BGIOSGA021302	-3.5437	1.13e-12	protein_coding	5.38318	6.14821	6.61402	8.90491	9.1587	10.3186
Down	BGIOSGA001392	-3.53133	6.23e-06	protein_coding	4.45444	6.35624	4.56865	7.8626	7.88399	9.78139
Down	OS02G0114100	-3.51808	4.22e-07	NA	3.27206	5.01881	5.04987	7.27273	7.6271	8.58499
Down	BGIOSGA014751	-3.51783	0.00254	protein_coding	2	3.24802	3.26862	5.42807	5.57702	5.61473
Down	BGIOSGA006675	-3.50524	0.0332	protein_coding	2	2.93868	2.76948	3.81172	5.57702	4.58498
Down	BGIOSGA015474	-3.49829	0.068	protein_coding	2	3.71893	2	5.76054	4.57202	5.24795
Down	BGIOSGA005896	-3.49518	1.79e-09	protein_coding	5.44697	6.69944	4.56865	9.44947	9.48018	8.62938
Down	BGIOSGA024836	-3.49367	4.41e-06	protein_coding	2.95856	4.75057	4.82924	6.76669	7.51658	8.20948
Down	OS04G0470600	-3.49336	0.0215	NA	2.30549	4.48126	2	5.76054	5.98543	6.80738
Down	BGIOSGA008660	-3.49229	3.2e-07	protein_coding	3.93739	6.27318	6.6278	9.04863	8.8556	10.0224
Down	OS08G0496800	-3.48491	0.00387	NA	2	4.5393	4.10043	5.42807	7.27608	7.46763
Down	BGIOSGA022219	-3.47223	2.11e-06	protein_coding	3.8457	3.81604	4.44964	7.50316	7.64972	5.78138
Down	BGIOSGA006162	-3.44962	0.00176	protein_coding	2	3.71893	3.5256	5.66859	6.16365	6.16995
Down	BGIOSGA023439	-3.44618	0.00575	protein_coding	3.27206	3.38092	2	5.63659	4.90851	6.00002
Down	BGIOSGA031432	-3.43874	8.1e-05	protein_coding	3.64274	4.84563	4.31991	6.25792	6.41321	8.58499
Down	BGIOSGA016903	-3.43765	5.71e-14	protein_coding	5.72942	4.97743	6.14378	9.50813	8.96787	8.38804
Down	BGIOSGA007756	-3.43658	0.0803	protein_coding	2.55747	2.29771	2.30438	4.0245	3.02952	4.80738
Down	BGIOSGA029521	-3.42634	0.0146	protein_coding	5.67718	9.75631	8.35403	12.8656	11.3898	11.599
Down	OS02G0285900	-3.42367	0.033	NA	2	4.22252	2.30438	5.92854	4.8576	6.49188
Down	BGIOSGA013842	-3.42325	0.0133	protein_coding	2	3.24802	4.2504	6.45429	6.91446	4.58498
Down	BGIOSGA028887	-3.40925	0.00208	protein_coding	5.72942	7.33704	8.04577	9.51914	9.99633	11.652
Down	BGIOSGA030887	-3.40093	4.36e-08	protein_coding	4.6296	5.2096	6.48378	9.61052	8.6945	8.16493
Down	BGIOSGA030727	-3.39452	1.43e-17	protein_coding	4.92668	5.86021	4.96562	8.53569	8.77558	8.39663
Down	OS01G0584032	-3.39174	0.000815	NA	3.12381	2.93868	2.55559	5.18423	5.222	5.52359
Down	BGIOSGA035667	-3.38802	2.11e-06	protein_coding	3.64274	3.99259	4.56865	7.91022	6.24513	6.85801
Down	BGIOSGA028792	-3.37916	0.0234	protein_coding	2.55747	4.07338	2	6.43581	4.95769	5.58499
Down	OS09G0316000	-3.37626	5.15e-08	NA	4.39099	6.2031	6.08509	8.50942	8.37966	9.7781
Down	BGIOSGA019834	-3.37441	0.0106	protein_coding	4.78577	7.6386	7.93381	9.16257	10.4103	11.4727
Down	BGIOSGA028387	-3.36592	0.0365	protein_coding	2	2.29771	3.74366	5.63659	5.37464	4.75491
Down	OS03G0309250	-3.36435	0.0179	NA	2	3.10163	3.5256	5.98045	4.21559	5.78138
Down	BGIOSGA035861	-3.36407	1.55e-06	protein_coding	4.78577	5.96978	4.2504	8.37041	7.13357	9.08483
Down	BGIOSGA009713	-3.35461	0.0273	protein_coding	3.40648	7.08763	6.48378	9.42158	8.12369	10.388
Down	BGIOSGA018869	-3.34937	0.0994	protein_coding	2.55747	2	3.26862	2.63961	5.13916	5.55461
Down	OS05G0187100	-3.34851	8.67e-11	NA	5.98715	6.66075	6.37366	9.11691	10.4981	8.67951
Down	BGIOSGA036585	-3.34478	6.09e-05	protein_coding	3.52944	2.75496	3.63875	6.54328	5.80909	5.72795
Down	OS03G0589400	-3.33445	0.0263	NA	2	3.10163	3.5256	6.10261	3.94999	5.64388
Down	BGIOSGA020576	-3.32787	0.0275	protein_coding	2	2.93868	3.12063	4.12018	5.51267	5.04442
Down	OS11G0249400	-3.32568	0.0898	NA	2	3.10163	2.76948	4.65539	2.8327	5.75491
Down	BGIOSGA005920	-3.32443	3.28e-13	protein_coding	4.73557	5.52893	5.56128	8.40881	7.92784	8.99721
Down	BGIOSGA014696	-3.3178	0.00194	protein_coding	2	3.90701	4.17736	6.39813	6.34091	6.59994
Down	BGIOSGA028193	-3.31704	5.41e-07	protein_coding	3.27206	4.84563	3.93305	6.82465	7.21672	7.37507
Down	BGIOSGA030526	-3.31625	0.0715	protein_coding	2.95856	6.25597	6.5719	8.98651	6.54776	10.0742
Down	BGIOSGA030777	-3.3133	6.15e-11	protein_coding	7.76289	9.15393	8.99551	11.0804	11.6405	12.8592
Down	BGIOSGA004822	-3.30935	0.00383	protein_coding	2.77191	5.34593	3.63875	6.92079	5.51267	8.32646
Down	BGIOSGA025132	-3.29828	0.0039	protein_coding	2	3.81604	4.44964	6.07899	6.41321	7.06612
Down	OS02G0607400	-3.29414	0.0141	NA	2	3.38092	3.84146	6.27881	4.57202	6.22884
Down	BGIOSGA028602	-3.28505	0.0269	protein_coding	2	2.75496	3.5256	5.04489	5.80909	4.52358
Down	OS08G0477900	-3.27441	2.18e-14	NA	7.09819	8.15709	8.89943	11.7405	11.0931	11.5498
Down	OS05G0593900	-3.27025	0.0394	NA	2	2.75496	4.01916	5.27017	4.36888	6.59994
Down	BGIOSGA016943	-3.2663	0.00726	protein_coding	2	4.22252	5.12947	6.62709	6.54776	8.01683
Down	OS02G0504850	-3.24874	0.00145	NA	3.12381	2.75496	4.17736	5.13927	6.83773	6.06611
Down	OS07G0111900	-3.24645	0.0742	NA	2	3.24802	3.63875	3.41886	4.43982	6.80738
Down	OS12G0133300	-3.24532	0.0214	NA	2	2.75496	4.10043	5.50098	5.30034	6.28543
Down	BGIOSGA027366	-3.23618	6.5e-39	protein_coding	7.36908	7.69713	7.14131	10.7697	10.3262	10.7432
Down	BGIOSGA013671	-3.22403	6.89e-05	protein_coding	3.52944	3.61482	4.87615	6.25792	6.6106	7.79444
Down	BGIOSGA025362	-3.22018	0.0168	protein_coding	3.52944	4.22252	2	4.99528	5.93721	6.97731
Down	BGIOSGA005674	-3.21554	0.000501	protein_coding	3.52944	3.90701	5.74941	6.85278	6.98731	8.65824
Down	BGIOSGA030277	-3.21466	0.0338	protein_coding	3.64274	2.29771	3.63875	5.78993	6.82453	3.16994
Down	OS01G0303300	-3.20255	0.0267	NA	4.51522	2.29771	2.76948	5.78993	7.15481	4.45945
Down	BGIOSGA034810	-3.19485	0.0167	protein_coding	2.77191	2.75496	2.76948	4.7778	3.84935	5.55461
Down	BGIOSGA010026	-3.19193	0.0383	protein_coding	4.10494	7.92646	6.51375	10.0538	8.37966	10.7499
Down	BGIOSGA023393	-3.18705	0.000194	protein_coding	3.93739	3.38092	3.63875	5.84698	5.51267	7.1997
Down	BGIOSGA014403	-3.1789	0.0216	protein_coding	3.64274	7.43201	5.72399	9.77021	9.47808	8.88572
Down	BGIOSGA025892	-3.17596	7.28e-06	protein_coding	3.27206	3.71893	4.51037	6.37892	7.15481	6.49188
Down	BGIOSGA036962	-3.16743	2.47e-11	protein_coding	4.32461	5.69132	5.04987	8.03207	8.01172	8.35317
Down	OS04G0447950	-3.16737	0.000265	NA	3.40648	2.93868	3.12063	5.46498	5.86171	5.45946
Down	BGIOSGA017326	-3.16613	0.0343	protein_coding	2	3.99259	2.76948	6.12585	4.63384	5.64388
Down	BGIOSGA005264	-3.16373	8.27e-12	protein_coding	5.96553	7.42433	7.08252	9.5856	9.72351	10.6484
Down	BGIOSGA037523	-3.1616	0.0405	protein_coding	3.12381	2	2.95571	4.37416	4.63384	5.39234
Down	BGIOSGA027010	-3.15639	0.000764	protein_coding	3.27206	4.75057	3.63875	5.76054	7.74384	6.20948
Down	BGIOSGA036321	-3.14769	1.43e-08	protein_coding	4.68356	5.47047	5.98164	7.93016	8.02908	9.18242
Down	OS09G0571100	-3.14675	0.0152	NA	2	4.70058	3.40282	5.90186	6.14254	7.07684
Down	BGIOSGA038408	-3.14586	0.00518	protein_coding	2	4.89092	5.61758	7.38293	7.92784	7.83292
Down	BGIOSGA000508	-3.1385	6.54e-19	protein_coding	6.61966	7.27861	7.24324	9.62894	10.0497	10.6636
Down	BGIOSGA012967	-3.13747	0.0408	protein_coding	2	2.75496	4.01916	5.3113	4.69311	6.28543
Down	BGIOSGA006938	-3.13585	2.57e-18	protein_coding	6.84947	7.54963	7.7758	11.0503	10.2269	10.1985
Down	BGIOSGA022524	-3.13122	7.21e-07	protein_coding	4.57354	6.2031	6.16282	8.02591	8.39313	9.62938
Down	BGIOSGA004050	-3.13083	3e-10	protein_coding	5.47784	6.14821	4.73058	8.69953	8.00004	8.90692
Down	BGIOSGA034994	-3.13001	0.0497	protein_coding	2	2.93868	3.26862	5.6999	4.29427	4.45945
Down	OS02G0706900	-3.12773	0.0184	NA	2	4.07338	3.74366	5.35128	5.47938	6.91889
Down	OS01G0896200	-3.12238	2.24e-13	NA	6.50446	7.24413	7.57007	9.6431	9.95454	10.8773
Down	BGIOSGA004224	-3.12102	2.99e-06	protein_coding	4.02359	5.44033	4.6786	6.88037	7.51658	8.44711
Down	BGIOSGA033103	-3.11697	0.000164	protein_coding	7.99932	9.21529	9.08059	10.8521	11.4783	12.8297
Down	OS07G0685600	-3.11129	0.0273	NA	2	3.24802	3.63875	4.71789	5.18117	6.12931
Down	OS01G0291500	-3.10872	5.44e-06	NA	5.17291	7.27007	7.11221	8.75275	9.26752	10.7288
Down	BGIOSGA013952	-3.09593	5.09e-09	protein_coding	5.01351	4.89092	4.82924	7.77712	6.95134	8.40517
Down	BGIOSGA013194	-3.08474	0.0767	protein_coding	2	5.17341	3.63875	6.76669	3.4969	7.88267
Down	BGIOSGA011058	-3.08333	0.0116	protein_coding	4.18194	7.49934	7.14131	10.4126	9.27481	9.66536
Down	BGIOSGA022584	-3.07917	0.0147	protein_coding	2	4.48126	3.93305	5.53609	6.32226	7.08749
Down	BGIOSGA024162	-3.07529	0.00239	protein_coding	2.30549	4.6488	4.2504	6.81038	6.03209	7.1997
Down	BGIOSGA000795	-3.07492	0.0378	protein_coding	3.27206	3.10163	2	5.53609	4.90851	4.45945
Down	OS02G0169700	-3.06758	0.0184	NA	2.95856	3.10163	2.30438	4.29436	5.2617	5.00002
Down	BGIOSGA033358	-3.06126	0.0194	protein_coding	2	4.4208	3.26862	5.92854	5.66848	6.53918
Down	BGIOSGA025835	-3.0607	1.71e-09	protein_coding	4.45444	4.70058	4.10043	7.28311	6.82453	7.53918
Down	BGIOSGA011387	-3.05263	0.0461	protein_coding	3.12381	2.93868	2.30438	4.52162	3.62419	5.75491
Down	BGIOSGA012117	-3.05013	6.25e-05	protein_coding	4.25504	4.35769	6.40599	8.06851	7.70116	8.86421
Down	BGIOSGA014277	-3.0457	0.00199	protein_coding	3.12381	4.35769	2.95571	5.95473	5.41041	6.83292
Down	BGIOSGA009019	-3.04151	8.91e-09	protein_coding	6.16837	7.66491	6.98958	9.24181	9.68204	10.8106
Down	BGIOSGA016358	-3.03573	0.0033	protein_coding	4.83429	4.14988	4.01916	6.25792	8.31037	5.00002
Down	BGIOSGA013370	-3.03356	1.05e-09	protein_coding	4.57354	6.01138	6.18162	8.505	8.50074	8.98302
Down	BGIOSGA028237	-3.03112	0.0521	protein_coding	2	3.38092	3.63875	6.17123	5.5452	3.90691
Down	BGIOSGA018485	-3.02967	0.0549	protein_coding	2	3.71893	3.26862	6.10261	3.84935	5.64388
Down	BGIOSGA029850	-3.02363	0.00855	protein_coding	2	4.4208	4.10043	6.21523	6.54776	6.53918
Down	BGIOSGA013650	-3.01758	8.29e-17	protein_coding	6.59171	7.19983	7.48939	9.80662	9.7844	10.6111
Down	BGIOSGA016456	-3.01168	2.22e-05	protein_coding	3.27206	4.22252	3.74366	6.75183	6.00895	6.32195
Down	BGIOSGA029680	-3.00793	1.39e-14	protein_coding	5.77984	5.79023	6.54312	9.05167	9.35959	8.51178
Down	OS07G0192550	-3.00716	0.00165	NA	2.55747	4.14988	3.40282	5.95473	6.30336	5.64388
Down	OS03G0642300	-3.00617	0.00417	NA	3.64274	3.38092	2.55559	4.7778	5.98543	5.80738
Down	BGIOSGA034688	-2.99859	1.76e-07	protein_coding	4.78577	5.5	6.25445	8.77497	7.55703	8.91292
Down	OS09G0314500	-2.99414	0.00789	NA	3.27206	5.92695	2.95571	8.16701	6.75669	7.17994
Down	BGIOSGA030907	-2.99408	0.0792	protein_coding	2.55747	4.22252	2	5.90186	6.03209	4.24795
Down	OS01G0545100	-2.99245	6.84e-08	NA	5.75485	8.20718	7.6865	10.1088	10.5877	10.7271
Down	BGIOSGA030989	-2.99197	0.0293	protein_coding	2	4.5393	3.12063	6.50834	5.69772	5.90692
Down	BGIOSGA031582	-2.98788	0.00335	protein_coding	3.40648	4.75057	2.55559	6.85278	6.34091	6.02239
Down	OS12G0178300	-2.97827	0.00109	NA	3.8457	5.2096	6.28953	8.21656	6.39547	9.12156
Down	BGIOSGA024426	-2.97768	0.0372	protein_coding	5.41543	9.37918	7.96127	11.8769	10.2319	11.2872
Down	BGIOSGA001992	-2.97669	9.54e-13	protein_coding	10.2165	11.3546	11.1973	13.3054	13.6147	14.6502
Down	BGIOSGA007483	-2.97207	0.0346	protein_coding	2.30549	3.10163	6.0446	6.45429	7.0224	8.33988
Down	OS07G0535800	-2.971	1.41e-06	NA	4.57354	5.13628	5.72399	7.8417	7.07906	8.74822
Down	BGIOSGA023513	-2.96812	0.0732	protein_coding	2	2.54437	4.10043	5.53609	4.57202	5.88267
Down	BGIOSGA026421	-2.96667	0.00592	protein_coding	3.74778	2.54437	3.12063	5.98045	5.41041	4.95422
Down	OS01G0957800	-2.96282	0.0976	NA	2.55747	3.24802	2	4.71789	3.94999	4.80738
Down	OS03G0661300	-2.94273	2.57e-10	NA	6.60575	6.59386	6.8438	8.58263	9.32954	10.3072
Down	BGIOSGA020107	-2.93557	5.32e-06	protein_coding	4.6296	6.63437	5.31115	8.23804	8.13442	9.20704
Down	BGIOSGA000659	-2.93085	0.0139	protein_coding	2	5.63919	4.87615	7.93016	7.37895	7.17994
Down	BGIOSGA013299	-2.92733	0.0315	protein_coding	4.57354	3.24802	2	5.73054	5.93721	6.49188
Down	BGIOSGA008996	-2.91741	4.7e-09	protein_coding	4.10494	5.17341	4.96562	7.36351	7.42339	7.80738
Down	OS11G0227800	-2.91478	0.017	NA	2	4.07338	4.38623	5.81874	6.28421	6.67245
Down	OS01G0246601	-2.90859	0.0228	NA	2.55747	3.99259	3.93305	6.14872	3.94999	6.83292
Down	BGIOSGA001023	-2.90686	0.0291	protein_coding	2	4.22252	3.63875	5.76054	5.30034	6.52359
Down	BGIOSGA023954	-2.90356	4.45e-06	protein_coding	4.39099	6.12944	6.23658	8.20023	8.03482	9.25506
Down	OS06G0126400	-2.90198	0.00348	NA	3.12381	2.75496	4.62467	6.43581	6.09937	6.06611
Down	BGIOSGA014440	-2.89671	0.0357	protein_coding	2.77191	3.99259	4.73058	3.69227	6.16365	7.67951
Down	BGIOSGA007733	-2.89099	0.0166	protein_coding	3.40648	2.29771	4.78075	5.84698	5.86171	6.97731
Down	BGIOSGA020488	-2.88982	0.0914	protein_coding	3.12381	2	2.95571	5.13927	3.94999	4.58498
Down	BGIOSGA004075	-2.88447	0.0714	protein_coding	3.74778	2.29771	2.30438	4.83532	4.29427	5.55461
Down	OS03G0103000	-2.87069	0.00169	NA	4.57354	5.66549	3.5256	7.02334	6.30336	8.43048
Down	BGIOSGA027626	-2.8699	3.2e-10	protein_coding	9.52736	10.5179	10.3921	12.1838	12.6302	13.8599
Down	BGIOSGA004512	-2.86899	0.0918	protein_coding	2	2.75496	3.63875	5.53609	4.04406	4.95422
Down	BGIOSGA001127	-2.86012	0.00418	protein_coding	6.37926	8.5798	8.52199	10.0614	10.5651	11.7284
Down	BGIOSGA029417	-2.85359	0.0836	protein_coding	2	5.13628	2.55559	5.87468	6.8766	6.22884
Down	OS05G0427900	-2.85287	1.24e-08	NA	4.68356	5.76613	5.77439	7.78444	8.01753	8.71427
Down	BGIOSGA025439	-2.85219	5.78e-06	protein_coding	3.93739	4.4208	5.12947	7.17586	6.59515	7.65824
Down	OS01G0159200	-2.85164	5.29e-07	NA	5.50806	7.17259	7.02123	8.73774	9.25035	10.2252
Down	OS03G0367101	-2.84631	0.00705	NA	2.77191	3.61482	3.93305	4.59005	6.12112	6.30381
Down	OS11G0291475	-2.84362	2.47e-11	NA	9.59051	10.8019	10.8911	12.8637	12.9644	14.0068
Down	BGIOSGA023520	-2.84301	0.00111	protein_coding	2.77191	4.70058	4.01916	6.59415	6.09937	6.8202
Down	OS01G0908600	-2.83931	0.0104	NA	2.55747	4.70058	3.26862	5.84698	5.80909	6.78139
Down	BGIOSGA030375	-2.82896	0.0303	protein_coding	2.55747	2.54437	4.38623	6.03056	5.00524	5.93076
Down	BGIOSGA007813	-2.82744	9.82e-10	protein_coding	7.18493	8.43062	8.85035	10.718	10.7535	11.6769
Down	OS03G0664650	-2.82521	0.0963	NA	2	3.71893	2.95571	5.18423	3.84935	5.72795
Down	BGIOSGA007475	-2.82321	4.6e-11	protein_coding	6.05012	6.91205	7.25216	9.94859	9.73413	8.93076
Down	BGIOSGA018704	-2.81886	6.05e-07	protein_coding	4.32461	4.93482	5.58971	7.37325	7.35161	8.2046
Down	BGIOSGA023955	-2.80575	1.84e-07	protein_coding	6.73914	7.47725	8.49219	10.0568	9.91463	11.2336
Down	OS03G0179400	-2.80505	0.00834	NA	3.40648	3.71893	4.17736	5.18423	5.05127	7.23843
Down	BGIOSGA018474	-2.80442	0.0129	protein_coding	3.74778	2.75496	2.76948	5.63659	4.80483	5.28543
Down	BGIOSGA013341	-2.80242	5.64e-08	protein_coding	5.28187	6.98695	6.6278	9.36655	8.56958	9.52163
Down	BGIOSGA034619	-2.80126	1.03e-25	protein_coding	6.9298	7.16339	7.41191	10.1743	9.99927	9.61841
Down	BGIOSGA019060	-2.80082	0.0971	protein_coding	2	3.24802	3.26862	4.65539	3.94999	5.61473
Down	BGIOSGA040594	-2.79487	2.86e-12	protein_coding	4.83429	4.93482	4.78075	7.43036	7.3331	7.61474
Down	OS01G0922000	-2.78962	0.0544	NA	3.52944	3.50261	2	5.53609	5.47938	4.58498
Down	BGIOSGA023704	-2.78305	0.0178	protein_coding	5.75485	8.74304	6.86721	10.5414	10.7219	9.77317
Down	BGIOSGA024019	-2.78296	2.38e-07	protein_coding	5.24646	6.77385	5.31115	8.26969	8.8491	8.80738
Down	BGIOSGA020119	-2.78248	6.08e-06	protein_coding	5.24646	6.96595	7.10238	8.89817	8.67992	10.1151
Down	BGIOSGA020118	-2.78232	1.24e-08	protein_coding	6.22405	7.5845	7.54851	9.332	9.73236	10.6046
Down	BGIOSGA023953	-2.77962	0.000242	protein_coding	4.18194	6.62099	7.26102	8.6483	8.99462	9.76821
Down	OS03G0332201	-2.77888	3.04e-05	NA	3.8457	4.14988	3.74366	6.07899	6.05487	6.75491
Down	OS05G0267800	-2.76798	0.00965	NA	2.30549	4.35769	5.37787	6.82465	7.14423	7.04442
Down	BGIOSGA000174	-2.76689	0.00104	protein_coding	3.12381	4.6488	4.82924	6.70631	6.07729	7.50782
Down	OS01G0905300	-2.76632	0.00919	NA	2.55747	4.6488	3.26862	5.98045	6.26481	6.06611
Down	BGIOSGA028477	-2.75685	0.0252	protein_coding	4.02359	2.29771	5.12947	5.87468	6.14254	7.49987
Down	BGIOSGA028666	-2.75406	0.000126	protein_coding	3.40648	4.84563	3.93305	6.76669	6.78421	6.33988
Down	BGIOSGA031310	-2.75159	0.0315	protein_coding	2.55747	4.22252	2.55559	5.76054	5.18117	5.52359
Down	OS02G0580900	-2.7514	3.03e-05	NA	4.57354	6.50928	5.87019	7.8417	8.08548	9.22403
Down	OS11G0645400	-2.75129	5.38e-09	NA	6.86122	6.05182	5.31115	8.6563	8.76526	9.20215
Down	OS03G0180100	-2.74559	0.0538	NA	3.27206	2	3.84146	5.22784	5.47938	5.20948
Down	BGIOSGA031119	-2.74032	3.85e-07	protein_coding	6.18717	8.62069	7.93935	10.719	10.4246	10.6707
Down	OS02G0816300	-2.73962	1.99e-07	NA	7.26675	8.37593	8.71175	10.4138	10.1523	11.7637
Down	BGIOSGA027781	-2.73553	1.18e-06	protein_coding	4.57354	4.48126	4.44964	6.82465	6.48205	7.50782
Down	OS03G0193400	-2.73198	2.83e-06	NA	6.44322	7.89347	6.75873	9.95995	8.58139	10.4828
Down	BGIOSGA033660	-2.73046	0.0742	protein_coding	2.30549	2.93868	3.93305	3.81172	5.13916	6.08749
Down	OS02G0764700	-2.72391	0.00494	NA	2.55747	4.48126	3.74366	6.21523	6.18446	5.93076
Down	BGIOSGA006197	-2.72303	5.55e-08	protein_coding	6.76439	8.9997	8.54031	11.0952	10.9148	11.2113
Down	BGIOSGA022851	-2.72084	9.61e-05	protein_coding	4.57354	4.59509	5.53229	7.15342	6.56373	8.30837
Down	BGIOSGA009262	-2.72019	0.0895	protein_coding	3.40648	3.10163	2	4.37416	4.80483	5.20948
Down	OS06G0642650	-2.71765	0.00437	NA	4.68356	3.24802	4.01916	7.3537	5.51267	5.95422
Down	BGIOSGA029284	-2.71715	0.0319	protein_coding	2.77191	4.48126	2.55559	5.35128	6.32226	5.42629
Down	OS01G0605100	-2.716	1.79e-09	NA	6.00844	6.64762	6.7712	9.04254	8.39313	9.76324
Down	BGIOSGA012871	-2.71219	5.09e-07	protein_coding	7.5397	8.22054	8.35817	9.47458	10.3847	11.6479
Down	OS08G0196900	-2.70997	0.0549	NA	2	4.48126	3.5256	6.37892	5.91248	5.24795
Down	OS01G0819700	-2.70661	0.0423	NA	2.30549	5.31303	3.26862	5.84698	6.34091	7.22884
Down	OS03G0719000	-2.69939	7.12e-12	NA	6.71343	8.02114	7.81244	9.98241	10.1457	10.6609
Down	BGIOSGA005856	-2.6845	0.0749	protein_coding	2.55747	3.24802	2.55559	4.71789	3.74116	5.00002
Down	OS12G0151750	-2.68264	0.0996	NA	2	2.75496	4.10043	4.89064	5.2617	5.52359
Down	BGIOSGA014148	-2.68033	0.0435	protein_coding	4.02359	2.75496	5.04987	5.92854	4.50743	7.72113
Down	OS02G0678200	-2.67839	0.0203	NA	3.40648	2.54437	3.74366	5.46498	4.57202	5.85801
Down	BGIOSGA035438	-2.67101	1.46e-06	protein_coding	5.77984	6.56621	6.02392	8.81841	7.52476	9.38373
Down	OS01G0942300	-2.6679	0.000424	NA	3.93739	5.24491	5.34489	6.52591	7.05666	8.26212
Down	OS01G0639200	-2.6673	1.17e-10	NA	5.28187	6.16674	6.54312	8.66426	8.85235	8.50782
Down	BGIOSGA022243	-2.6647	1.12e-08	protein_coding	5.09541	6.03174	5.20491	8.03207	8.40648	7.65108
Down	OS09G0511900	-2.65458	0.0151	NA	3.74778	3.10163	3.5256	4.37416	5.4453	6.37506
Down	OS02G0543000	-2.65433	1.73e-07	NA	7.59706	9.27629	9.49922	11.2036	11.2654	12.2273
Down	BGIOSGA029415	-2.65422	0.048	protein_coding	3.27206	4.59509	3.12063	6.10261	6.93915	3.70046
Down	BGIOSGA007884	-2.65393	0.00161	protein_coding	4.6296	3.50261	3.74366	6.10261	5.66848	7.00003
Down	BGIOSGA011592	-2.65384	1.75e-23	protein_coding	8.3926	8.88128	8.98485	11.5915	11.0009	11.5855
Down	BGIOSGA029755	-2.65086	1.41e-06	protein_coding	5.50806	6.05182	6.08509	7.61413	8.03482	9.24558
Down	OS06G0220000	-2.65052	3.75e-07	NA	5.50806	6.49468	6.61402	8.43695	8.25735	9.5527
Down	BGIOSGA022668	-2.64683	1.74e-09	protein_coding	8.04641	9.54239	9.63327	11.5904	11.5351	12.3402
Down	OS12G0516800	-2.64433	0.00706	NA	3.74778	6.46505	4.87615	8.94465	6.96343	7.12931
Down	OS03G0808500	-2.64293	1.11e-05	NA	4.02359	5.27937	4.31991	6.97298	6.95134	7.29465
Down	OS05G0514400	-2.6426	0.000249	NA	4.83429	6.55219	6.16282	7.69404	7.77847	9.49588
Down	OS06G0594650	-2.64096	5.62e-06	NA	7.1661	7.82512	7.27859	8.69953	9.56593	10.9958
Down	OS01G0110100	-2.64039	6.73e-05	NA	5.31644	4.70058	5.69811	8.0923	6.44804	8.2808
Down	BGIOSGA036763	-2.63387	9.24e-13	protein_coding	7.19425	8.01093	7.01076	10.3719	9.60889	10.1586
Down	BGIOSGA036125	-2.62921	0.00548	protein_coding	4.10494	3.50261	3.5256	6.27881	4.69311	6.35758
Down	BGIOSGA004463	-2.62339	2.57e-10	protein_coding	9.07637	9.96919	9.99517	11.6245	12.0489	13.025
Down	OS03G0804200	-2.62321	6.41e-06	NA	5.05504	6.09115	6.16282	7.78444	7.81228	9.12673
Down	BGIOSGA016900	-2.61414	1.02e-09	protein_coding	7.75661	7.72865	6.20017	9.98241	10.0211	9.90842
Down	BGIOSGA002308	-2.61398	5.04e-08	protein_coding	6.2951	7.31229	7.02123	9.09352	8.85235	10.2034
Down	OS10G0486100	-2.61207	5.67e-08	NA	5.65034	6.80966	6.20017	8.73774	8.19719	9.36853
Down	BGIOSGA036956	-2.61166	9.29e-05	protein_coding	4.6296	6.55219	5.82309	7.96279	7.73681	9.09542
Down	BGIOSGA021085	-2.60813	1.18e-12	protein_coding	6.73914	7.08763	7.25216	9.26293	9.20271	10.1612
Down	BGIOSGA003988	-2.59776	5.54e-05	protein_coding	5.41543	6.23856	6.58608	8.53569	7.31434	9.46355
Down	BGIOSGA006161	-2.59555	8.82e-05	protein_coding	4.57354	7.32884	6.55758	8.97696	9.06082	9.19724
Down	BGIOSGA028839	-2.59002	0.0264	protein_coding	3.12381	3.24802	3.12063	5.04489	5.66848	4.16995
Down	BGIOSGA036092	-2.58794	2.59e-05	protein_coding	4.39099	6.34001	5.89318	7.74746	8.22758	8.62938
Down	BGIOSGA012193	-2.5876	3.97e-23	protein_coding	7.22187	7.25283	6.90162	9.71956	9.90839	9.38589
Down	BGIOSGA030896	-2.58612	0.00375	protein_coding	5.62298	3.90701	5.20491	7.45809	8.30563	5.78138
Down	BGIOSGA030879	-2.58491	4.39e-18	protein_coding	7.33577	7.97983	7.58426	10.5902	10.0124	9.96869
Down	BGIOSGA008286	-2.57979	0.0549	protein_coding	3.8457	2.54437	2.55559	4.99528	5.09589	4.90691
Down	BGIOSGA017102	-2.57956	2.27e-07	protein_coding	7.06808	8.72752	7.65994	11.0662	9.86716	10.4595
Down	BGIOSGA014448	-2.57934	0.0429	protein_coding	2.55747	3.99259	2.95571	5.18423	4.57202	5.83291
Down	OS10G0390000	-2.57577	1.49e-08	NA	5.35019	6.01138	5.77439	8.01972	7.69393	8.74149
Down	BGIOSGA027606	-2.57367	0.00264	protein_coding	3.93739	3.24802	3.26862	5.6999	5.47938	5.61473
Down	OS05G0307100	-2.5684	8.57e-17	NA	7.36908	8.19369	7.37156	10.1799	10.0903	10.4419
Down	OS03G0339400	-2.56669	0.00288	NA	3.64274	3.50261	3.93305	5.3113	5.47938	6.45946
Down	BGIOSGA005395	-2.56449	0.0148	protein_coding	3.40648	3.71893	2.95571	4.65539	5.98543	5.28543
Down	BGIOSGA022878	-2.56212	1.32e-05	protein_coding	5.98715	5.09818	4.51037	7.8626	7.19638	8.09278
Down	OS06G0247900	-2.55887	2.71e-08	NA	6.37926	8.00579	7.75084	9.71956	9.89741	10.4707
Down	BGIOSGA013992	-2.55863	3.17e-13	protein_coding	6.57753	7.57759	7.13168	9.59604	9.37098	9.99438
Down	BGIOSGA034051	-2.55495	0.00029	protein_coding	5.38318	5.05904	5.74941	7.74746	8.65405	6.33988
Down	BGIOSGA005583	-2.5494	0.0636	protein_coding	2	5.5573	5.04987	6.54328	6.54776	7.95422
Down	BGIOSGA023952	-2.54799	4.27e-09	protein_coding	7.82423	6.66075	6.38992	9.7976	9.47174	9.54885
Down	BGIOSGA012139	-2.54417	0.00031	protein_coding	5.13468	6.40388	6.34059	7.41158	7.86478	9.4717
Down	BGIOSGA007321	-2.54126	3.2e-07	protein_coding	6.34618	6.29018	4.87615	8.35082	8.23757	8.69351
Down	OS01G0556650	-2.53962	3.71e-10	NA	5.28187	6.27318	6.28953	8.36554	8.70893	8.34432
Down	OS08G0427800	-2.53611	0.0514	NA	3.8457	3.71893	2.30438	4.94391	4.8576	6.14977
Down	BGIOSGA033498	-2.53588	1.92e-10	protein_coding	7.53237	8.4572	8.48464	11.2631	10.6291	10.0915
Down	BGIOSGA029906	-2.53567	1.03e-14	protein_coding	7.13739	7.00766	6.61402	9.22846	9.10514	9.84865
Down	BGIOSGA004338	-2.53542	0.018	protein_coding	3.12381	4.29169	5.37787	7.03567	5.222	7.48384
Down	OS02G0221300	-2.53531	0.0876	NA	2	3.99259	3.63875	5.50098	4.80483	5.83291
Down	BGIOSGA002152	-2.52642	3.98e-08	protein_coding	6.00844	7.3932	7.11221	8.91828	9.34811	9.88267
Down	BGIOSGA002446	-2.52109	4.37e-15	protein_coding	7.32732	7.40104	7.48939	10.191	10.0944	9.24082
Down	BGIOSGA016668	-2.52004	7.44e-20	protein_coding	6.16837	6.34001	6.45316	8.6483	8.71252	8.97157
Down	BGIOSGA018445	-2.51538	1.33e-05	protein_coding	5.13468	5.83726	6.66834	8.00726	8.01172	9.0688
Down	BGIOSGA015168	-2.50997	0.000951	protein_coding	4.83429	5.69132	5.64493	7.58927	6.24513	8.70393
Down	BGIOSGA019242	-2.50422	0.000161	protein_coding	4.02359	4.5393	4.17736	6.1934	6.09937	7.01125
Down	BGIOSGA002918	-2.50171	0.039	protein_coding	7.21272	10.4122	8.49595	11.9385	11.9921	11.3152
Down	BGIOSGA035661	-2.49756	4.06e-10	protein_coding	6.32936	7.10694	6.85555	8.72258	9.0776	9.76158
Down	BGIOSGA013426	-2.49542	3.46e-16	protein_coding	7.76914	8.37593	7.95035	10.953	10.3402	10.1861
Down	OS11G0126400	-2.49416	1.72e-05	NA	4.51522	4.5393	5.20491	6.43581	7.30487	7.38373
Down	BGIOSGA037023	-2.48726	0.0028	protein_coding	3.40648	4.48126	5.56128	6.47253	7.07906	7.40942
Down	BGIOSGA031915	-2.47599	3.04e-05	protein_coding	4.68356	6.72467	5.74941	8.34092	8.16091	8.51573
Down	OS03G0849900	-2.47529	0.0261	NA	2.55747	3.61482	3.5256	5.42807	5.18117	4.95422
Down	BGIOSGA027958	-2.47195	0.000728	protein_coding	5.56666	6.69944	7.63969	8.43695	8.42408	10.23
Down	OS05G0458600	-2.46862	0.000713	NA	4.10494	5.5573	6.06499	7.08393	7.54099	8.45124
Down	OS10G0196000	-2.46848	2.39e-15	NA	6.7004	6.66075	6.95722	9.09352	8.84584	9.57367
Down	BGIOSGA007304	-2.46834	0.00466	protein_coding	3.52944	3.50261	3.5256	4.99528	5.72638	5.67245
Down	BGIOSGA009659	-2.46609	0.00235	protein_coding	3.74778	5.5573	5.09022	6.49054	6.86376	8.03345
Down	BGIOSGA021464	-2.46596	0.000496	protein_coding	5.05504	6.16674	7.63288	8.71876	8.69812	9.61841
Down	BGIOSGA013151	-2.46507	0.00326	protein_coding	3.52944	4.14988	5.20491	5.95473	6.68549	7.18985
Down	OS10G0146901	-2.46445	2.82e-07	NA	6.20573	7.92646	7.29594	9.332	9.66178	10.1151
Down	OS06G0258000	-2.46321	0.00221	NA	5.56666	4.29169	3.5256	6.61072	7.20659	7.05531
Down	BGIOSGA000778	-2.46027	0.000546	protein_coding	3.64274	5.17341	4.56865	6.54328	7.25657	6.61474
Down	BGIOSGA018662	-2.45755	3.19e-10	protein_coding	10.1097	10.6088	10.5906	12.3943	12.2842	13.6315
Down	BGIOSGA004756	-2.45528	0.00256	protein_coding	4.45444	5.86021	6.34059	7.421	6.9991	9.04987
Down	OS03G0305400	-2.44355	0.00633	NA	3.64274	5.05904	5.64493	6.21523	8.11829	6.85801
Down	BGIOSGA016498	-2.43675	0.0137	protein_coding	3.40648	5.74162	4.2504	6.57739	6.26481	7.81381
Down	BGIOSGA032537	-2.43614	1.1e-23	protein_coding	12.6959	12.9568	13.1833	15.6588	14.9579	15.4788
Down	BGIOSGA001894	-2.4355	4.51e-05	protein_coding	5.09541	6.63437	5.04987	8.37526	8.17137	7.83923
Down	BGIOSGA029772	-2.43379	0.0732	protein_coding	4.6296	8.2898	6.98958	10.149	9.53386	9.1849
Down	BGIOSGA030792	-2.42777	0.00167	protein_coding	4.73557	6.38818	7.6053	8.35082	8.79601	9.67598
Down	BGIOSGA016159	-2.42743	0.000744	protein_coding	4.10494	5.31303	4.87615	7.72481	6.18446	7.00003
Down	BGIOSGA001199	-2.42736	0.0588	protein_coding	3.40648	3.50261	3.40282	5.98045	3.4969	5.58499
Down	OS07G0604400	-2.4258	0.00915	NA	3.40648	6.63437	6.43761	7.79897	7.91545	9.07684
Down	BGIOSGA018854	-2.42185	0.0997	protein_coding	2.77191	3.10163	4.17736	3.92203	4.75005	6.40942
Down	BGIOSGA015623	-2.41917	5.51e-06	protein_coding	6.76439	8.10039	6.93524	10.1362	8.75487	10.0967
Down	BGIOSGA020378	-2.41425	2.1e-09	protein_coding	5.41543	6.32359	5.87019	8.09819	8.06879	8.53919
Down	BGIOSGA004952	-2.40822	3.5e-12	protein_coding	6.9298	6.53803	6.42189	8.96734	8.56958	9.37289
Down	BGIOSGA036967	-2.40618	4.58e-08	protein_coding	7.95613	7.74107	7.49691	10.8729	9.64312	9.41365
Down	OS12G0225900	-2.40186	1.53e-11	NA	6.99527	7.13544	7.14131	9.26816	8.91594	9.98302
Down	OS10G0149200	-2.40141	4.82e-22	NA	8.27889	8.47218	8.5183	10.7953	10.4301	11.1332
Down	BGIOSGA026646	-2.4012	0.00946	protein_coding	3.52944	3.38092	3.26862	5.13927	5.13916	5.49188
Down	BGIOSGA002388	-2.39431	6.27e-08	protein_coding	5.87567	5.92695	6.38992	8.04432	7.98232	8.96869
Down	BGIOSGA026140	-2.38975	5.01e-05	protein_coding	5.28187	6.01138	5.77439	8.78959	7.49176	7.28543
Down	OS01G0813350	-2.38806	0.00899	NA	2.77191	4.48126	4.38623	6.10261	6.20497	6.10855
Down	OS08G0417000	-2.38768	0.00123	NA	5.09541	6.30698	6.43761	7.49426	7.40577	9.33542
Down	OS05G0355300	-2.38765	1.06e-06	NA	5.41543	6.8214	6.98958	8.62809	8.8228	9.18242
Down	BGIOSGA011601	-2.37944	7.21e-13	protein_coding	9.28274	10.1523	10.2026	11.956	12.1211	12.7347
Down	BGIOSGA037390	-2.37551	0.000451	protein_coding	5.21015	3.81604	4.92158	6.99838	7.29534	6.44297
Down	BGIOSGA024510	-2.37265	9.18e-10	protein_coding	8.2389	7.91006	7.63288	9.95834	9.73236	10.9234
Down	BGIOSGA013629	-2.37127	1.56e-10	protein_coding	7.59002	8.69916	7.92826	10.8831	10.3881	10.1421
Down	BGIOSGA000176	-2.36859	4.02e-10	protein_coding	8.02044	9.38711	8.52199	11.207	11.2914	10.7961
Down	OS12G0454800	-2.36837	0.0276	NA	2.95856	4.07338	4.96562	5.39019	5.98543	7.05531
Down	BGIOSGA001567	-2.35593	0.000107	protein_coding	5.31644	5.01881	4.51037	6.76669	6.72863	7.79444
Down	BGIOSGA002539	-2.3543	0.0484	protein_coding	6.05012	7.96931	8.2104	8.34588	9.94848	10.7912
Down	BGIOSGA013277	-2.35386	1.79e-28	protein_coding	9.69272	9.42223	9.46318	11.7532	11.6615	12.1687
Down	BGIOSGA013483	-2.35383	0.0384	protein_coding	4.39099	3.81604	6.54312	7.21972	8.61627	6.02239
Down	BGIOSGA023447	-2.35297	5.62e-06	protein_coding	5.24646	6.78589	6.93524	8.79323	8.49242	9.04987
Down	OS11G0707000	-2.33838	7.15e-15	NA	7.76289	7.63195	7.51184	9.65113	9.67471	10.403
Down	OS04G0569100	-2.33717	0.000168	NA	5.05504	5.27937	5.69811	7.72481	6.44804	8.12415
Down	BGIOSGA022791	-2.33283	1.22e-07	protein_coding	5.17291	5.58512	5.87019	8.12726	7.37895	7.80738
Down	BGIOSGA019146	-2.32895	0.0157	protein_coding	3.74778	6.22094	6.90162	7.40209	7.75779	9.25032
Down	BGIOSGA033679	-2.32448	0.000219	protein_coding	4.92668	5.5	4.31991	7.60589	6.54776	7.1599
Down	BGIOSGA002734	-2.32125	0.000323	protein_coding	5.67718	6.74947	8.07622	9.7976	9.53993	8.84552
Down	BGIOSGA003430	-2.31642	0.0216	protein_coding	2.95856	3.99259	4.17736	5.92854	6.12112	4.90691
Down	BGIOSGA016874	-2.31426	0.00048	protein_coding	3.93739	5.74162	4.96562	7.25176	7.28574	7.14977
Down	BGIOSGA011341	-2.31361	1.71e-09	protein_coding	5.8523	6.01138	6.46855	8.28525	8.02908	8.73812
Down	OS01G0686650	-2.31167	0.0698	NA	2.77191	3.24802	4.62467	6.1934	4.57202	5.88267
Down	BGIOSGA018021	-2.30945	5.52e-12	protein_coding	8.31353	8.7244	8.84152	10.5913	10.5391	11.4864
Down	OS07G0104100	-2.30801	5.55e-07	NA	7.18493	8.35588	7.71903	9.39313	9.92703	10.7254
Down	OS01G0214600	-2.29642	0.000271	NA	4.6296	6.18503	5.09022	8.0625	7.19638	7.53918
Down	BGIOSGA004103	-2.29449	2.03e-11	protein_coding	5.50806	5.96978	5.84683	7.93016	7.91545	8.13445
Down	OS07G0521300	-2.29376	6.11e-06	NA	4.73557	5.83726	5.4101	7.63857	7.19638	7.82657
Down	BGIOSGA031427	-2.2934	3.1e-09	protein_coding	9.20647	10.1465	10.2951	11.8782	11.8459	12.7975
Down	BGIOSGA031333	-2.29264	0.00201	protein_coding	3.93739	5.01881	5.58971	6.31969	7.28574	7.54692
Down	OS11G0197500	-2.29174	1.27e-07	NA	5.31644	5.44033	5.47249	7.61413	7.12283	7.92484
Down	OS02G0289000	-2.29126	0.00143	NA	3.74778	5.52893	4.73058	7.16468	6.67082	7.02239
Down	BGIOSGA025240	-2.29122	0.000797	protein_coding	4.39099	6.09115	5.00836	7.02334	7.35161	7.98871
Down	OS06G0664300	-2.28927	1.04e-05	NA	7.04765	8.49068	8.39487	9.67102	10.0283	11.0661
Down	OS01G0378100	-2.28778	0.00202	NA	4.6296	6.32359	6.02392	7.28311	7.35161	8.85801
Down	BGIOSGA006301	-2.28704	7.21e-07	protein_coding	8.37631	9.87233	9.34518	11.0863	11.222	12.2171
Down	BGIOSGA017499	-2.28383	0.00405	protein_coding	3.64274	4.84563	4.96562	5.98045	6.46515	7.27615
Down	BGIOSGA025148	-2.27937	4.51e-05	protein_coding	7.68567	8.03129	5.77439	9.64109	9.74117	9.70566
Down	BGIOSGA000945	-2.27572	0.0021	protein_coding	5.89866	6.93385	7.207	8.45082	9.99927	7.46763
Down	OS08G0241900	-2.27548	0.000353	NA	4.10494	5.47047	4.62467	7.07201	7.07906	6.67245
Down	BGIOSGA033940	-2.27359	0.0291	protein_coding	3.74778	3.99259	3.84146	6.67514	5.18117	4.75491
Down	OS11G0291500	-2.27218	0.058	NA	3.64274	4.07338	2.95571	4.59005	4.90851	6.30381
Down	BGIOSGA001170	-2.26147	0.0892	protein_coding	3.74778	3.38092	3.26862	6.25792	4.36888	4.16995
Down	BGIOSGA004061	-2.26136	0.00665	protein_coding	4.39099	4.97743	3.5256	5.81874	6.26481	7.00003
Down	BGIOSGA031572	-2.25868	7.4e-08	protein_coding	5.44697	5.96978	6.48378	8.44621	7.98825	8.17495
Down	BGIOSGA025434	-2.24867	0.0104	protein_coding	3.52944	4.22252	3.40282	5.87468	5.2617	5.70046
Down	BGIOSGA035318	-2.24585	0.00202	protein_coding	4.57354	6.35624	6.48378	7.36351	7.90295	8.89787
Down	BGIOSGA012721	-2.24454	0.00366	protein_coding	4.32461	4.22252	4.62467	5.57037	6.14254	7.09806
Down	OS07G0668300	-2.24295	0.0382	NA	3.27206	5.71669	6.83195	7.63047	6.98731	8.85801
Down	OS03G0322900	-2.24162	0.00216	NA	5.31644	4.48126	5.79894	7.40209	8.05191	6.28543
Down	BGIOSGA029986	-2.24084	5e-12	protein_coding	11.2084	11.9655	11.7762	14.1246	13.2472	14.2166
Down	BGIOSGA040664	-2.23977	0.000101	protein_coding	5.09541	6.03174	6.21849	7.57245	7.50008	8.66536
Down	BGIOSGA008865	-2.23909	0.000131	protein_coding	7.17554	6.56621	5.16769	8.34588	8.60473	9.07684
Down	OS03G0845300	-2.23751	4.75e-07	NA	6.14932	7.16339	6.85555	9.51034	8.64657	8.58123
Down	BGIOSGA032221	-2.23596	0.0617	protein_coding	2.95856	3.50261	4.2504	5.13927	4.57202	6.24795
Down	OS01G0879300	-2.23367	0.047	NA	2.95856	3.90701	5.16769	6.93401	5.41041	6.06611
Down	OS09G0371625	-2.23003	0.000451	NA	4.32461	5.34593	4.44964	6.56043	6.64103	7.21919
Down	OS11G0454300	-2.22226	0.0997	NA	7.36908	6.69944	7.63969	9.40742	10.4092	6.70047
Down	BGIOSGA012359	-2.21493	0.0234	protein_coding	3.74778	6.18503	6.51375	7.24116	7.10111	8.94254
Down	BGIOSGA007175	-2.21212	0.00146	protein_coding	4.83429	7.43201	6.48378	8.93153	8.96487	8.30381
Down	BGIOSGA005266	-2.20791	0.00049	protein_coding	5.35019	7.22657	6.21849	9.10818	8.65032	7.83292
Down	OS10G0150800	-2.20754	3.44e-11	NA	9.53839	10.1823	10.1606	12.5782	11.5101	12.2915
Down	OS07G0683600	-2.19999	6.46e-06	NA	7.63863	8.60719	8.82965	9.96801	10.1484	11.3543
Down	BGIOSGA026092	-2.19579	0.00239	protein_coding	4.02359	4.70058	5.04987	7.04788	6.82453	5.83291
Down	OS10G0122600	-2.19405	0.0587	NA	2.55747	3.61482	4.10043	5.50098	5.2617	5.12931
Down	BGIOSGA001186	-2.19305	0.0397	protein_coding	2.77191	5.31303	5.47249	6.41709	6.6106	7.56988
Down	BGIOSGA035137	-2.19198	0.0128	protein_coding	4.18194	6.09115	7.07248	7.80618	7.61948	9.09278
Down	BGIOSGA029754	-2.19123	0.00212	protein_coding	4.88122	5.5573	6.6278	7.30363	7.5329	8.69699
Down	BGIOSGA007025	-2.18635	1.74e-09	protein_coding	6.68725	6.56621	6.79581	8.45999	8.54967	9.31291
Down	BGIOSGA040571	-2.18359	0.000225	protein_coding	4.97075	4.97743	4.44964	6.6593	6.37751	7.30381
Down	BGIOSGA014896	-2.17875	0.0387	protein_coding	3.52944	4.93482	5.04987	6.17123	5.18117	7.56988
Down	OS06G0506200	-2.17775	3.78e-07	NA	8.71757	9.99145	10.0752	11.5561	11.5013	12.4092
Down	OS01G0339500	-2.17523	0.0523	NA	2.55747	4.48126	5.2412	6.57739	6.59515	6.00002
Down	OS10G0450800	-2.17255	0.00539	NA	4.02359	5.99073	6.02392	7.68625	6.83773	8.1849
Down	BGIOSGA011022	-2.17058	5.49e-09	protein_coding	7.1661	7.79566	7.70611	9.27597	9.45899	10.2539
Down	BGIOSGA010171	-2.16938	0.00116	protein_coding	5.38318	8.03634	7.85404	9.27077	9.70202	9.8408
Down	BGIOSGA012018	-2.16932	0.00108	protein_coding	4.32461	6.05182	5.04987	7.01092	7.4665	7.56988
Down	BGIOSGA005593	-2.16523	0.0476	protein_coding	3.12381	4.84563	4.82924	5.92854	7.26636	5.28543
Down	BGIOSGA012951	-2.15649	0.014	protein_coding	4.10494	5.61241	6.08509	6.45429	7.05666	8.38804
Down	BGIOSGA012950	-2.15387	0.00752	protein_coding	4.39099	4.97743	4.6786	5.81874	6.07729	7.50782
Down	OS02G0138900	-2.14097	0.00462	NA	4.39099	3.90701	4.17736	5.42807	6.44804	6.06611
Down	BGIOSGA005840	-2.13992	0.000713	protein_coding	6.44322	9.05545	7.61915	10.0808	10.4311	10.0915
Down	BGIOSGA029409	-2.13834	2.44e-06	protein_coding	5.89866	7.27861	6.58608	8.79685	8.48405	9.03895
Down	BGIOSGA025325	-2.13798	0.0331	protein_coding	2.95856	4.29169	5.44163	6.57739	6.48205	6.42629
Down	OS04G0536500	-2.13664	0.0405	NA	4.78577	4.6488	3.40282	5.92854	7.15481	5.08749
Down	BGIOSGA005783	-2.13649	0.0186	protein_coding	3.27206	4.22252	3.63875	5.76054	5.4453	5.35758
Down	OS07G0182601	-2.13639	1.48e-05	NA	5.56666	6.34001	6.92412	8.74151	8.57353	7.96003
Down	BGIOSGA025811	-2.13452	0.0313	protein_coding	3.64274	3.38092	4.01916	4.7778	5.33797	5.9773
Down	OS10G0550500	-2.13447	5.97e-14	NA	7.89455	8.69278	8.70527	10.5944	10.4645	10.7271
Down	BGIOSGA018532	-2.13412	1.65e-06	protein_coding	5.41543	5.74162	5.20491	7.20888	7.37895	7.83923
Down	BGIOSGA002264	-2.12855	0.0996	protein_coding	3.93739	3.38092	2.76948	4.12018	5.2617	5.52359
Down	BGIOSGA038222	-2.12422	1.47e-05	protein_coding	5.28187	6.11042	6.37366	7.67053	7.87122	8.46763
Down	OS02G0255700	-2.12378	1.03e-10	NA	6.9186	6.74947	6.68161	8.55293	8.68358	9.26681
Down	BGIOSGA005539	-2.11759	0.0976	protein_coding	4.83429	4.14988	2.55559	5.13927	6.70002	5.55461
Down	BGIOSGA023482	-2.11713	0.0238	protein_coding	4.32461	7.92646	6.20017	8.85015	9.37324	8.21435
Down	BGIOSGA023397	-2.11649	1.34e-12	protein_coding	8.19778	8.85581	9.07557	10.8284	10.6023	11.1092
Down	BGIOSGA010895	-2.11492	7.69e-06	protein_coding	6.81362	6.83305	7.22524	9.76467	8.56562	8.41365
Down	BGIOSGA023776	-2.11283	0.0119	protein_coding	4.02359	3.90701	4.10043	5.76054	5.09589	6.33988
Down	BGIOSGA032282	-2.11212	2.22e-18	protein_coding	13.5532	13.9309	14.1177	16.1716	15.6085	16.1462
Down	OS02G0626100	-2.10218	1e-07	NA	12.9282	13.7923	14.0437	15.2827	15.3984	16.3546
Down	OS03G0417833	-2.10215	0.016	NA	4.88122	3.71893	4.31991	5.6999	5.75448	6.94254
Down	BGIOSGA000992	-2.1021	0.000128	protein_coding	4.97075	4.75057	5.31115	6.79596	6.6106	7.42629
Down	BGIOSGA026486	-2.1011	0.000456	protein_coding	5.47784	7.07787	6.90162	7.98837	8.50901	9.29005
Down	BGIOSGA031498	-2.09838	0.0283	protein_coding	4.10494	4.5393	4.38623	6.25792	4.69311	6.91889
Down	OS07G0102100	-2.09727	0.00346	NA	5.8044	7.15414	8.20122	8.7111	8.93448	10.1799
Down	OS03G0297900	-2.09674	0.0339	NA	2.95856	4.22252	4.96562	6.00572	5.86171	6.40942
Down	OS09G0441650	-2.09611	0.0178	NA	4.57354	4.93482	3.12063	6.12585	6.18446	6.45946
Down	OS10G0463200	-2.09141	0.00687	NA	3.8457	5.8828	5.2766	6.72164	7.12283	7.59994
Down	OS05G0128100	-2.09019	0.0342	NA	3.64274	4.59509	4.17736	4.71789	6.14254	6.59994
Down	BGIOSGA000512	-2.08753	0.0111	protein_coding	4.25504	6.79782	6.32377	8.08045	7.26636	8.75157
Down	BGIOSGA007647	-2.08632	3.12e-09	protein_coding	6.47416	7.09732	6.51375	8.40881	9.01799	8.81381
Down	BGIOSGA009231	-2.08529	0.00699	protein_coding	3.93739	3.71893	4.56865	6.12585	5.60816	6.00002
Down	OS01G0619900	-2.0844	0.00149	NA	4.97075	4.35769	5.79894	7.32387	6.62589	7.30381
Down	BGIOSGA006823	-2.08251	1.57e-05	protein_coding	4.88122	5.34593	4.78075	6.94712	6.86376	7.07684
Down	BGIOSGA029852	-2.08239	3e-07	protein_coding	7.73761	9.26559	8.93032	10.9235	10.5916	11.0035
Down	OS04G0593400	-2.08158	0.0101	NA	4.78577	3.81604	3.93305	6.47253	6.03209	5.58499
Down	OS12G0122400	-2.08038	0.0529	NA	3.52944	3.10163	3.93305	5.6999	4.90851	4.858
Down	BGIOSGA016793	-2.07944	0.084	protein_coding	4.32461	4.35769	2.55559	6.05498	4.95769	5.90692
Down	OS03G0294100	-2.07848	3.09e-15	NA	8.4286	8.70234	8.46942	10.7085	10.1484	10.865
Down	BGIOSGA000173	-2.0743	0.0578	protein_coding	4.32461	5.27937	3.5256	5.84698	5.2617	7.33988
Down	BGIOSGA030110	-2.0708	0.0975	protein_coding	2.77191	3.38092	3.84146	4.94391	5.41041	4.39234
Down	BGIOSGA025204	-2.06623	1.58e-07	protein_coding	9.46518	9.3204	9.15618	12.0701	10.6414	11.0307
Down	OS10G0503800	-2.06454	0.000137	NA	6.05012	7.27861	7.85989	9.17932	8.78583	9.71255
Down	BGIOSGA028475	-2.06249	0.0943	protein_coding	3.12381	3.50261	3.74366	5.46498	3.94999	5.39234
Down	BGIOSGA017206	-2.0618	8.41e-07	protein_coding	6.45877	6.66075	6.69475	8.58263	7.92784	9.12156
Down	BGIOSGA018297	-2.0594	3.91e-06	protein_coding	5.24646	5.99073	5.61758	7.77712	7.24671	7.77481
Down	BGIOSGA020027	-2.05879	0.0137	protein_coding	3.40648	5.66549	5.64493	7.10747	7.12283	7.21919
Down	BGIOSGA009281	-2.05726	0.0284	protein_coding	4.02359	3.50261	3.40282	5.60386	5.222	5.12931
Down	BGIOSGA023691	-2.05479	0.00915	protein_coding	4.25504	6.30698	6.21849	6.94712	7.75083	8.41365
Down	BGIOSGA001872	-2.05277	4.86e-09	protein_coding	8.80841	8.81822	9.2571	10.9085	10.3655	11.5469
Down	OS01G0550300	-2.05195	1.79e-23	NA	11.8017	12.1247	12.0649	14.2238	13.7269	14.1642
Down	BGIOSGA012679	-2.0505	0.00184	protein_coding	4.45444	4.93482	5.79894	6.52591	7.29534	7.33094
Down	BGIOSGA001288	-2.04974	0.0905	protein_coding	4.32461	4.07338	2.55559	5.78993	4.90851	5.75491
Down	BGIOSGA012500	-2.04818	0.000611	protein_coding	5.8523	5.05904	6.0446	6.76669	8.11287	7.82021
Down	OS07G0634900	-2.04629	2.69e-08	NA	7.17554	8.10039	7.95035	9.6431	9.48018	10.23
Down	BGIOSGA028037	-2.0412	0.0117	protein_coding	5.8523	4.84563	3.74366	7.26228	6.82453	6.74149
Down	OS01G0216500	-2.04062	0.0536	NA	3.12381	4.22252	4.17736	5.27017	5.00524	6.30381
Down	BGIOSGA013183	-2.03983	0.00709	protein_coding	3.52944	4.6488	4.62467	5.95473	6.20497	6.30381
Down	BGIOSGA012353	-2.03089	0.0501	protein_coding	3.8457	3.50261	4.82924	5.09285	5.63863	6.64388
Down	BGIOSGA005916	-2.02922	6.78e-06	protein_coding	5.41543	6.14821	5.77439	8.10989	7.36078	7.71427
Down	BGIOSGA000270	-2.02617	0.0123	protein_coding	3.74778	4.70058	3.93305	6.25792	5.5452	5.9773
Down	BGIOSGA013510	-2.02461	2.2e-06	protein_coding	6.54875	6.79782	7.17921	8.08639	9.00343	9.23125
Down	OS07G0174400	-2.0224	0.0434	NA	3.12381	5.09818	5.04987	5.81874	6.28421	7.10855
Down	BGIOSGA020820	-2.02162	2.74e-07	protein_coding	8.17912	7.7897	7.10238	9.61052	10.1772	9.35978
Down	BGIOSGA015743	-2.0212	0.000424	protein_coding	6.00844	6.34001	5.89318	7.32387	7.5329	8.8106
Down	BGIOSGA023196	-2.02059	1.06e-07	protein_coding	5.75485	6.56621	6.12448	8.32595	8.091	8.00565
Down	OS04G0404800	-2.02015	2.37e-06	NA	7.98328	8.75533	8.9331	10.2648	10.0426	11.2527
Down	OS02G0194900	-2.01889	0.0158	NA	3.8457	4.59509	3.74366	5.81874	5.41041	6.22884
Down	OS02G0124501	-2.0175	0.00759	NA	4.6296	4.89092	5.93809	6.27881	7.03391	7.80093
Down	BGIOSGA023477	-2.01643	0.00288	protein_coding	6.11046	8.12902	7.93381	8.58682	9.43315	10.3321
Down	BGIOSGA001953	-2.01611	3.29e-10	protein_coding	7.17554	7.07787	7.207	9.10818	8.67625	9.51375
Down	BGIOSGA023789	-2.01602	0.093	protein_coding	3.40648	2.93868	3.40282	4.71789	4.50743	4.95422
Down	BGIOSGA021744	-2.01278	0.000227	protein_coding	4.92668	5.47047	6.16282	7.81335	7.16532	7.53918
Down	BGIOSGA016436	-2.01159	0.00059	protein_coding	4.25504	5.17341	5.31115	6.9601	6.656	6.91889
Down	BGIOSGA023376	-2.00704	0.0366	protein_coding	4.10494	6.3723	5.72399	6.1934	7.31434	8.43465
Down	OS06G0131700	-2.00185	3.49e-09	NA	6.99527	7.73487	7.57007	9.22846	9.2078	9.8106
Down	OS02G0646500	-2.00159	0.000331	NA	6.26002	7.60503	7.07248	9.51695	8.03482	9.21677
Down	BGIOSGA002490	-2.00083	0.0011	protein_coding	4.78577	4.29169	4.96562	6.17123	6.49876	6.84552
Down	BGIOSGA026311	-1.997	0.0166	protein_coding	4.6296	6.23856	6.91292	7.54686	7.31434	8.96292
Down	BGIOSGA021931	-1.99582	0.0071	protein_coding	6.02943	4.84563	4.31991	6.98573	6.71439	7.54692
Down	BGIOSGA022555	-1.99086	1.95e-05	protein_coding	9.37787	10.8636	10.6908	11.9564	12.0566	13.0276
Down	OS08G0402500	-1.98281	0.0756	NA	2.95856	5.01881	3.84146	6.29939	5.47938	5.83291
Down	BGIOSGA031500	-1.9809	1.79e-09	protein_coding	7.77537	7.95872	8.28183	9.85261	9.52369	10.4294
Down	BGIOSGA031386	-1.98066	5.63e-05	protein_coding	6.05012	7.32884	6.61402	8.55721	8.23259	9.15484
Down	BGIOSGA001883	-1.9735	0.000119	protein_coding	6.51937	6.50928	7.07248	7.91022	8.30087	9.35538
Down	OS02G0716950	-1.96586	0.099	NA	3.64274	4.4208	2.76948	5.04489	5.18117	5.78138
Down	OS02G0191000	-1.96538	0.0312	NA	3.27206	5.13628	5.53229	6.76669	6.35933	7.02239
Down	BGIOSGA002552	-1.96013	0.000279	protein_coding	5.77984	6.99734	6.90162	7.95632	8.36607	9.13702
Down	BGIOSGA011829	-1.95633	0.00385	protein_coding	6.18717	6.67376	7.33004	8.30065	9.59342	7.49987
Down	BGIOSGA016833	-1.95314	0.0263	protein_coding	4.51522	5.05904	4.62467	5.35128	6.16365	7.37507
Down	BGIOSGA037012	-1.95306	0.0155	protein_coding	4.78577	3.90701	4.2504	6.43581	5.37464	6.24795
Down	OS01G0601200	-1.95002	1.03e-09	NA	6.16837	6.76171	6.65495	8.44159	8.33849	8.57367
Down	BGIOSGA023951	-1.94901	0.0684	protein_coding	3.12381	5.66549	6.18162	6.79596	6.83773	7.96581
Down	BGIOSGA016084	-1.94845	0.00721	protein_coding	4.83429	5.92695	4.73058	7.15342	6.26481	7.59994
Down	BGIOSGA024493	-1.9468	0.0459	protein_coding	3.40648	3.99259	3.63875	4.89064	5.222	5.61473
Down	BGIOSGA031869	-1.94647	0.000919	protein_coding	5.31644	5.94852	5.72399	7.27273	6.82453	8.19478
Down	BGIOSGA006005	-1.94339	0.0416	protein_coding	3.8457	7.45481	6.46855	7.98201	8.35234	8.83608
Down	BGIOSGA006608	-1.94302	4.27e-05	protein_coding	6.02943	6.05182	7.1978	8.44621	8.20739	8.61474
Down	BGIOSGA028812	-1.94295	0.00407	protein_coding	5.01351	5.17341	4.6786	6.10261	6.46515	7.40942
Down	BGIOSGA012258	-1.94169	1.81e-06	protein_coding	6.02943	6.53803	6.83195	7.9433	8.67992	8.4717
Down	BGIOSGA032538	-1.94062	6.09e-09	protein_coding	13.1136	13.9332	14.0388	15.8274	15.1273	15.9816
Down	BGIOSGA004588	-1.93941	6.42e-05	protein_coding	6.57753	6.59386	7.7382	8.9609	8.48824	9.37507
Down	BGIOSGA011126	-1.93805	0.0113	protein_coding	3.93739	5.81394	6.12448	7.512	7.07906	7.56988
Down	BGIOSGA019249	-1.93728	4.6e-05	protein_coding	5.21015	5.81394	5.34489	7.03567	7.20659	7.64388
Down	BGIOSGA026540	-1.93626	6.89e-06	protein_coding	8.94998	9.81475	9.65528	11.0427	10.8015	12.1348
Down	OS01G0926700	-1.93344	3.85e-07	NA	9.71557	10.8137	10.7439	12.2514	11.9891	12.9035
Down	BGIOSGA027247	-1.92899	9.05e-05	protein_coding	5.82855	7.37737	7.36335	8.84315	9.04669	8.82975
Down	BGIOSGA006395	-1.92789	5.04e-09	protein_coding	7.42559	7.2088	7.95035	9.72717	9.11601	9.49588
Down	BGIOSGA003576	-1.92112	0.00138	protein_coding	6.27767	8.54481	7.33004	9.59604	9.77757	9.30609
Down	OS12G0215950	-1.92046	8.56e-05	NA	5.56666	5.63919	5.56128	7.13063	7.0224	7.92484
Down	BGIOSGA006834	-1.91421	1.04e-05	protein_coding	12.4679	13.0281	13.0482	15.4516	13.7069	14.696
Down	BGIOSGA011298	-1.90956	0.0266	protein_coding	3.93739	5.5573	6.32377	6.76669	7.90921	7.25741
Down	OS09G0443700	-1.90912	0.0192	NA	4.45444	4.14988	3.93305	5.60386	5.41041	6.35758
Down	BGIOSGA002101	-1.90884	0.00724	protein_coding	5.47784	7.43965	7.57718	8.52698	8.2961	9.67951
Down	BGIOSGA022091	-1.90834	4.09e-06	protein_coding	7.0059	6.66075	6.52851	8.38974	8.12369	9.13188
Down	BGIOSGA014730	-1.90771	6.01e-11	protein_coding	8.85618	9.08984	9.29212	10.9716	10.4981	11.3707
Down	OS03G0397700	-1.90696	1.1e-15	NA	9.76802	9.61672	9.38222	11.4966	11.1597	11.7756
Down	BGIOSGA018891	-1.90694	0.00597	protein_coding	4.6296	6.12944	6.61402	8.19475	7.24671	7.93666
Down	BGIOSGA007748	-1.90662	2.4e-07	protein_coding	7.20352	7.31229	7.56292	8.86403	8.91283	9.77481
Down	BGIOSGA014424	-1.90497	1.37e-07	protein_coding	7.8061	8.18917	8.47324	10.4614	10.1457	9.42419
Down	BGIOSGA017089	-1.90446	0.0986	protein_coding	3.64274	4.22252	4.44964	6.07899	6.34091	4.08748
Down	OS01G0794100	-1.90297	0.0353	NA	3.40648	5.09818	4.96562	6.27881	5.86171	6.85801
Down	OS02G0440900	-1.90052	0.0056	NA	5.77984	5.61241	4.92158	7.9169	7.22679	6.26681
Down	BGIOSGA036799	-1.89733	0.0108	protein_coding	4.6296	5.01881	4.87615	6.92079	5.47938	6.95422
Down	OS11G0708100	-1.89501	2.92e-05	NA	5.44697	6.14821	6.38992	7.512	8.091	7.96581
Down	BGIOSGA004902	-1.89492	0.00484	protein_coding	5.77984	7.32884	6.7712	7.95632	7.90921	9.42419
Down	OS01G0128100	-1.89443	0.00684	NA	4.88122	6.35624	6.64144	8.36554	7.03391	8.18985
Down	BGIOSGA024333	-1.894	0.0288	protein_coding	4.68356	7.63195	7.32159	8.88802	7.85184	9.43048
Down	BGIOSGA023687	-1.8923	0.00335	protein_coding	7.87729	8.07118	9.20523	10.6485	10.9584	8.7649
Down	OS04G0533500	-1.89052	0.000101	NA	5.09541	5.99073	5.91581	7.65464	7.17574	7.70047
Down	BGIOSGA012436	-1.88987	0.00234	protein_coding	8.08702	8.5198	8.9768	9.2966	9.67838	11.4273
Down	OS01G0516200	-1.88987	0.0342	NA	3.64274	3.90701	3.84146	5.35128	5.60816	5.04442
Down	BGIOSGA012485	-1.88928	9.03e-06	protein_coding	6.18717	7.27007	6.35722	8.35574	8.54967	8.68302
Down	BGIOSGA012044	-1.88886	0.000378	protein_coding	5.70354	4.75057	5.64493	7.46722	7.15481	6.97731
Down	BGIOSGA014679	-1.88799	5.99e-07	protein_coding	7.17554	8.17092	8.4029	9.80302	10.0848	9.71942
Down	OS07G0273301	-1.88565	3.99e-05	NA	5.62298	5.2096	6.16282	7.4853	7.44941	7.62208
Down	BGIOSGA011275	-1.88348	0.00164	protein_coding	4.78577	5.79023	6.34059	7.41158	7.36078	7.89484
Down	BGIOSGA020486	-1.87747	0.000129	protein_coding	8.22077	10.0991	9.8573	11.8233	11.3003	11.2028
Down	OS01G0584300	-1.87602	3.14e-05	NA	5.65034	5.81394	6.66834	8.00726	7.81228	7.96581
Down	BGIOSGA021894	-1.87543	0.00703	protein_coding	6.24215	7.97983	8.11585	9.06074	8.54163	10.3253
Down	OS12G0111500	-1.87456	0.0263	NA	4.68356	6.46505	6.40599	7.37325	6.79778	8.71427
Down	BGIOSGA024188	-1.87144	0.045	protein_coding	4.25504	5.31303	5.64493	5.66859	6.49876	7.81381
Down	BGIOSGA011442	-1.8707	0.00208	protein_coding	5.21015	5.05904	4.96562	6.31969	6.53161	7.38373
Down	BGIOSGA028354	-1.86481	0.0038	protein_coding	5.47784	5.79023	4.31991	7.09574	6.79778	7.29465
Down	BGIOSGA002464	-1.86164	0.000109	protein_coding	6.09062	6.53803	5.64493	7.58089	7.70116	8.39234
Down	BGIOSGA004247	-1.85874	0.0403	protein_coding	4.10494	5.05904	4.92158	5.46498	6.00895	7.25741
Down	OS03G0216800	-1.85785	0.0413	NA	4.51522	6.56621	6.30675	8.46456	6.22519	7.98871
Down	BGIOSGA027816	-1.85648	0.0306	protein_coding	3.93739	3.99259	4.51037	5.63659	5.222	6.26681
Down	BGIOSGA005460	-1.85041	2.88e-07	protein_coding	6.13002	6.78589	6.45316	8.23804	8.05191	8.52359
Down	BGIOSGA029654	-1.84976	1.52e-07	protein_coding	8.46372	9.66313	8.7719	10.9659	10.86	10.8773
Down	BGIOSGA017088	-1.84804	2.83e-06	protein_coding	9.20416	10.5179	9.47275	11.5083	12.0002	11.5118
Down	BGIOSGA030938	-1.84704	0.043	protein_coding	4.45444	6.93385	7.41985	7.77712	8.01753	9.28774
Down	OS03G0434800	-1.84514	0.0282	NA	4.68356	6.18503	5.89318	6.27881	7.12283	8.31744
Down	BGIOSGA027799	-1.84127	8.55e-05	protein_coding	7.7248	7.19081	7.61224	8.58263	9.02666	10.0307
Down	OS11G0115350	-1.84094	0.00343	NA	5.94358	7.50664	7.98821	8.95117	8.62771	9.74822
Down	OS03G0701500	-1.83874	0.0423	NA	3.74778	4.4208	3.84146	4.99528	5.83564	5.80738
Down	BGIOSGA027483	-1.83859	5.59e-06	protein_coding	8.12164	7.65181	8.10111	9.28116	9.40017	10.4179
Down	OS12G0115500	-1.83836	0.0503	NA	4.25504	5.99073	7.18854	8.26446	6.98731	8.45946
Down	BGIOSGA031529	-1.83657	2.86e-05	protein_coding	6.02943	6.5801	6.51375	7.92354	7.77847	8.67245
Down	BGIOSGA037101	-1.83499	4.51e-05	protein_coding	6.27767	7.77165	7.44341	9.15694	8.99757	9.14213
Down	BGIOSGA011988	-1.83494	1.2e-05	protein_coding	7.56867	8.56241	9.07054	10.5933	10.1054	10.3072
Down	OS12G0119000	-1.83302	0.00631	NA	4.92668	5.01881	4.10043	6.05498	6.6106	6.49188
Down	BGIOSGA033565	-1.83223	0.00691	protein_coding	5.72942	7.7897	6.66834	9.37869	8.3976	8.25741
Down	BGIOSGA034421	-1.83207	3.25e-12	protein_coding	8.58208	8.79756	8.72462	10.1757	10.4147	10.8933
Down	OS02G0526000	-1.82946	0.0112	NA	5.9213	4.59509	6.00293	7.01092	6.77051	8.02239
Down	BGIOSGA011306	-1.82793	0.000855	protein_coding	5.24646	5.47047	5.47249	6.76669	6.74273	7.66536
Down	OS01G0803300	-1.82668	0.00776	NA	5.98715	5.31303	4.44964	6.86664	7.5329	6.79444
Down	OS06G0156600	-1.82403	0.000289	NA	11.0226	12.6756	12.671	13.6987	13.7117	14.7142
Down	BGIOSGA030517	-1.82268	3.98e-05	protein_coding	6.81362	6.50928	7.02123	7.89	8.51313	9.09278
Down	BGIOSGA000462	-1.8218	3.86e-07	protein_coding	5.8523	5.74162	6.06499	7.73995	7.66461	7.51573
Down	OS12G0485150	-1.8175	0.0564	NA	3.8457	5.17341	4.96562	5.3113	6.26481	7.13958
Down	OS02G0828100	-1.81728	0.0959	NA	2.95856	5.01881	5.00836	6.37892	5.51267	6.58499
Down	BGIOSGA030814	-1.81534	0.000116	protein_coding	6.14932	6.18503	5.77439	7.38293	7.50835	8.31744
Down	BGIOSGA035307	-1.81361	0.000563	protein_coding	6.9186	6.64762	7.54851	8.52261	9.55399	8.1599
Down	BGIOSGA001845	-1.8129	0.0139	protein_coding	5.82855	7.84251	8.3205	8.57421	9.29648	10.0888
Down	BGIOSGA026683	-1.8117	1.95e-06	protein_coding	7.22187	7.45481	7.23427	9.62894	8.60087	8.84238
Down	OS08G0248100	-1.80977	0.0364	NA	4.10494	4.5393	3.5256	5.78993	5.75448	5.42629
Down	BGIOSGA002948	-1.80453	0.00289	protein_coding	5.21015	4.75057	5.61758	6.82465	6.44804	7.35758
Down	BGIOSGA033377	-1.8039	0.0337	protein_coding	4.88122	6.09115	5.84683	6.27881	6.77051	8.34432
Down	BGIOSGA021518	-1.80027	2.31e-08	protein_coding	8.31353	9.23957	9.22348	10.9193	10.5012	10.8765
Down	BGIOSGA018640	-1.79991	3.39e-05	protein_coding	6.75182	8.23817	7.63969	9.58769	9.43749	9.29694
Down	BGIOSGA008946	-1.79662	0.00287	protein_coding	7.84805	9.91405	9.82479	10.6253	10.9494	11.8596
Down	OS01G0960600	-1.793	0.0427	NA	4.25504	4.4208	4.31991	5.87468	6.49876	4.95422
Down	OS08G0562866	-1.79295	0.0107	NA	4.57354	4.97743	5.44163	6.83878	5.88732	7.11897
Down	BGIOSGA030959	-1.7917	0.00365	protein_coding	4.78577	5.66549	6.00293	6.76669	7.19638	7.70047
Down	OS04G0684800	-1.78789	8.11e-06	NA	8.3263	8.65719	9.29428	10.3175	10.1351	11.1293
Down	BGIOSGA000952	-1.78694	3.28e-05	protein_coding	7.51015	8.55187	8.60788	9.68477	9.7844	10.585
Down	BGIOSGA032680	-1.78651	5.64e-06	protein_coding	9.06371	9.75478	9.69834	10.8293	10.8904	11.9458
Down	OS01G0661601	-1.78599	0.00136	NA	5.17291	5.24491	6.28953	7.46722	7.15481	7.45946
Down	BGIOSGA005731	-1.7855	0.00576	protein_coding	6.7004	7.24413	5.89318	7.30363	8.52948	9.04715
Down	BGIOSGA010010	-1.781	5.48e-05	protein_coding	9.08642	9.40673	9.29644	10.4523	10.3847	11.8114
Down	OS01G0627400	-1.77968	1.11e-07	NA	6.94092	7.54255	7.57007	9.31441	8.7444	9.27615
Down	BGIOSGA010027	-1.77907	0.037	protein_coding	4.6296	6.29018	4.78075	7.32387	6.18446	7.53918
Down	OS08G0465800	-1.77875	3.1e-17	NA	9.04322	8.92275	9.28779	10.9317	10.6414	10.9944
Down	BGIOSGA018920	-1.77862	8.35e-07	protein_coding	9.1308	10.1902	10.1137	11.5582	11.292	12.0297
Down	BGIOSGA002665	-1.77563	0.0372	protein_coding	3.52944	5.2096	5.34489	6.57739	6.26481	6.70047
Down	OS01G0170300	-1.77461	6.67e-12	NA	7.38546	7.42433	7.15088	8.84665	9.14284	9.20704
Down	BGIOSGA016953	-1.7729	0.000594	protein_coding	5.17291	6.35624	5.91581	7.4853	7.39689	7.86421
Down	BGIOSGA013972	-1.77071	0.00169	protein_coding	5.94358	5.31303	4.96562	6.97298	6.86376	7.49987
Down	BGIOSGA000087	-1.77033	0.0846	protein_coding	3.8457	7.04819	5.69811	8.38493	7.22679	7.36635
Down	BGIOSGA021514	-1.76996	0.00144	protein_coding	5.13468	6.64762	6.0446	7.71718	7.97637	7.61474
Down	OS01G0934900	-1.76973	0.000451	NA	6.57753	5.86021	5.93809	8.05041	7.1861	8.19478
Down	BGIOSGA018670	-1.76926	7.95e-05	protein_coding	6.32936	6.38818	6.61402	7.89677	7.67199	8.72113
Down	OS03G0194350	-1.76789	0.0013	NA	6.27767	7.71613	7.89448	9.0148	8.70893	9.69002
Down	BGIOSGA025390	-1.76647	0.000285	protein_coding	5.87567	5.40954	5.72399	7.24116	6.95134	7.78139
Down	OS12G0160650	-1.76612	7.48e-07	NA	7.39357	7.99027	7.87729	9.36899	9.08592	9.97013
Down	BGIOSGA024059	-1.76399	2.82e-17	protein_coding	9.71557	10.1206	10.0614	11.9261	11.7153	11.5431
Down	BGIOSGA018766	-1.76376	0.00605	protein_coding	5.65034	7.10694	6.12448	7.79897	7.5329	8.7781
Down	OS10G0209566	-1.76305	0.014	NA	4.02359	4.48126	4.51037	5.90186	5.66848	6.10855
Down	BGIOSGA030656	-1.76298	0.0599	protein_coding	4.51522	4.5393	5.64493	6.29939	5.51267	7.43465
Down	BGIOSGA016539	-1.76053	9.2e-07	protein_coding	7.99932	7.52829	7.37972	9.17654	9.04952	9.84395
Down	BGIOSGA030172	-1.75674	0.000152	protein_coding	5.38318	6.40388	6.45316	7.8417	7.76472	7.95422
Down	BGIOSGA017413	-1.75528	1.2e-06	protein_coding	8.5927	9.47522	9.38018	10.5839	10.7049	11.411
Down	OS04G0372700	-1.7547	0.000202	NA	5.8523	6.25597	6.32377	7.68625	8.35234	7.33988
Down	BGIOSGA033322	-1.75387	8.64e-05	protein_coding	7.19425	6.69944	7.33844	8.41354	8.39313	9.41788
Down	BGIOSGA020317	-1.75301	0.0575	protein_coding	3.74778	5.76613	5.04987	5.95473	6.68549	7.1997
Down	BGIOSGA009599	-1.75048	2.19e-06	protein_coding	9.87769	10.4693	10.6296	11.6592	11.7317	12.6887
Down	BGIOSGA015488	-1.7497	5.57e-17	protein_coding	11.3978	11.3183	11.8716	13.3852	13.2602	13.2472
Down	BGIOSGA030354	-1.7491	1.44e-05	protein_coding	9.75075	10.6895	10.8688	12.1001	11.7013	12.7699
Down	BGIOSGA022556	-1.74894	0.0454	protein_coding	3.74778	4.35769	4.2504	5.53609	5.18117	6.06611
Down	BGIOSGA013506	-1.74824	2.11e-05	protein_coding	5.77984	5.63919	5.4101	7.18695	7.20659	7.43465
Down	BGIOSGA031280	-1.74686	2.12e-07	protein_coding	8.15066	8.2898	7.6996	10.2304	9.41566	9.62574
Down	OS06G0214800	-1.74502	0.0287	NA	5.21015	6.40388	6.43761	6.61072	7.34239	8.67951
Down	OS11G0133800	-1.74034	0.000902	NA	5.96553	6.46505	6.23658	7.75493	7.19638	8.51178
Down	OS03G0412300	-1.73277	8.97e-06	NA	8.17441	8.88688	8.70527	9.99823	9.86877	10.9181
Down	BGIOSGA007573	-1.73126	3.17e-13	protein_coding	9.70092	9.69858	9.85144	11.477	11.0938	11.7834
Down	BGIOSGA027597	-1.72883	0.0674	protein_coding	4.39099	3.99259	3.84146	5.98045	4.80483	5.67245
Down	BGIOSGA026795	-1.72825	6.75e-09	protein_coding	6.61966	7.04819	6.7712	8.58682	8.61627	8.33094
Down	BGIOSGA020194	-1.72784	0.0573	protein_coding	3.52944	5.13628	4.44964	5.73054	5.98543	6.37506
Down	BGIOSGA031439	-1.72372	0.00139	protein_coding	4.83429	5.66549	5.96003	7.18695	7.0679	7.32195
Down	OS11G0163800	-1.72221	1.92e-11	NA	7.27556	7.10694	6.91292	8.74151	8.82611	8.82657
Down	BGIOSGA015549	-1.72166	9.44e-17	protein_coding	9.52736	9.07275	9.09801	10.9284	10.9645	10.9958
Down	OS11G0610600	-1.72151	0.00766	NA	5.67718	6.80966	6.73348	7.47629	7.64222	8.91889
Down	BGIOSGA004707	-1.7213	7.96e-05	protein_coding	7.525	8.22054	8.5146	9.30426	9.5973	10.4115
Down	BGIOSGA001812	-1.72059	0.00634	protein_coding	5.62298	5.13628	4.51037	6.43581	6.75669	7.03345
Down	BGIOSGA032896	-1.71696	0.000896	protein_coding	5.56666	5.61241	6.00293	7.8626	6.8766	7.22884
Down	BGIOSGA016865	-1.71634	0.000194	protein_coding	9.85289	10.4257	10.2164	11.1571	11.3199	12.6883
Down	OS04G0585050	-1.71534	0.00279	NA	5.13468	5.86021	6.66834	7.83466	7.5886	7.58499
Down	BGIOSGA004955	-1.71391	2.26e-07	protein_coding	7.22187	6.88992	7.63288	8.71876	9.16917	8.98017
Down	OS08G0562600	-1.71352	3.39e-05	NA	6.67399	7.79566	7.66662	8.89141	9.03814	9.45535
Down	OS03G0678800	-1.70766	0.0261	NA	4.6296	6.56621	6.45316	7.09574	7.59638	8.31744
Down	OS07G0143200	-1.70425	0.00911	NA	4.45444	4.48126	5.2412	6.43581	6.20497	6.32195
Down	BGIOSGA000393	-1.70256	0.0499	protein_coding	4.97075	4.79888	5.77439	5.66859	6.54776	7.63665
Down	BGIOSGA025135	-1.70228	0.00352	protein_coding	6.39552	5.74162	5.72399	7.80618	8.04054	6.72795
Down	BGIOSGA011840	-1.70037	0.0731	protein_coding	4.18194	6.78589	6.58608	8.61584	7.4665	7.06612
Down	OS03G0279950	-1.69977	0.00735	NA	4.6296	4.89092	4.44964	5.95473	6.18446	6.42629
Down	OS04G0474700	-1.69848	0.00357	NA	5.31644	5.52893	6.08509	7.01092	6.82453	7.84552
Down	BGIOSGA004351	-1.69711	0.0572	protein_coding	5.56666	6.62099	4.17736	6.62709	7.64972	7.67951
Down	BGIOSGA005179	-1.69467	4.67e-05	protein_coding	8.60324	9.40867	10.0422	10.8582	11.0089	11.5157
Down	BGIOSGA031777	-1.6931	7.59e-10	protein_coding	11.6875	12.1477	12.1407	13.4126	13.4464	14.1231
Down	BGIOSGA005280	-1.69208	1.73e-11	protein_coding	10.569	10.3044	9.97106	11.9311	11.7264	12.2636
Down	BGIOSGA015012	-1.69109	6.41e-06	protein_coding	6.36281	6.07162	5.89318	7.72481	7.56499	7.94839
Down	BGIOSGA010576	-1.69054	0.0829	protein_coding	4.6296	4.89092	3.26862	5.76054	5.66848	6.22884
Down	BGIOSGA001110	-1.69035	0.000113	protein_coding	7.33577	8.4759	8.72142	9.82271	9.67471	10.3253
Down	BGIOSGA004171	-1.68972	0.00481	protein_coding	4.88122	6.46505	5.87019	7.62233	7.35161	7.50782
Down	OS02G0703700	-1.68855	0.00239	NA	6.56321	7.29555	7.6865	9.17654	9.31782	7.85801
Down	BGIOSGA005182	-1.68604	9.5e-06	protein_coding	6.67399	7.57065	6.70778	8.72639	8.75139	8.62938
Down	OS03G0145900	-1.68551	4e-05	NA	7.07819	7.64522	7.78811	9.60226	9.26264	8.53919
Down	BGIOSGA015154	-1.68364	2.42e-11	protein_coding	7.12769	7.51389	7.54851	9.06375	9.07482	9.0688
Down	BGIOSGA018153	-1.68089	0.0301	protein_coding	5.01351	5.09818	4.31991	5.73054	6.16365	6.97731
Down	OS05G0570400	-1.68032	0.0931	NA	3.8457	4.22252	3.63875	5.22784	5.75448	4.80738
Down	BGIOSGA028998	-1.68028	3.41e-08	protein_coding	8.71433	9.23079	9.55073	10.9375	10.534	11.1066
Down	BGIOSGA009226	-1.67886	4.02e-10	protein_coding	8.25236	8.26851	8.50344	10.1247	9.59536	10.2396
Down	BGIOSGA020335	-1.67246	8.41e-08	protein_coding	9.29363	9.82645	9.73539	11.0981	10.9046	11.7632
Down	BGIOSGA026049	-1.67207	0.00539	protein_coding	4.92668	6.11042	6.30675	7.14207	7.83219	7.44297
Down	OS01G0134900	-1.6695	0.00528	NA	6.07051	7.42433	7.21615	8.13873	8.13976	9.3287
Down	BGIOSGA017554	-1.66908	0.0372	protein_coding	3.93739	5.74162	5.12947	6.39813	6.64103	6.90692
Down	OS03G0689350	-1.66901	1.95e-06	NA	6.94092	7.29555	7.88304	9.20955	9.04952	8.94547
Down	OS01G0668600	-1.66853	0.0191	NA	4.57354	5.40954	5.53229	6.10261	6.67082	7.33094
Down	OS10G0410750	-1.66824	6.23e-06	NA	8.36397	8.32734	8.2643	10.5053	9.88157	9.28311
Down	OS05G0159500	-1.66687	0.0585	NA	5.38318	5.74162	5.77439	6.17123	6.20497	8.24795
Down	BGIOSGA009837	-1.66653	1.18e-14	protein_coding	10.0429	9.73007	10.2446	11.7476	11.4888	11.7965
Down	BGIOSGA012859	-1.66573	3.58e-08	protein_coding	6.60575	6.79782	6.52851	8.23804	8.12369	8.44297
Down	BGIOSGA005059	-1.66188	0.0535	protein_coding	4.18194	4.70058	4.92158	6.81038	5.51267	5.70046
Down	BGIOSGA034478	-1.65854	0.0906	protein_coding	3.52944	4.97743	5.31115	6.03056	5.72638	6.87039
Down	BGIOSGA002551	-1.65838	0.00807	protein_coding	6.94092	8.18917	7.98821	9.37142	8.18692	10.1434
Down	BGIOSGA029832	-1.65684	0.0263	protein_coding	4.57354	4.79888	4.17736	6.25792	5.51267	6.16995
Down	BGIOSGA021110	-1.6537	8.68e-07	protein_coding	9.23611	10.0821	9.9369	11.2199	11.1311	11.8681
Down	BGIOSGA031437	-1.65234	8.85e-05	protein_coding	6.68725	7.8597	7.70611	9.22308	8.78923	9.33318
Down	OS10G0466500	-1.65223	0.0299	NA	4.6296	5.61241	4.96562	6.47253	5.93721	7.26681
Down	BGIOSGA015011	-1.6522	0.0241	protein_coding	4.51522	5.13628	4.73058	6.1934	5.72638	6.83292
Down	BGIOSGA036389	-1.65204	7.33e-05	protein_coding	6.47416	7.52829	7.37972	8.8812	8.47141	9.05259
Down	BGIOSGA013366	-1.65138	0.0469	protein_coding	4.10494	5.76613	5.31115	7.10747	5.98543	6.94254
Down	OS01G0665750	-1.64514	0.0105	NA	5.87567	7.22657	6.86721	7.58089	8.01172	9.08218
Down	OS03G0332100	-1.64447	1.44e-07	NA	7.65898	7.04819	7.63288	8.96412	8.95582	9.33094
Down	BGIOSGA020650	-1.64401	5.42e-07	protein_coding	8.3804	8.57633	8.3664	9.91397	9.58366	10.5584
Down	BGIOSGA012602	-1.64155	0.00197	protein_coding	6.77686	7.41661	6.0446	7.95632	8.40648	8.87039
Down	BGIOSGA026567	-1.64001	0.00518	protein_coding	5.44697	6.53803	5.91581	7.99469	6.91446	7.73474
[truncated: 566 more rows]

## Sheet: Cluster analysis
Cluster	adj.Pval	nGenes	Pathways	Genes
A	0.00151305	12	Cell wall biogenesis	OS01G0750300 OS12G0204550 OS03G0108300 OS03G0215700 OS03G0416200 OS04G0604300 OS07G0604300 OS09G0422500 OS10G0577500 OS10G0467800 OS10G0497700 OS11G0242600
A	0.00479243	12	Hydrogen peroxide catabolic process	OS01G0294700 OS01G0712800 OS03G0368900 OS05G0231900 OS05G0135500 OS05G0499300 OS05G0499400 OS06G0274800 OS06G0472900 OS06G0681600 OS07G0677600 OS11G0661600
A	0.00479243	19	External encapsulating structure organization	OS01G0750300 OS02G0196700 OS03G0263600 OS03G0108300 OS03G0167600 OS03G0416200 OS03G0808000 OS04G0604300 OS06G0231050 OS06G0611400 OS07G0411300 OS07G0604300 OS09G0422500 OS09G0449000 OS09G0572500 OS10G0577500 OS10G0467800 OS10G0497700 OS11G0582500
A	0.00479243	10	Pollen development	OS01G0929600 OS01G0893400 OS02G0120500 OS03G0263600 OS03G0167600 OS04G0670500 OS07G0566500 OS07G0411300 OS09G0449000 OS11G0582500
A	0.00479243	7	Plant-type cell wall biogenesis	OS01G0750300 OS03G0215700 OS03G0416200 OS07G0604300 OS09G0422500 OS10G0467800 OS10G0497700
A	0.00536821	5	Pollen wall assembly	OS03G0263600 OS03G0167600 OS07G0411300 OS09G0449000 OS11G0582500
A	0.00536821	5	Cellular component assembly involved in morphogenesis	OS03G0263600 OS03G0167600 OS07G0411300 OS09G0449000 OS11G0582500
A	0.00536821	5	Cellular component morphogenesis	OS03G0263600 OS03G0167600 OS07G0411300 OS09G0449000 OS11G0582500
A	0.00536821	9	Anatomical structure formation involved in morphogenesis	OS01G0929600 OS02G0120500 OS03G0263600 OS03G0167600 OS03G0281900 OS07G0411300 OS09G0449000 OS11G0587000 OS11G0582500
B	4.85674e-06	5	DNA replication initiation	OS01G0868300 OS02G0797400 OS05G0476200 OS09G0539400 OS11G0484300
B	7.34714e-05	7	Post-embryonic plant morphogenesis	OS02G0811000 OS03G0143100 OS04G0637300 OS05G0472000 OS05G0597000 OS06G0526100 OS07G0139300
B	0.000396797	4	Stomatal complex morphogenesis	OS03G0143100 OS04G0637300 OS05G0597000 OS06G0526100
B	0.000396797	4	Stomatal complex development	OS03G0143100 OS04G0637300 OS05G0597000 OS06G0526100
B	0.000396797	7	DNA replication	OS01G0868300 OS02G0797400 OS02G0122700 OS05G0476200 OS09G0539400 OS10G0402200 OS11G0484300
B	0.000467158	4	DNA geometric change	OS02G0797400 OS05G0476200 OS11G0484300 OS11G0672700
B	0.000467158	4	DNA duplex unwinding	OS02G0797400 OS05G0476200 OS11G0484300 OS11G0672700
B	0.000467158	5	DNA-dependent DNA replication	OS01G0868300 OS02G0797400 OS05G0476200 OS09G0539400 OS11G0484300
B	0.000467158	6	DNA conformation change	OS01G0904400 OS02G0797400 OS03G0119900 OS05G0476200 OS11G0484300 OS11G0672700
B	0.000677529	5	Shoot system morphogenesis	OS01G0868300 OS03G0143100 OS04G0637300 OS05G0597000 OS06G0526100
B	0.00139048	3	MRNA transcription	OS02G0811000 OS05G0472000 OS07G0139300
B	0.00139048	9	Anatomical structure morphogenesis	OS01G0868300 OS02G0811000 OS03G0143100 OS04G0637300 OS05G0472000 OS05G0597000 OS06G0526100 OS07G0139300 OS11G0484300
B	0.00247802	4	Plant epidermis morphogenesis	OS03G0143100 OS04G0637300 OS05G0597000 OS06G0526100
B	0.00263599	3	Guard cell differentiation	OS04G0637300 OS05G0597000 OS06G0526100
B	0.00565198	8	Shoot system development	OS01G0868300 OS02G0122700 OS03G0733600 OS03G0143100 OS04G0637300 OS05G0597000 OS06G0526100 OS07G0139300
D	1.65084e-08	8	Negative regulation of peptidase activity	OS01G0615050 OS01G0132000 OS01G0124700 OS01G0124100 OS01G0124000 OS01G0123900 OS01G0615100 OS03G0734300
D	1.65084e-08	8	Negative regulation of proteolysis	OS01G0615050 OS01G0132000 OS01G0124700 OS01G0124100 OS01G0124000 OS01G0123900 OS01G0615100 OS03G0734300
D	1.65084e-08	8	Regulation of peptidase activity	OS01G0615050 OS01G0132000 OS01G0124700 OS01G0124100 OS01G0124000 OS01G0123900 OS01G0615100 OS03G0734300
D	1.77006e-07	9	Negative regulation of hydrolase activity	OS01G0615050 OS01G0132000 OS01G0124700 OS01G0124100 OS01G0124000 OS01G0123900 OS01G0615100 OS03G0734300 OS12G0555000
D	1.82577e-07	12	Negative regulation of catalytic activity	OS01G0615050 OS01G0132000 OS01G0124700 OS01G0124100 OS01G0124000 OS01G0123900 OS01G0615100 OS01G0788400 OS03G0734300 OS11G0701100 OS11G0701800 OS12G0555000
D	1.82577e-07	12	Negative regulation of molecular function	OS01G0615050 OS01G0132000 OS01G0124700 OS01G0124100 OS01G0124000 OS01G0123900 OS01G0615100 OS01G0788400 OS03G0734300 OS11G0701100 OS11G0701800 OS12G0555000
D	1.82577e-07	17	Response to biotic stimulus	OS01G0382400 OS01G0508500 OS02G0472700 OS03G0195100 OS03G0738600 OS05G0368100 OS06G0688200 OS06G0726100 OS07G0597200 OS09G0417800 OS09G0417600 OS09G0472700 OS09G0472900 OS11G0592000 OS11G0592100 OS11G0592200 OS11G0701100
D	8.3225e-07	8	Regulation of proteolysis	OS01G0615050 OS01G0132000 OS01G0124700 OS01G0124100 OS01G0124000 OS01G0123900 OS01G0615100 OS03G0734300
D	8.35608e-07	6	Cell wall macromolecule catabolic process	OS04G0494100 OS04G0493400 OS05G0399400 OS06G0726100 OS06G0726200 OS10G0542900
D	8.35608e-07	6	Aminoglycan metabolic process	OS04G0494100 OS04G0493400 OS05G0399400 OS06G0726100 OS06G0726200 OS10G0542900
D	8.35608e-07	6	Aminoglycan catabolic process	OS04G0494100 OS04G0493400 OS05G0399400 OS06G0726100 OS06G0726200 OS10G0542900
D	8.35608e-07	6	Chitin metabolic process	OS04G0494100 OS04G0493400 OS05G0399400 OS06G0726100 OS06G0726200 OS10G0542900
D	8.35608e-07	6	Chitin catabolic process	OS04G0494100 OS04G0493400 OS05G0399400 OS06G0726100 OS06G0726200 OS10G0542900
D	8.35608e-07	6	Amino sugar catabolic process	OS04G0494100 OS04G0493400 OS05G0399400 OS06G0726100 OS06G0726200 OS10G0542900
D	8.35608e-07	6	Glucosamine-containing compound catabolic process	OS04G0494100 OS04G0493400 OS05G0399400 OS06G0726100 OS06G0726200 OS10G0542900

## Sheet: KEGG (PGSEA)
	apa1331_1	apa1331_2	apa1331_3	WT_1	WT_2	WT_3	Pathways	adj.Pval	Direction	Genes
5.43e-02 Amine-lyase activity	-2.33243	-3.61645	-3.6958	3.51463	3.75855	2.87855	Amine-lyase activity	0.0543	Diff	BGIOSGA000960 BGIOSGA009804 BGIOSGA011058 BGIOSGA023288 BGIOSGA025896 BGIOSGA026125 BGIOSGA026914 BGIOSGA028079 BGIOSGA030649 BGIOSGA036962
5.43e-02 Strictosidine synthase activity	-2.33243	-3.61645	-3.6958	3.51463	3.75855	2.87855	Strictosidine synthase activity	0.0543	Diff	BGIOSGA000960 BGIOSGA009804 BGIOSGA011058 BGIOSGA023288 BGIOSGA025896 BGIOSGA026125 BGIOSGA026914 BGIOSGA028079 BGIOSGA030649 BGIOSGA036962
5.43e-02 Cell wall macromolecule biosynthetic process	-2.50907	-3.82027	-2.70993	1.74699	3.06981	2.82708	Cell wall macromolecule biosynthetic process	0.0543	Diff	BGIOSGA001030 BGIOSGA006429 BGIOSGA011022 BGIOSGA011996 BGIOSGA017252 BGIOSGA023499 BGIOSGA023664 BGIOSGA033214 BGIOSGA034225 BGIOSGA035281
5.43e-02 Cellular component macromolecule biosynthetic process	-2.50907	-3.82027	-2.70993	1.74699	3.06981	2.82708	Cellular component macromolecule biosynthetic process	0.0543	Diff	BGIOSGA001030 BGIOSGA006429 BGIOSGA011022 BGIOSGA011996 BGIOSGA017252 BGIOSGA023499 BGIOSGA023664 BGIOSGA033214 BGIOSGA034225 BGIOSGA035281
5.43e-02 Cell wall polysaccharide biosynthetic process	-2.50907	-3.82027	-2.70993	1.74699	3.06981	2.82708	Cell wall polysaccharide biosynthetic process	0.0543	Diff	BGIOSGA001030 BGIOSGA006429 BGIOSGA011022 BGIOSGA011996 BGIOSGA017252 BGIOSGA023499 BGIOSGA023664 BGIOSGA033214 BGIOSGA034225 BGIOSGA035281
5.48e-02 Cellular carbohydrate metabolic process	-3.11883	-3.4388	-1.77902	2.08636	2.9291	2.70558	Cellular carbohydrate metabolic process	0.0548	Diff	BGIOSGA000142 BGIOSGA000509 BGIOSGA000641 BGIOSGA000810 BGIOSGA000827 BGIOSGA000849 BGIOSGA001030 BGIOSGA001611 BGIOSGA002117 BGIOSGA003418 BGIOSGA004052 CESA4 BGIOSGA005631 BGIOSGA005740 BGIOSGA005896 SUT5 BGIOSGA006279 BGIOSGA006429 BGIOSGA006998 BGIOSGA007056 BGIOSGA007058 BGIOSGA007420 BGIOSGA007942 ITPK4 BGIOSGA008858 BGIOSGA008961 BGIOSGA009019 SUT4 BGIOSGA009376 BGIOSGA009412 CESA2 BGIOSGA…
5.78e-02 Alkylbase DNA N-glycosylase activity	-2.15865	-2.25454	-3.69442	1.81041	2.80376	2.68293	Alkylbase DNA N-glycosylase activity	0.0578	Diff	BGIOSGA004617 BGIOSGA005512 BGIOSGA011275 BGIOSGA028887 BGIOSGA029754
5.78e-02 DNA-3-methyladenine glycosylase activity	-2.15865	-2.25454	-3.69442	1.81041	2.80376	2.68293	DNA-3-methyladenine glycosylase activity	0.0578	Diff	BGIOSGA004617 BGIOSGA005512 BGIOSGA011275 BGIOSGA028887 BGIOSGA029754
5.78e-02 DNA N-glycosylase activity	-2.15865	-2.25454	-3.69442	1.81041	2.80376	2.68293	DNA N-glycosylase activity	0.0578	Diff	BGIOSGA004617 BGIOSGA005512 BGIOSGA011275 BGIOSGA028887 BGIOSGA029754
5.78e-02 DNA-3-methylbase glycosylase activity	-2.15865	-2.25454	-3.69442	1.81041	2.80376	2.68293	DNA-3-methylbase glycosylase activity	0.0578	Diff	BGIOSGA004617 BGIOSGA005512 BGIOSGA011275 BGIOSGA028887 BGIOSGA029754
5.43e-02 Hydrolase activity, hydrolyzing N-glycosyl compounds	-3.05591	-2.57376	-1.81715	3.1097	2.28555	2.62482	Hydrolase activity, hydrolyzing N-glycosyl compounds	0.0543	Diff	BGIOSGA000784 BGIOSGA000938 BGIOSGA001314 BGIOSGA002853 BGIOSGA004617 BGIOSGA005512 BGIOSGA008655 BGIOSGA010025 BGIOSGA010026 BGIOSGA010027 BGIOSGA010130 BGIOSGA010497 BGIOSGA011275 BGIOSGA013341 BGIOSGA013381 BGIOSGA013990 BGIOSGA020284 BGIOSGA024104 BGIOSGA028887 BGIOSGA029754 BGIOSGA031207 BGIOSGA033478
2.18e-02 Plant-type cell wall biogenesis	-2.87803	-2.54103	-2.49031	2.32707	2.26905	2.81067	Plant-type cell wall biogenesis	0.0218	Diff	BGIOSGA004213 CESA4 BGIOSGA006429 BGIOSGA010530 BGIOSGA011746 BGIOSGA011996 BGIOSGA012117 BC1 BGIOSGA013291 BGIOSGA016848 BGIOSGA018130 BGIOSGA018934 BGIOSGA020418 BGIOSGA023673 BGIOSGA026092 BGIOSGA030287 CESA9 BGIOSGA033103 BGIOSGA033209 BGIOSGA033214 BGIOSGA036639
6.28e-02 Cellular carbohydrate biosynthetic process	-1.73587	-3.419	-2.37835	1.98193	3.07328	1.88456	Cellular carbohydrate biosynthetic process	0.0628	Diff	BGIOSGA000509 BGIOSGA000641 BGIOSGA000810 BGIOSGA000827 BGIOSGA001030 BGIOSGA001611 BGIOSGA004052 CESA4 BGIOSGA005631 BGIOSGA005896 BGIOSGA006429 BGIOSGA007056 BGIOSGA007058 BGIOSGA008961 BGIOSGA009376 CESA2 BGIOSGA009855 BGIOSGA011022 BGIOSGA011996 BGIOSGA012295 BGIOSGA012770 BGIOSGA013029 BGIOSGA013291 CESA5 BGIOSGA014583 BGIOSGA015094 BGIOSGA017252 BGIOSGA017490 CESA1 BGIOSGA020196 BGIOSGA0202…
5.43e-02 Carbohydrate biosynthetic process	-1.85576	-2.76231	-2.38916	1.63681	2.59207	2.30756	Carbohydrate biosynthetic process	0.0543	Diff	BGIOSGA000509 BGIOSGA000641 BGIOSGA000810 BGIOSGA000817 BGIOSGA000827 BGIOSGA001003 BGIOSGA001030 BGIOSGA001611 BGIOSGA004052 BGIOSGA004382 CESA4 BGIOSGA005631 BGIOSGA005896 BGIOSGA006429 BGIOSGA007056 BGIOSGA007058 BGIOSGA007558 BGIOSGA008865 BGIOSGA008961 BGIOSGA009045 BGIOSGA009212 BGIOSGA009376 CESA2 BGIOSGA009855 BGIOSGA010538 BGIOSGA010809 BGIOSGA011022 BGIOSGA011042 BGIOSGA011083 BGIOSGA01…
6.28e-02 Plant-type cell wall organization or biogenesis	-2.8141	-2.18924	-1.36613	2.78689	2.53599	1.52626	Plant-type cell wall organization or biogenesis	0.0628	Diff	BGIOSGA004213 CESA4 BGIOSGA004707 IPP BGIOSGA006429 BGIOSGA008108 BGIOSGA008109 BGIOSGA009041 BGIOSGA010414 BGIOSGA010530 BGIOSGA010786 BGIOSGA011746 BGIOSGA011886 BGIOSGA011996 BGIOSGA012117 BGIOSGA012741 BC1 BGIOSGA013291 BGIOSGA016848 BGIOSGA016990 BGIOSGA017292 EXPA4 BGIOSGA018130 BGIOSGA018729 BGIOSGA018934 BGIOSGA020418 BGIOSGA020565 BGIOSGA023282 BGIOSGA023618 BGIOSGA023673 BGIOSGA025379 B…
5.43e-02 Terpene synthase activity	1.35534	2.34082	2.60791	-2.33696	-2.01671	-2.37414	Terpene synthase activity	0.0543	Diff	BGIOSGA006694 BGIOSGA008467 BGIOSGA010691 BGIOSGA015326 BGIOSGA015502 KSL4 BGIOSGA034012
5.43e-02 Protein ubiquitination	-1.53709	-2.3215	-2.83892	2.14902	2.32168	1.74092	Protein ubiquitination	0.0543	Diff	BGIOSGA000070 BGIOSGA000218 BGIOSGA000314 BGIOSGA000571 BGIOSGA000863 BGIOSGA001088 BGIOSGA002665 BGIOSGA002855 BGIOSGA003251 BGIOSGA004934 BGIOSGA005266 BGIOSGA005530 BGIOSGA005770 BGIOSGA006019 BGIOSGA006218 BGIOSGA006661 BGIOSGA007200 BGIOSGA007820 BGIOSGA007921 BGIOSGA008235 BGIOSGA008383 BGIOSGA008842 BGIOSGA008874 BGIOSGA008967 BGIOSGA008988 BGIOSGA009485 BGIOSGA009881 BGIOSGA010114 BGIOSGA…
5.43e-02 Peptidyl-tyrosine phosphorylation	-2.04943	-1.93143	-1.59417	2.95073	2.5254	1.68118	Peptidyl-tyrosine phosphorylation	0.0543	Diff	BGIOSGA000320 BGIOSGA002560 BGIOSGA009459 BGIOSGA014633 BGIOSGA028018 BGIOSGA036298
5.43e-02 Peptidyl-tyrosine modification	-2.04943	-1.93143	-1.59417	2.95073	2.5254	1.68118	Peptidyl-tyrosine modification	0.0543	Diff	BGIOSGA000320 BGIOSGA002560 BGIOSGA009459 BGIOSGA014633 BGIOSGA028018 BGIOSGA036298
5.78e-02 Protein modification by small protein conjugation	-1.33337	-2.30619	-2.81482	2.11432	2.3029	1.52745	Protein modification by small protein conjugation	0.0578	Diff	BGIOSGA000062 BGIOSGA000070 BGIOSGA000218 BGIOSGA000243 BGIOSGA000244 BGIOSGA000314 BGIOSGA000571 BGIOSGA000863 BGIOSGA001088 BGIOSGA001286 BGIOSGA002665 BGIOSGA002855 BGIOSGA003236 BGIOSGA003251 BGIOSGA004934 BGIOSGA005266 BGIOSGA005530 BGIOSGA005770 BGIOSGA006019 BGIOSGA006218 BGIOSGA006661 BGIOSGA007200 BGIOSGA007820 BGIOSGA007921 BGIOSGA008235 BGIOSGA008383 BGIOSGA008842 BGIOSGA008874 BGIOSGA…
5.43e-02 Carbon-nitrogen lyase activity	-2.30869	-1.57013	-2.09115	1.89959	2.00798	2.45121	Carbon-nitrogen lyase activity	0.0543	Diff	BGIOSGA000960 ZB8 BGIOSGA006504 BGIOSGA009804 BGIOSGA011058 BGIOSGA012458 BGIOSGA012492 BGIOSGA013969 BGIOSGA014575 BGIOSGA014703 BGIOSGA014705 BGIOSGA015000 BGIOSGA018017 BGIOSGA023288 BGIOSGA025896 BGIOSGA026125 BGIOSGA026914 BGIOSGA028079 BGIOSGA030649 CYN BGIOSGA036962
6.28e-02 Negative regulation of translation	-2.35209	-0.873609	-1.76522	2.49875	2.09723	1.72067	Negative regulation of translation	0.0628	Diff	BGIOSGA002853 BGIOSGA005404 BGIOSGA006653 BGIOSGA008309 BGIOSGA010025 BGIOSGA010026 BGIOSGA010027 BGIOSGA010130 BGIOSGA013341 BGIOSGA019033 BGIOSGA024104 BGIOSGA025460 BGIOSGA033478 BGIOSGA037022
6.28e-02 Negative regulation of cellular amide metabolic process	-2.35209	-0.873609	-1.76522	2.49875	2.09723	1.72067	Negative regulation of cellular amide metabolic process	0.0628	Diff	BGIOSGA002853 BGIOSGA005404 BGIOSGA006653 BGIOSGA008309 BGIOSGA010025 BGIOSGA010026 BGIOSGA010027 BGIOSGA010130 BGIOSGA013341 BGIOSGA019033 BGIOSGA024104 BGIOSGA025460 BGIOSGA033478 BGIOSGA037022
5.43e-02 Carbon-oxygen lyase activity, acting on phosphates	1.33777	1.94667	2.28094	-2.02145	-1.93145	-1.95667	Carbon-oxygen lyase activity, acting on phosphates	0.0543	Diff	BGIOSGA000980 BGIOSGA006694 BGIOSGA008467 BGIOSGA010691 BGIOSGA011088 BGIOSGA011948 BGIOSGA015326 BGIOSGA015502 KSL4 BGIOSGA020314 BGIOSGA029359 BGIOSGA034012
5.78e-02 Hydrocarbon biosynthetic process	-1.76262	-2.39264	-1.4015	2.34432	1.6128	1.28698	Hydrocarbon biosynthetic process	0.0578	Diff	BGIOSGA001211 BGIOSGA002265 BGIOSGA002305 BGIOSGA004611 BGIOSGA005518 BGIOSGA005875 BGIOSGA007025 BGIOSGA020499 BGIOSGA025365 ACO1
6.28e-02 Extracellular space	-1.81943	-1.12703	-2.42075	2.07504	1.28519	1.95709	Extracellular space	0.0628	Diff	BGIOSGA000724 BGIOSGA000758 BGIOSGA005140 BGIOSGA005591 BGIOSGA005592 BGIOSGA005593 BGIOSGA009080 BGIOSGA014052 BGIOSGA017721 BGIOSGA017738 BGIOSGA019749 BGIOSGA021650 BGIOSGA022244 BGIOSGA022559 BGIOSGA025750 BGIOSGA032813 BGIOSGA034238 BGIOSGA035047 BGIOSGA035051 BGIOSGA035511 BGIOSGA036407 BGIOSGA037012
5.78e-02 Anatomical structure formation involved in morphogenesis	-1.7935	-1.2242	-2.21165	1.81457	1.99586	1.20727	Anatomical structure formation involved in morphogenesis	0.0578	Diff	RTS BGIOSGA000641 BGIOSGA000839 BGIOSGA001783 BGIOSGA003620 BGIOSGA003630 BGIOSGA004611 BGIOSGA005795 BGIOSGA006279 BGIOSGA007229 BGIOSGA008156 BGIOSGA008183 BGIOSGA008820 BGIOSGA011058 MADS1 BGIOSGA011938 BGIOSGA012067 BGIOSGA012359 BGIOSGA014845 BGIOSGA016886 BGIOSGA016980 BGIOSGA019900 BGIOSGA020546 BGIOSGA022052 BGIOSGA023282 BGIOSGA024426 BGIOSGA024847 BGIOSGA026695 BGIOSGA028120 BGIOSGA0308…
6.28e-02 Negative regulation of biological process	1.69186	2.30441	1.15868	-1.91848	-1.11071	-1.88619	Negative regulation of biological process	0.0628	Diff	BGIOSGA000431 BGIOSGA000442 BGIOSGA000573 BGIOSGA001175 BGIOSGA001209 BGIOSGA001299 BGIOSGA001504 BGIOSGA001580 BGIOSGA001870 ARP6 BGIOSGA001965 BGIOSGA002056 BGIOSGA002265 BGIOSGA002305 BGIOSGA002399 BGIOSGA002404 BGIOSGA002455 BGIOSGA002456 BGIOSGA002477 BGIOSGA002482 BGIOSGA002483 BGIOSGA002484 BGIOSGA002542 BGIOSGA002693 BGIOSGA002853 BGIOSGA003062 BGIOSGA003991 BGIOSGA004053 BGIOSGA004400 BG…
5.43e-02 Oxidoreductase activity, acting on NAD(P)H, quinone or similar compound as acceptor	-1.92148	-1.67103	-1.00221	1.74413	1.72357	1.95078	Oxidoreductase activity, acting on NAD(P)H, quinone or similar compound as acceptor	0.0543	Diff	BGIOSGA000093 BGIOSGA000379 BGIOSGA004584 BGIOSGA005190 BGIOSGA005220 BGIOSGA005536 BGIOSGA009924 BGIOSGA011526 ndhM BGIOSGA017775 BGIOSGA018290 BGIOSGA020655 BGIOSGA026256 BGIOSGA027686 BGIOSGA029500 BGIOSGA031324 BGIOSGA032888
5.78e-02 Magnesium ion binding	2.32169	1.177	1.64654	-1.59818	-1.20947	-1.8173	Magnesium ion binding	0.0578	Diff	BGIOSGA000433 BGIOSGA001099 BGIOSGA001611 BGIOSGA001895 BGIOSGA002345 BGIOSGA002579 BGIOSGA003138 BGIOSGA003249 BGIOSGA003748 BGIOSGA004374 IPP BGIOSGA006476 BGIOSGA006694 ITPK4 BGIOSGA008467 BGIOSGA008643 BGIOSGA008915 BGIOSGA009112 BGIOSGA010078 BGIOSGA010087 BGIOSGA010691 BGIOSGA010821 PDC2 BGIOSGA011109 ITPK2 BGIOSGA012569 BGIOSGA013239 BGIOSGA013389 BGIOSGA013440 ITPK3 FEN1b BGIOSGA014044 BG…
5.78e-02 Glucan endo-1,3-beta-D-glucosidase activity	2.08248	1.66191	1.19952	-1.5951	-0.997005	-1.82898	Glucan endo-1,3-beta-D-glucosidase activity	0.0578	Diff	BGIOSGA004430 BGIOSGA005526 BGIOSGA007498 BGIOSGA011222 BGIOSGA012138 BGIOSGA012736 BGIOSGA012811 BGIOSGA017667 BGIOSGA024164 BGIOSGA024170 BGIOSGA025217 BGIOSGA025779 BGIOSGA026000 BGIOSGA026623 BGIOSGA028215 BGIOSGA028454 BGIOSGA029492 BGIOSGA030408 BGIOSGA033518
5.43e-02 Active ion transmembrane transporter activity	-1.68359	-1.94349	-1.21686	1.5287	1.08578	1.8773	Active ion transmembrane transporter activity	0.0543	Diff	BGIOSGA001119 BGIOSGA001422 BGIOSGA002105 BGIOSGA002278 BGIOSGA002865 BGIOSGA002986 BGIOSGA003430 BGIOSGA003888 BGIOSGA003978 BGIOSGA004145 BGIOSGA004346 BGIOSGA005419 SUT5 BGIOSGA006303 BGIOSGA006363 BGIOSGA007650 BGIOSGA007732 BGIOSGA008933 BGIOSGA009328 BGIOSGA011287 SUT1 BGIOSGA011407 BGIOSGA011648 BGIOSGA012044 BGIOSGA013640 BGIOSGA013862 BGIOSGA014204 BGIOSGA014399 BGIOSGA014820 BGIOSGA0158…
5.48e-02 Primary active transmembrane transporter activity	-1.96652	-1.62846	-1.04201	1.21505	1.84399	1.50118	Primary active transmembrane transporter activity	0.0548	Diff	BGIOSGA000896 BGIOSGA001229 ABCG36 BGIOSGA002105 BGIOSGA002489 BGIOSGA003430 BGIOSGA003697 BGIOSGA003978 BGIOSGA004145 BGIOSGA004259 BGIOSGA005419 BGIOSGA005802 BGIOSGA006303 BGIOSGA006363 BGIOSGA006576 BGIOSGA006675 BGIOSGA007650 BGIOSGA007659 BGIOSGA007732 BGIOSGA009328 BGIOSGA009924 BGIOSGA010800 BGIOSGA010981 BGIOSGA011141 BGIOSGA011526 BGIOSGA011648 ABCC13 BGIOSGA012359 BGIOSGA012360 BGIOSGA…
4.80e-02 ATPase-coupled transmembrane transporter activity	-1.66556	-1.53653	-1.20686	1.37918	1.6957	1.4658	ATPase-coupled transmembrane transporter activity	0.048	Diff	BGIOSGA000896 BGIOSGA001229 ABCG36 BGIOSGA002105 BGIOSGA002489 BGIOSGA003697 BGIOSGA004145 BGIOSGA004259 BGIOSGA005802 BGIOSGA006576 BGIOSGA006675 BGIOSGA007650 BGIOSGA007659 BGIOSGA007732 BGIOSGA009328 BGIOSGA010800 BGIOSGA010981 BGIOSGA011141 BGIOSGA011648 ABCC13 BGIOSGA012359 BGIOSGA012360 BGIOSGA013583 BGIOSGA014399 BGIOSGA014414 BGIOSGA015836 BGIOSGA016801 BGIOSGA016903 BGIOSGA017226 BGIOSGA…
[truncated: 26 more rows]
